# Supplementary material for: A Draft Map of the Human Ovarian Proteome for Tissue Engineering and Clinical Applications
Source: Mol Cell Proteomics. 2018 Feb 23;18(Suppl 1):S159–73. doi: 10.1074/mcp.RA117.000469 (PMC6427241; doi:10.1074/mcp.RA117.000469)
Supplement: Detected proteins in all analyzed samples [file 133897_1_supp_76621_p47448.xlsx]

## Sheet: patient 1
			FRESH			FROZEN
Accession	Description	Σ# Unique Peptides	Coverage A2	# Peptides A2	# PSM A2	Coverage B2	# Peptides B2	# PSM B2
P02768	Serum albumin OS=Homo sapiens GN=ALB PE=1 SV=2 - [ALBU_HUMAN]	54	80.95	54	2979	68.64	44	1953
P68871	Hemoglobin subunit beta OS=Homo sapiens GN=HBB PE=1 SV=2 - [HBB_HUMAN]	9	89.8	15	1859	89.8	14	1411
P12111-2	Isoform 2 of Collagen alpha-3(VI) chain OS=Homo sapiens GN=COL6A3 - [CO6A3_HUMAN]	109	44.56	100	1303	44.53	98	1217
P69905	Hemoglobin subunit alpha OS=Homo sapiens GN=HBA1 PE=1 SV=2 - [HBA_HUMAN]	9	83.8	9	1224	83.8	9	1144
P02042	Hemoglobin subunit delta OS=Homo sapiens GN=HBD PE=1 SV=2 - [HBD_HUMAN]	6	78.91	12	944	78.91	11	781
Q05707-2	Isoform 2 of Collagen alpha-1(XIV) chain OS=Homo sapiens GN=COL14A1 - [COEA1_HUMAN]	56	41.29	53	686	37.75	49	652
P12109	Collagen alpha-1(VI) chain OS=Homo sapiens GN=COL6A1 PE=1 SV=3 - [CO6A1_HUMAN]	28	38.23	28	462	32.49	26	367
P07355	Annexin A2 OS=Homo sapiens GN=ANXA2 PE=1 SV=2 - [ANXA2_HUMAN]	24	62.83	23	302	59.88	20	250
D6RGG3	Collagen alpha-1(XII) chain OS=Homo sapiens GN=COL12A1 PE=2 SV=1 - [D6RGG3_HUMAN]	74	33.67	68	254	26.98	58	245
P35555	Fibrillin-1 OS=Homo sapiens GN=FBN1 PE=1 SV=3 - [FBN1_HUMAN]	75	35.6	72	321	25.88	55	175
P60709	Actin, cytoplasmic 1 OS=Homo sapiens GN=ACTB PE=1 SV=1 - [ACTB_HUMAN]	8	56.53	15	276	59.2	16	202
P01857	Ig gamma-1 chain C region OS=Homo sapiens GN=IGHG1 PE=1 SV=1 - [IGHG1_HUMAN]	7	61.82	15	338	50.91	11	115
P02787	Serotransferrin OS=Homo sapiens GN=TF PE=1 SV=3 - [TRFE_HUMAN]	36	57.31	35	288	50.43	29	129
P01834	Ig kappa chain C region OS=Homo sapiens GN=IGKC PE=1 SV=1 - [IGKC_HUMAN]	6	80.19	6	241	80.19	6	174
P08758	Annexin A5 OS=Homo sapiens GN=ANXA5 PE=1 SV=2 - [ANXA5_HUMAN]	20	65.63	20	200	68.75	18	207
P12110	Collagen alpha-2(VI) chain OS=Homo sapiens GN=COL6A2 PE=1 SV=4 - [CO6A2_HUMAN]	20	27.18	20	196	22.08	15	182
Q5HY54	Filamin-A OS=Homo sapiens GN=FLNA PE=2 SV=1 - [Q5HY54_HUMAN]	62	36.86	60	220	28.39	47	145
P62805	Histone H4 OS=Homo sapiens GN=HIST1H4A PE=1 SV=2 - [H4_HUMAN]	7	42.72	6	200	42.72	6	161
P04406	Glyceraldehyde-3-phosphate dehydrogenase OS=Homo sapiens GN=GAPDH PE=1 SV=3 - [G3P_HUMAN]	15	68.66	15	241	47.46	11	116
P98160	Basement membrane-specific heparan sulfate proteoglycan core protein OS=Homo sapiens GN=HSPG2 PE=1 SV=4 - [PGBM_HUMAN]	67	21.32	62	215	12.94	38	140
P01024	Complement C3 OS=Homo sapiens GN=C3 PE=1 SV=2 - [CO3_HUMAN]	60	46.3	53	225	34.16	41	123
P69891	Hemoglobin subunit gamma-1 OS=Homo sapiens GN=HBG1 PE=1 SV=2 - [HBG1_HUMAN]	2	36.73	4	190	23.81	3	148
P02100	Hemoglobin subunit epsilon OS=Homo sapiens GN=HBE1 PE=1 SV=2 - [HBE_HUMAN]	3	21.09	3	188	14.97	2	148
P62736	Actin, aortic smooth muscle OS=Homo sapiens GN=ACTA2 PE=1 SV=1 - [ACTA_HUMAN]	9	53.05	15	178	55.17	15	156
P08670	Vimentin OS=Homo sapiens GN=VIM PE=1 SV=4 - [VIME_HUMAN]	25	51.29	22	173	43.99	21	147
O43707	Alpha-actinin-4 OS=Homo sapiens GN=ACTN4 PE=1 SV=2 - [ACTN4_HUMAN]	25	56.75	41	190	48.85	34	129
P02647	Apolipoprotein A-I OS=Homo sapiens GN=APOA1 PE=1 SV=1 - [APOA1_HUMAN]	18	61.42	18	194	43.45	12	107
P12814-2	Isoform 2 of Alpha-actinin-1 OS=Homo sapiens GN=ACTN1 - [ACTN1_HUMAN]	17	45.55	33	157	36.98	26	126
P01008	Antithrombin-III OS=Homo sapiens GN=SERPINC1 PE=1 SV=1 - [ANT3_HUMAN]	20	49.35	20	165	42.89	16	113
Q13813-3	Isoform 3 of Spectrin alpha chain, non-erythrocytic 1 OS=Homo sapiens GN=SPTAN1 - [SPTN1_HUMAN]	69	27.94	52	144	27.28	52	121
P06733	Alpha-enolase OS=Homo sapiens GN=ENO1 PE=1 SV=2 - [ENOA_HUMAN]	16	64.75	20	151	52.53	15	110
P20774	Mimecan OS=Homo sapiens GN=OGN PE=1 SV=1 - [MIME_HUMAN]	12	41.95	11	155	41.61	11	103
P08107	Heat shock 70 kDa protein 1A/1B OS=Homo sapiens GN=HSPA1A PE=1 SV=5 - [HSP71_HUMAN]	18	34.48	19	143	29.64	15	110
P35579	Myosin-9 OS=Homo sapiens GN=MYH9 PE=1 SV=4 - [MYH9_HUMAN]	34	27.86	39	133	23.88	35	114
P08133	Annexin A6 OS=Homo sapiens GN=ANXA6 PE=1 SV=3 - [ANXA6_HUMAN]	33	53.64	32	123	46.36	26	123
P01009	Alpha-1-antitrypsin OS=Homo sapiens GN=SERPINA1 PE=1 SV=3 - [A1AT_HUMAN]	17	49.52	17	168	43.78	14	76
P02545-2	Isoform C of Prelamin-A/C OS=Homo sapiens GN=LMNA - [LMNA_HUMAN]	26	36.54	22	118	42.13	24	118
P01861	Ig gamma-4 chain C region OS=Homo sapiens GN=IGHG4 PE=1 SV=1 - [IGHG4_HUMAN]	4	41.9	9	182	38.23	8	45
P35749-4	Isoform 4 of Myosin-11 OS=Homo sapiens GN=MYH11 - [MYH11_HUMAN]	35	29.57	40	137	21.98	35	85
O60814	Histone H2B type 1-K OS=Homo sapiens GN=HIST1H2BK PE=1 SV=3 - [H2B1K_HUMAN]	2	19.84	3	115	19.84	3	106
B0UYX3	Tenascin-X OS=Homo sapiens GN=TNXB PE=4 SV=1 - [B0UYX3_HUMAN]	61	21.72	51	131	17.95	39	79
P06899	Histone H2B type 1-J OS=Homo sapiens GN=HIST1H2BJ PE=1 SV=3 - [H2B1J_HUMAN]	1	11.9	1	110	19.84	2	99
P55268	Laminin subunit beta-2 OS=Homo sapiens GN=LAMB2 PE=1 SV=2 - [LAMB2_HUMAN]	37	26.86	31	117	21.8	25	83
P01860	Ig gamma-3 chain C region OS=Homo sapiens GN=IGHG3 PE=1 SV=2 - [IGHG3_HUMAN]	2	30.77	10	149	19.89	7	49
O15230	Laminin subunit alpha-5 OS=Homo sapiens GN=LAMA5 PE=1 SV=8 - [LAMA5_HUMAN]	48	18.59	44	115	11.85	29	78
P11047	Laminin subunit gamma-1 OS=Homo sapiens GN=LAMC1 PE=1 SV=3 - [LAMC1_HUMAN]	31	25.05	28	98	19.64	22	78
P51884	Lumican OS=Homo sapiens GN=LUM PE=1 SV=2 - [LUM_HUMAN]	10	30.47	8	98	27.81	8	73
P06576	ATP synthase subunit beta, mitochondrial OS=Homo sapiens GN=ATP5B PE=1 SV=3 - [ATPB_HUMAN]	23	60.11	21	88	55.77	18	77
Q562R1	Beta-actin-like protein 2 OS=Homo sapiens GN=ACTBL2 PE=1 SV=2 - [ACTBL_HUMAN]	1	19.68	5	72	14.1	4	92
P04264	Keratin, type II cytoskeletal 1 OS=Homo sapiens GN=KRT1 PE=1 SV=6 - [K2C1_HUMAN]	17	23.91	13	42	34.94	19	113
Q01082	Spectrin beta chain, non-erythrocytic 1 OS=Homo sapiens GN=SPTBN1 PE=1 SV=2 - [SPTB2_HUMAN]	40	20.73	35	84	19.04	33	61
P00915	Carbonic anhydrase 1 OS=Homo sapiens GN=CA1 PE=1 SV=2 - [CAH1_HUMAN]	10	52.49	9	91	52.11	9	53
F8W1R7	Myosin light polypeptide 6 OS=Homo sapiens GN=MYL6 PE=2 SV=1 - [F8W1R7_HUMAN]	9	60.69	9	63	60.69	9	79
Q09666	Neuroblast differentiation-associated protein AHNAK OS=Homo sapiens GN=AHNAK PE=1 SV=2 - [AHNK_HUMAN]	58	20.12	37	55	21.39	40	85
Q9Y490	Talin-1 OS=Homo sapiens GN=TLN1 PE=1 SV=3 - [TLN1_HUMAN]	31	16.96	27	80	15.51	28	60
P02675	Fibrinogen beta chain OS=Homo sapiens GN=FGB PE=1 SV=2 - [FIBB_HUMAN]	14	38.49	13	90	31.36	11	48
P06396-2	Isoform 2 of Gelsolin OS=Homo sapiens GN=GSN - [GELS_HUMAN]	17	32.42	14	90	23.67	12	47
P11021	78 kDa glucose-regulated protein OS=Homo sapiens GN=HSPA5 PE=1 SV=2 - [GRP78_HUMAN]	21	38.53	21	70	35.47	18	64
P01859	Ig gamma-2 chain C region OS=Homo sapiens GN=IGHG2 PE=1 SV=2 - [IGHG2_HUMAN]	3	42.02	10	84	34.97	9	49
B0UZ83	Complement C4 beta chain OS=Homo sapiens GN=C4A PE=4 SV=1 - [B0UZ83_HUMAN]	1	24.31	29	75	21.5	25	56
P04083	Annexin A1 OS=Homo sapiens GN=ANXA1 PE=1 SV=2 - [ANXA1_HUMAN]	16	48.27	14	58	53.47	15	72
P02751-10	Isoform 10 of Fibronectin OS=Homo sapiens GN=FN1 - [FINC_HUMAN]	1	25.14	34	81	21.05	27	49
A2BHY4	Protein LOC100293534 OS=Homo sapiens GN=LOC100293534 PE=4 SV=1 - [A2BHY4_HUMAN]	1	25.17	29	76	20.81	24	54
P02751-13	Isoform 13 of Fibronectin OS=Homo sapiens GN=FN1 - [FINC_HUMAN]	1	24.66	34	81	19.19	26	48
P02679-2	Isoform Gamma-A of Fibrinogen gamma chain OS=Homo sapiens GN=FGG - [FIBG_HUMAN]	14	40.05	14	63	39.82	13	65
B4E022	Transketolase OS=Homo sapiens GN=TKT PE=2 SV=1 - [B4E022_HUMAN]	17	36.98	15	89	34.9	12	39
G5EA52	Protein disulfide isomerase family A, member 3, isoform CRA_b OS=Homo sapiens GN=PDIA3 PE=2 SV=1 - [G5EA52_HUMAN]	17	46.39	20	68	43.92	18	59
P09382	Galectin-1 OS=Homo sapiens GN=LGALS1 PE=1 SV=2 - [LEG1_HUMAN]	5	43.7	5	95	43.7	5	31
P63104	14-3-3 protein zeta/delta OS=Homo sapiens GN=YWHAZ PE=1 SV=1 - [1433Z_HUMAN]	6	37.96	7	57	37.96	8	66
P01023	Alpha-2-macroglobulin OS=Homo sapiens GN=A2M PE=1 SV=3 - [A2MG_HUMAN]	36	33.11	32	75	23.88	24	46
P60174-1	Isoform 2 of Triosephosphate isomerase OS=Homo sapiens GN=TPI1 - [TPIS_HUMAN]	13	69.88	13	70	65.06	12	49
P14618	Pyruvate kinase isozymes M1/M2 OS=Homo sapiens GN=PKM PE=1 SV=4 - [KPYM_HUMAN]	22	48.02	16	50	49.53	20	66
G8JLA8	Transforming growth factor-beta-induced protein ig-h3 OS=Homo sapiens GN=TGFBI PE=4 SV=1 - [G8JLA8_HUMAN]	18	36.31	17	79	30.45	13	37
P35580	Myosin-10 OS=Homo sapiens GN=MYH10 PE=1 SV=3 - [MYH10_HUMAN]	12	15.03	21	66	12.15	18	49
P25705	ATP synthase subunit alpha, mitochondrial OS=Homo sapiens GN=ATP5A1 PE=1 SV=1 - [ATPA_HUMAN]	20	36.35	16	54	42.5	17	60
Q14112-2	Isoform 2 of Nidogen-2 OS=Homo sapiens GN=NID2 - [NID2_HUMAN]	24	25.98	23	70	16.64	15	44
F8VW92	Tubulin beta chain OS=Homo sapiens GN=TUBB PE=2 SV=1 - [F8VW92_HUMAN]	4	45.06	13	61	36.55	12	48
P62258	14-3-3 protein epsilon OS=Homo sapiens GN=YWHAE PE=1 SV=1 - [1433E_HUMAN]	8	43.53	9	47	39.61	8	61
P13645	Keratin, type I cytoskeletal 10 OS=Homo sapiens GN=KRT10 PE=1 SV=6 - [K1C10_HUMAN]	20	32.53	15	36	43.49	20	71
B7Z7A9	Phosphoglycerate kinase OS=Homo sapiens GN=PGK1 PE=2 SV=1 - [B7Z7A9_HUMAN]	13	41.13	12	60	40.1	11	45
P11142	Heat shock cognate 71 kDa protein OS=Homo sapiens GN=HSPA8 PE=1 SV=1 - [HSP7C_HUMAN]	15	34.37	16	57	28.33	14	43
P62158	Calmodulin OS=Homo sapiens GN=CALM1 PE=1 SV=2 - [CALM_HUMAN]	6	45.64	5	62	36.91	5	37
P50395	Rab GDP dissociation inhibitor beta OS=Homo sapiens GN=GDI2 PE=1 SV=2 - [GDIB_HUMAN]	1	42.02	14	52	33.48	11	46
D6RF35	Vitamin D-binding protein OS=Homo sapiens GN=GC PE=2 SV=1 - [D6RF35_HUMAN]	14	38.24	13	67	15.76	6	28
P18206-2	Isoform 1 of Vinculin OS=Homo sapiens GN=VCL - [VINC_HUMAN]	24	26.92	21	61	23.17	18	33
Q13885	Tubulin beta-2A chain OS=Homo sapiens GN=TUBB2A PE=1 SV=1 - [TBB2A_HUMAN]	1	30.79	10	54	23.15	8	39
P07195	L-lactate dehydrogenase B chain OS=Homo sapiens GN=LDHB PE=1 SV=2 - [LDHB_HUMAN]	12	37.72	10	50	37.43	11	40
P00738	Haptoglobin OS=Homo sapiens GN=HP PE=1 SV=1 - [HPT_HUMAN]	15	34.73	14	49	30.54	13	36
B2RCS5	Actinin, alpha 2, isoform CRA_b OS=Homo sapiens GN=ACTN2 PE=2 SV=1 - [B2RCS5_HUMAN]	1	14.32	13	56	7.27	6	29
P27348	14-3-3 protein theta OS=Homo sapiens GN=YWHAQ PE=1 SV=1 - [1433T_HUMAN]	6	42.86	8	38	24.9	5	46
P61981	14-3-3 protein gamma OS=Homo sapiens GN=YWHAG PE=1 SV=2 - [1433G_HUMAN]	4	28.34	5	37	24.7	5	47
P31150	Rab GDP dissociation inhibitor alpha OS=Homo sapiens GN=GDI1 PE=1 SV=2 - [GDIA_HUMAN]	8	48.77	15	42	26.17	9	41
P02730	Band 3 anion transport protein OS=Homo sapiens GN=SLC4A1 PE=1 SV=3 - [B3AT_HUMAN]	18	24.48	15	54	22.72	13	29
P35527	Keratin, type I cytoskeletal 9 OS=Homo sapiens GN=KRT9 PE=1 SV=3 - [K1C9_HUMAN]	12	25.36	8	22	32.26	13	58
P14625	Endoplasmin OS=Homo sapiens GN=HSP90B1 PE=1 SV=1 - [ENPL_HUMAN]	19	23.16	15	40	22.04	15	39
P30041	Peroxiredoxin-6 OS=Homo sapiens GN=PRDX6 PE=1 SV=3 - [PRDX6_HUMAN]	11	55.36	11	54	55.36	11	25
P0CG05	Ig lambda-2 chain C regions OS=Homo sapiens GN=IGLC2 PE=1 SV=1 - [LAC2_HUMAN]	1	65.09	4	56	46.23	3	23
Q13509	Tubulin beta-3 chain OS=Homo sapiens GN=TUBB3 PE=1 SV=2 - [TBB3_HUMAN]	1	30.67	9	46	19.78	7	32
Q9Y6C2	EMILIN-1 OS=Homo sapiens GN=EMILIN1 PE=1 SV=2 - [EMIL1_HUMAN]	12	15.35	11	44	11.71	9	31
P00352	Retinal dehydrogenase 1 OS=Homo sapiens GN=ALDH1A1 PE=1 SV=2 - [AL1A1_HUMAN]	17	44.31	17	50	36.93	13	25
P30086	Phosphatidylethanolamine-binding protein 1 OS=Homo sapiens GN=PEBP1 PE=1 SV=3 - [PEBP1_HUMAN]	9	60.43	8	41	59.89	7	34
P08238	Heat shock protein HSP 90-beta OS=Homo sapiens GN=HSP90AB1 PE=1 SV=4 - [HS90B_HUMAN]	9	25	15	45	24.03	14	30
P09525	Annexin A4 OS=Homo sapiens GN=ANXA4 PE=1 SV=4 - [ANXA4_HUMAN]	11	38.24	10	33	40.75	12	41
P07900	Heat shock protein HSP 90-alpha OS=Homo sapiens GN=HSP90AA1 PE=1 SV=5 - [HS90A_HUMAN]	11	22.68	16	44	20.63	13	29
Q04917	14-3-3 protein eta OS=Homo sapiens GN=YWHAH PE=1 SV=4 - [1433F_HUMAN]	4	20.73	4	29	23.17	5	43
P02763	Alpha-1-acid glycoprotein 1 OS=Homo sapiens GN=ORM1 PE=1 SV=1 - [A1AG1_HUMAN]	5	40.8	7	40	40.8	7	31
Q96KK5	Histone H2A type 1-H OS=Homo sapiens GN=HIST1H2AH PE=1 SV=3 - [H2A1H_HUMAN]	1	27.34	3	29	27.34	3	42
P31946-2	Isoform Short of 14-3-3 protein beta/alpha OS=Homo sapiens GN=YWHAB - [1433B_HUMAN]	2	22.54	4	30	15.16	3	41
Q13228	Selenium-binding protein 1 OS=Homo sapiens GN=SELENBP1 PE=1 SV=2 - [SBP1_HUMAN]	16	40.89	14	36	33.9	12	33
Q16853	Membrane primary amine oxidase OS=Homo sapiens GN=AOC3 PE=1 SV=3 - [AOC3_HUMAN]	14	25.82	13	41	20.31	9	27
P02792	Ferritin light chain OS=Homo sapiens GN=FTL PE=1 SV=2 - [FRIL_HUMAN]	6	32.57	5	36	38.29	6	32
G3V1U9	Tubulin alpha-1A chain OS=Homo sapiens GN=TUBA1A PE=2 SV=1 - [G3V1U9_HUMAN]	3	37.26	11	25	34.62	10	43
P01871	Ig mu chain C region OS=Homo sapiens GN=IGHM PE=1 SV=3 - [IGHM_HUMAN]	13	32.52	12	43	18.36	7	24
P02671-2	Isoform 2 of Fibrinogen alpha chain OS=Homo sapiens GN=FGA - [FIBA_HUMAN]	7	10.25	6	41	11.18	5	25
Q9UBX5	Fibulin-5 OS=Homo sapiens GN=FBLN5 PE=1 SV=1 - [FBLN5_HUMAN]	5	14.29	5	33	7.59	3	33
P35908	Keratin, type II cytoskeletal 2 epidermal OS=Homo sapiens GN=KRT2 PE=1 SV=2 - [K22E_HUMAN]	11	18.15	8	20	21.44	12	46
P02790	Hemopexin OS=Homo sapiens GN=HPX PE=1 SV=2 - [HEMO_HUMAN]	15	43.07	14	40	27.92	9	24
P55083	Microfibril-associated glycoprotein 4 OS=Homo sapiens GN=MFAP4 PE=1 SV=2 - [MFAP4_HUMAN]	3	12.16	3	35	9.8	2	29
Q00610-2	Isoform 2 of Clathrin heavy chain 1 OS=Homo sapiens GN=CLTC - [CLH1_HUMAN]	32	24.47	27	41	11.29	13	22
P04040	Catalase OS=Homo sapiens GN=CAT PE=1 SV=3 - [CATA_HUMAN]	14	35.48	12	35	24.48	10	27
P50454	Serpin H1 OS=Homo sapiens GN=SERPINH1 PE=1 SV=2 - [SERPH_HUMAN]	16	46.41	15	33	33.25	11	28
P07737	Profilin-1 OS=Homo sapiens GN=PFN1 PE=1 SV=2 - [PROF1_HUMAN]	7	62.14	7	33	56.43	6	28
P40926	Malate dehydrogenase, mitochondrial OS=Homo sapiens GN=MDH2 PE=1 SV=3 - [MDHM_HUMAN]	12	37.28	9	29	42.01	10	32
P01876	Ig alpha-1 chain C region OS=Homo sapiens GN=IGHA1 PE=1 SV=2 - [IGHA1_HUMAN]	4	43.34	9	37	28.9	7	23
P50395-2	Isoform 2 of Rab GDP dissociation inhibitor beta OS=Homo sapiens GN=GDI2 - [GDIB_HUMAN]	1	37.25	11	32	31	9	27
P06748-3	Isoform 3 of Nucleophosmin OS=Homo sapiens GN=NPM1 - [NPM_HUMAN]	5	26.64	5	35	23.17	4	24
B1AHC7	X-ray repair complementing defective repair in Chinese hamster cells 6 (Ku autoantigen, 70kDa) OS=Homo sapiens GN=XRCC6 PE=4 SV=1 - [B1AHC7_HUMAN]	12	23.52	10	32	23.7	11	27
P0CG04	Ig lambda-1 chain C regions OS=Homo sapiens GN=IGLC1 PE=1 SV=1 - [LAC1_HUMAN]	1	65.09	4	44	46.23	3	15
P36871	Phosphoglucomutase-1 OS=Homo sapiens GN=PGM1 PE=1 SV=3 - [PGM1_HUMAN]	14	31.32	13	37	24.02	10	21
P24844	Myosin regulatory light polypeptide 9 OS=Homo sapiens GN=MYL9 PE=1 SV=4 - [MYL9_HUMAN]	3	62.21	8	22	40.12	6	36
P19105	Myosin regulatory light chain 12A OS=Homo sapiens GN=MYL12A PE=1 SV=2 - [ML12A_HUMAN]	3	62.57	8	18	40.35	6	40
P00450	Ceruloplasmin OS=Homo sapiens GN=CP PE=1 SV=1 - [CERU_HUMAN]	17	21.6	15	34	17.75	11	23
Q71UI9-2	Isoform 2 of Histone H2A.V OS=Homo sapiens GN=H2AFV - [H2AV_HUMAN]	1	22.81	3	23	22.81	3	34
P32119	Peroxiredoxin-2 OS=Homo sapiens GN=PRDX2 PE=1 SV=5 - [PRDX2_HUMAN]	4	23.23	5	34	19.19	4	22
Q12905	Interleukin enhancer-binding factor 2 OS=Homo sapiens GN=ILF2 PE=1 SV=2 - [ILF2_HUMAN]	8	27.95	7	26	26.92	7	28
P06744	Glucose-6-phosphate isomerase OS=Homo sapiens GN=GPI PE=1 SV=4 - [G6PI_HUMAN]	11	29.93	11	23	26.16	10	31
P07237	Protein disulfide-isomerase OS=Homo sapiens GN=P4HB PE=1 SV=3 - [PDIA1_HUMAN]	12	30.12	12	34	22.44	8	19
B7Z242	Amine oxidase [flavin-containing] B OS=Homo sapiens GN=MAOB PE=2 SV=1 - [B7Z242_HUMAN]	10	25.99	11	26	20.44	9	27
P07099	Epoxide hydrolase 1 OS=Homo sapiens GN=EPHX1 PE=1 SV=1 - [HYEP_HUMAN]	12	27.25	9	25	37.8	12	27
P02766	Transthyretin OS=Homo sapiens GN=TTR PE=1 SV=1 - [TTHY_HUMAN]	8	68.71	7	30	67.35	6	22
Q15149-3	Isoform 3 of Plectin OS=Homo sapiens GN=PLEC - [PLEC_HUMAN]	27	4.84	18	26	5.21	20	26
Q01995	Transgelin OS=Homo sapiens GN=TAGLN PE=1 SV=4 - [TAGL_HUMAN]	7	42.29	7	30	24.88	4	21
P04844-2	Isoform 2 of Dolichyl-diphosphooligosaccharide--protein glycosyltransferase subunit 2 OS=Homo sapiens GN=RPN2 - [RPN2_HUMAN]	15	29.76	12	25	31.22	13	26
P0CG39	POTE ankyrin domain family member J OS=Homo sapiens GN=POTEJ PE=3 SV=1 - [POTEJ_HUMAN]	1	4.53	3	30	3.28	3	21
P10809	60 kDa heat shock protein, mitochondrial OS=Homo sapiens GN=HSPD1 PE=1 SV=2 - [CH60_HUMAN]	15	36.47	12	26	29.32	11	25
B7Z2X9	Enolase OS=Homo sapiens GN=ENO2 PE=2 SV=1 - [B7Z2X9_HUMAN]	1	17.14	5	41	9.97	3	10
Q6UWR7	Ectonucleotide pyrophosphatase/phosphodiesterase family member 6 OS=Homo sapiens GN=ENPP6 PE=1 SV=2 - [ENPP6_HUMAN]	9	25	7	27	23.64	7	23
Q14697	Neutral alpha-glucosidase AB OS=Homo sapiens GN=GANAB PE=1 SV=3 - [GANAB_HUMAN]	23	26.91	18	32	16.74	10	18
P00338	L-lactate dehydrogenase A chain OS=Homo sapiens GN=LDHA PE=1 SV=2 - [LDHA_HUMAN]	9	29.22	8	24	19.58	7	25
P02794	Ferritin heavy chain OS=Homo sapiens GN=FTH1 PE=1 SV=2 - [FRIH_HUMAN]	9	57.92	8	25	37.16	5	24
Q06830	Peroxiredoxin-1 OS=Homo sapiens GN=PRDX1 PE=1 SV=1 - [PRDX1_HUMAN]	5	32.16	6	26	29.65	7	22
Q6ZP82	Coiled-coil domain-containing protein 141 OS=Homo sapiens GN=CCDC141 PE=1 SV=1 - [CC141_HUMAN]	1	0.8	1	18	0.8	1	30
P04114	Apolipoprotein B-100 OS=Homo sapiens GN=APOB PE=1 SV=2 - [APOB_HUMAN]	24	6.62	21	34	3.29	10	13
O00159-2	Isoform 2 of Unconventional myosin-Ic OS=Homo sapiens GN=MYO1C - [MYO1C_HUMAN]	15	16.44	14	27	12.35	10	19
P14543-2	Isoform 2 of Nidogen-1 OS=Homo sapiens GN=NID1 - [NID1_HUMAN]	17	20.47	15	28	15.89	11	18
F5H265	Polyubiquitin-C (Fragment) OS=Homo sapiens GN=UBC PE=2 SV=1 - [F5H265_HUMAN]	4	63.09	4	32	33.56	2	14
P08572	Collagen alpha-2(IV) chain OS=Homo sapiens GN=COL4A2 PE=1 SV=4 - [CO4A2_HUMAN]	4	2.34	3	22	3.04	4	22
P04843	Dolichyl-diphosphooligosaccharide--protein glycosyltransferase subunit 1 OS=Homo sapiens GN=RPN1 PE=1 SV=1 - [RPN1_HUMAN]	13	21.09	9	16	27.35	11	28
O75369-2	Isoform 2 of Filamin-B OS=Homo sapiens GN=FLNB - [FLNB_HUMAN]	21	11.52	19	30	5.59	11	13
P22352	Glutathione peroxidase 3 OS=Homo sapiens GN=GPX3 PE=1 SV=2 - [GPX3_HUMAN]	6	29.2	6	28	23.01	5	15
H0YJC9	Putative Polycomb group protein ASXL1 (Fragment) OS=Homo sapiens GN=ASXL1 PE=4 SV=1 - [H0YJC9_HUMAN]	1	18.92	1	26	18.92	1	17
Q14195-2	Isoform LCRMP-4 of Dihydropyrimidinase-related protein 3 OS=Homo sapiens GN=DPYSL3 - [DPYL3_HUMAN]	14	29.68	13	25	20.32	10	17
Q16555	Dihydropyrimidinase-related protein 2 OS=Homo sapiens GN=DPYSL2 PE=1 SV=1 - [DPYL2_HUMAN]	13	30.59	11	20	30.77	11	22
Q9BTV4	Transmembrane protein 43 OS=Homo sapiens GN=TMEM43 PE=1 SV=1 - [TMM43_HUMAN]	9	26.5	7	19	29	7	23
P62937	Peptidyl-prolyl cis-trans isomerase A OS=Homo sapiens GN=PPIA PE=1 SV=2 - [PPIA_HUMAN]	8	53.94	7	22	33.94	6	20
G3V1A4	Cofilin 1 (Non-muscle), isoform CRA_a OS=Homo sapiens GN=CFL1 PE=4 SV=1 - [G3V1A4_HUMAN]	6	56.38	6	28	56.38	5	14
P02462-2	Isoform 2 of Collagen alpha-1(IV) chain OS=Homo sapiens GN=COL4A1 - [CO4A1_HUMAN]	6	7.97	6	28	3.03	3	13
P46940	Ras GTPase-activating-like protein IQGAP1 OS=Homo sapiens GN=IQGAP1 PE=1 SV=1 - [IQGA1_HUMAN]	20	13.94	14	25	8.39	10	15
P13667	Protein disulfide-isomerase A4 OS=Homo sapiens GN=PDIA4 PE=1 SV=2 - [PDIA4_HUMAN]	14	28.06	12	27	14.42	7	13
Q04760-2	Isoform 2 of Lactoylglutathione lyase OS=Homo sapiens GN=GLO1 - [LGUL_HUMAN]	9	50.89	8	25	51.48	7	15
Q96NJ6	Zinc finger protein 3 homolog OS=Homo sapiens GN=ZFP3 PE=2 SV=1 - [ZFP3_HUMAN]	1	1.99	1	14	1.99	1	25
P27824	Calnexin OS=Homo sapiens GN=CANX PE=1 SV=2 - [CALX_HUMAN]	8	16.22	8	22	14.02	7	17
Q9NZN4	EH domain-containing protein 2 OS=Homo sapiens GN=EHD2 PE=1 SV=2 - [EHD2_HUMAN]	13	27.81	10	19	27.99	11	19
Q99536	Synaptic vesicle membrane protein VAT-1 homolog OS=Homo sapiens GN=VAT1 PE=1 SV=2 - [VAT1_HUMAN]	10	40.2	10	21	16.79	5	17
Q6NZI2	Polymerase I and transcript release factor OS=Homo sapiens GN=PTRF PE=1 SV=1 - [PTRF_HUMAN]	8	21.54	7	19	13.59	5	19
B4E2V5	Erythrocyte band 7 integral membrane protein OS=Homo sapiens GN=STOM PE=2 SV=1 - [B4E2V5_HUMAN]	11	58.23	9	22	45.15	7	16
Q06828	Fibromodulin OS=Homo sapiens GN=FMOD PE=1 SV=2 - [FMOD_HUMAN]	4	8.24	3	19	10.37	4	18
P23396	40S ribosomal protein S3 OS=Homo sapiens GN=RPS3 PE=1 SV=2 - [RS3_HUMAN]	9	35.8	7	17	37.45	8	20
P07942	Laminin subunit beta-1 OS=Homo sapiens GN=LAMB1 PE=1 SV=2 - [LAMB1_HUMAN]	11	9.01	10	22	7	8	15
P00325	Alcohol dehydrogenase 1B OS=Homo sapiens GN=ADH1B PE=1 SV=2 - [ADH1B_HUMAN]	9	17.6	5	14	24.53	8	23
F8VQQ4	Tubulin alpha-1A chain (Fragment) OS=Homo sapiens GN=TUBA1A PE=2 SV=1 - [F8VQQ4_HUMAN]	1	37.9	6	13	32.88	5	24
P19652	Alpha-1-acid glycoprotein 2 OS=Homo sapiens GN=ORM2 PE=1 SV=2 - [A1AG2_HUMAN]	3	26.37	5	18	21.89	4	18
P40939	Trifunctional enzyme subunit alpha, mitochondrial OS=Homo sapiens GN=HADHA PE=1 SV=2 - [ECHA_HUMAN]	19	25.16	13	20	26.87	13	16
Q15019	Septin-2 OS=Homo sapiens GN=SEPT2 PE=1 SV=1 - [SEPT2_HUMAN]	10	36.01	8	21	24.65	6	14
P02743	Serum amyloid P-component OS=Homo sapiens GN=APCS PE=1 SV=2 - [SAMP_HUMAN]	4	15.7	3	8	19.28	4	27
P22626-2	Isoform A2 of Heterogeneous nuclear ribonucleoproteins A2/B1 OS=Homo sapiens GN=HNRNPA2B1 - [ROA2_HUMAN]	3	7.33	3	22	7.04	2	13
P37837	Transaldolase OS=Homo sapiens GN=TALDO1 PE=1 SV=2 - [TALDO_HUMAN]	8	17.21	5	21	23.44	7	14
H0Y3Y4	Septin-7 (Fragment) OS=Homo sapiens GN=SEPT7 PE=3 SV=1 - [H0Y3Y4_HUMAN]	6	22.25	6	20	18.5	5	15
P00441	Superoxide dismutase [Cu-Zn] OS=Homo sapiens GN=SOD1 PE=1 SV=2 - [SODC_HUMAN]	5	60.39	4	20	32.47	3	14
P09211	Glutathione S-transferase P OS=Homo sapiens GN=GSTP1 PE=1 SV=2 - [GSTP1_HUMAN]	7	36.19	6	19	39.52	5	15
P00387-2	Isoform 2 of NADH-cytochrome b5 reductase 3 OS=Homo sapiens GN=CYB5R3 - [NB5R3_HUMAN]	9	46.76	8	21	37.05	6	13
Q9NY65-2	Isoform 2 of Tubulin alpha-8 chain OS=Homo sapiens GN=TUBA8 - [TBA8_HUMAN]	1	22.45	6	17	19.32	5	17
E9PLK3	Puromycin-sensitive aminopeptidase OS=Homo sapiens GN=NPEPPS PE=2 SV=1 - [E9PLK3_HUMAN]	13	14.86	10	15	11.37	9	19
H7BXV5	Endostatin (Fragment) OS=Homo sapiens GN=COL18A1 PE=4 SV=1 - [H7BXV5_HUMAN]	9	12.08	7	17	12.81	6	16
P01877	Ig alpha-2 chain C region OS=Homo sapiens GN=IGHA2 PE=1 SV=3 - [IGHA2_HUMAN]	1	32.94	6	22	19.41	4	11
P11766	Alcohol dehydrogenase class-3 OS=Homo sapiens GN=ADH5 PE=1 SV=4 - [ADHX_HUMAN]	9	15.24	6	19	23.26	7	14
Q13162	Peroxiredoxin-4 OS=Homo sapiens GN=PRDX4 PE=1 SV=1 - [PRDX4_HUMAN]	6	25.09	6	16	20.3	5	16
P12236	ADP/ATP translocase 3 OS=Homo sapiens GN=SLC25A6 PE=1 SV=4 - [ADT3_HUMAN]	1	23.83	6	16	18.12	5	16
P05141	ADP/ATP translocase 2 OS=Homo sapiens GN=SLC25A5 PE=1 SV=7 - [ADT2_HUMAN]	1	20.13	5	15	14.43	4	16
P04217	Alpha-1B-glycoprotein OS=Homo sapiens GN=A1BG PE=1 SV=4 - [A1BG_HUMAN]	9	31.72	8	22	15.15	5	9
P04004	Vitronectin OS=Homo sapiens GN=VTN PE=1 SV=1 - [VTNC_HUMAN]	4	10.88	4	17	10.88	4	14
P40925	Malate dehydrogenase, cytoplasmic OS=Homo sapiens GN=MDH1 PE=1 SV=4 - [MDHC_HUMAN]	8	29.94	7	19	25.75	6	12
B7Z254	Protein disulfide-isomerase A6 OS=Homo sapiens GN=PDIA6 PE=2 SV=1 - [B7Z254_HUMAN]	9	29.75	8	16	24.71	6	15
K7EK07	Histone H3 (Fragment) OS=Homo sapiens GN=H3F3B PE=3 SV=1 - [K7EK07_HUMAN]	1	41.67	4	21	36.36	3	10
P38646	Stress-70 protein, mitochondrial OS=Homo sapiens GN=HSPA9 PE=1 SV=2 - [GRP75_HUMAN]	11	19.44	9	16	15.76	7	14
P08311	Cathepsin G OS=Homo sapiens GN=CTSG PE=1 SV=2 - [CATG_HUMAN]	4	15.29	4	17	12.16	3	13
B3KUK2	Superoxide dismutase OS=Homo sapiens GN=SOD2 PE=2 SV=1 - [B3KUK2_HUMAN]	6	24.43	3	16	40.91	6	14
P36955	Pigment epithelium-derived factor OS=Homo sapiens GN=SERPINF1 PE=1 SV=4 - [PEDF_HUMAN]	11	30.62	9	19	25.6	7	10
P67936	Tropomyosin alpha-4 chain OS=Homo sapiens GN=TPM4 PE=1 SV=3 - [TPM4_HUMAN]	3	26.61	8	17	14.52	5	12
P17931	Galectin-3 OS=Homo sapiens GN=LGALS3 PE=1 SV=5 - [LEG3_HUMAN]	5	18.8	4	13	17.2	4	16
O00533	Neural cell adhesion molecule L1-like protein OS=Homo sapiens GN=CHL1 PE=1 SV=4 - [CHL1_HUMAN]	3	2.98	3	14	1.08	1	15
Q99623-2	Isoform 2 of Prohibitin-2 OS=Homo sapiens GN=PHB2 - [PHB2_HUMAN]	9	27.97	6	15	29.89	6	14
P23526	Adenosylhomocysteinase OS=Homo sapiens GN=AHCY PE=1 SV=4 - [SAHH_HUMAN]	8	21.53	8	15	18.98	6	13
P27797	Calreticulin OS=Homo sapiens GN=CALR PE=1 SV=1 - [CALR_HUMAN]	9	33.81	8	19	11.51	4	9
P12235	ADP/ATP translocase 1 OS=Homo sapiens GN=SLC25A4 PE=1 SV=4 - [ADT1_HUMAN]	1	16.44	4	12	16.78	5	16
Q9NZM1-6	Isoform 6 of Myoferlin OS=Homo sapiens GN=MYOF - [MYOF_HUMAN]	12	4.83	8	14	6.54	11	14
P23284	Peptidyl-prolyl cis-trans isomerase B OS=Homo sapiens GN=PPIB PE=1 SV=2 - [PPIB_HUMAN]	7	32.87	6	15	24.54	5	13
F8WD96	Cathepsin D light chain OS=Homo sapiens GN=CTSD PE=2 SV=1 - [F8WD96_HUMAN]	4	19.2	4	20	8.7	2	8
P05387	60S acidic ribosomal protein P2 OS=Homo sapiens GN=RPLP2 PE=1 SV=1 - [RLA2_HUMAN]	4	40.87	4	11	40.87	4	16
Q07954	Prolow-density lipoprotein receptor-related protein 1 OS=Homo sapiens GN=LRP1 PE=1 SV=2 - [LRP1_HUMAN]	17	3.28	12	15	3.06	10	12
P05556	Integrin beta-1 OS=Homo sapiens GN=ITGB1 PE=1 SV=2 - [ITB1_HUMAN]	10	13.16	7	19	9.65	6	8
P21589-2	Isoform 2 of 5'-nucleotidase OS=Homo sapiens GN=NT5E - [5NTD_HUMAN]	8	20.99	7	16	15.65	6	11
Q9UHG3	Prenylcysteine oxidase 1 OS=Homo sapiens GN=PCYOX1 PE=1 SV=3 - [PCYOX_HUMAN]	10	21.58	8	14	19.8	8	12
P04899	Guanine nucleotide-binding protein G(i) subunit alpha-2 OS=Homo sapiens GN=GNAI2 PE=1 SV=3 - [GNAI2_HUMAN]	6	19.15	5	9	21.97	6	17
P61224-3	Isoform 3 of Ras-related protein Rap-1b OS=Homo sapiens GN=RAP1B - [RAP1B_HUMAN]	5	29.09	4	14	29.09	4	12
Q9P035	Very-long-chain (3R)-3-hydroxyacyl-[acyl-carrier protein] dehydratase 3 OS=Homo sapiens GN=PTPLAD1 PE=1 SV=2 - [HACD3_HUMAN]	4	14.92	3	15	17.68	4	10
Q03135	Caveolin-1 OS=Homo sapiens GN=CAV1 PE=1 SV=4 - [CAV1_HUMAN]	3	16.29	2	14	19.66	2	11
P62701	40S ribosomal protein S4, X isoform OS=Homo sapiens GN=RPS4X PE=1 SV=2 - [RS4X_HUMAN]	9	25.1	7	15	30.04	7	10
P26038	Moesin OS=Homo sapiens GN=MSN PE=1 SV=3 - [MOES_HUMAN]	5	7.97	4	12	13.86	7	13
P02538	Keratin, type II cytoskeletal 6A OS=Homo sapiens GN=KRT6A PE=1 SV=3 - [K2C6A_HUMAN]	1	4.26	2	8	7.62	4	17
P68104	Elongation factor 1-alpha 1 OS=Homo sapiens GN=EEF1A1 PE=1 SV=1 - [EF1A1_HUMAN]	5	7.58	3	10	11.47	5	15
P18669	Phosphoglycerate mutase 1 OS=Homo sapiens GN=PGAM1 PE=1 SV=2 - [PGAM1_HUMAN]	8	29.53	7	13	25.59	5	12
B4E1H2	Plasma protease C1 inhibitor OS=Homo sapiens GN=SERPING1 PE=2 SV=1 - [B4E1H2_HUMAN]	7	13.17	5	13	14.29	5	12
D6RGI3	Septin 11, isoform CRA_b OS=Homo sapiens GN=SEPT11 PE=3 SV=1 - [D6RGI3_HUMAN]	5	17.41	7	15	10.59	4	10
Q03252	Lamin-B2 OS=Homo sapiens GN=LMNB2 PE=1 SV=3 - [LMNB2_HUMAN]	7	8.33	4	12	12.33	6	13
F5H628	Periostin OS=Homo sapiens GN=POSTN PE=2 SV=1 - [F5H628_HUMAN]	10	17.09	7	11	14.15	7	14
Q9HDC9	Adipocyte plasma membrane-associated protein OS=Homo sapiens GN=APMAP PE=1 SV=2 - [APMAP_HUMAN]	7	20.91	6	16	14.18	4	8
P46781	40S ribosomal protein S9 OS=Homo sapiens GN=RPS9 PE=1 SV=3 - [RS9_HUMAN]	6	18.56	5	14	15.98	4	10
P11277-3	Isoform 3 of Spectrin beta chain, erythrocytic OS=Homo sapiens GN=SPTB - [SPTB1_HUMAN]	6	4.65	7	14	3.8	7	10
Q96CX2	BTB/POZ domain-containing protein KCTD12 OS=Homo sapiens GN=KCTD12 PE=1 SV=1 - [KCD12_HUMAN]	6	17.85	5	10	16.92	5	13
Q9P0M6	Core histone macro-H2A.2 OS=Homo sapiens GN=H2AFY2 PE=1 SV=3 - [H2AW_HUMAN]	5	25	5	14	24.46	5	9
P01620	Ig kappa chain V-III region SIE OS=Homo sapiens PE=1 SV=1 - [KV302_HUMAN]	3	39.45	3	13	39.45	3	10
J3KNT0	Fascin OS=Homo sapiens GN=FSCN1 PE=3 SV=1 - [J3KNT0_HUMAN]	9	28.18	9	18	11.02	3	5
B4DL14	ATP synthase gamma chain OS=Homo sapiens GN=ATP5C1 PE=2 SV=1 - [B4DL14_HUMAN]	4	13.6	3	10	18	4	13
P05091	Aldehyde dehydrogenase, mitochondrial OS=Homo sapiens GN=ALDH2 PE=1 SV=2 - [ALDH2_HUMAN]	8	24.56	8	11	13.73	5	11
O43301	Heat shock 70 kDa protein 12A OS=Homo sapiens GN=HSPA12A PE=1 SV=2 - [HS12A_HUMAN]	8	13.63	6	11	9.33	5	11
P55072	Transitional endoplasmic reticulum ATPase OS=Homo sapiens GN=VCP PE=1 SV=4 - [TERA_HUMAN]	9	11.66	7	10	8.81	6	12
P04275	von Willebrand factor OS=Homo sapiens GN=VWF PE=1 SV=4 - [VWF_HUMAN]	12	4.44	9	13	2.74	6	9
P08603	Complement factor H OS=Homo sapiens GN=CFH PE=1 SV=4 - [CFAH_HUMAN]	9	9.67	9	18	2.84	3	4
Q71DI3	Histone H3.2 OS=Homo sapiens GN=HIST2H3A PE=1 SV=3 - [H32_HUMAN]	1	40.44	4	14	11.76	2	8
P00918	Carbonic anhydrase 2 OS=Homo sapiens GN=CA2 PE=1 SV=2 - [CAH2_HUMAN]	4	21.54	4	11	16.54	3	11
P07951-3	Isoform 3 of Tropomyosin beta chain OS=Homo sapiens GN=TPM2 - [TPM2_HUMAN]	1	17.74	6	11	14.11	5	11
E9PH29	Thioredoxin-dependent peroxide reductase, mitochondrial OS=Homo sapiens GN=PRDX3 PE=2 SV=1 - [E9PH29_HUMAN]	4	15.55	3	9	18.07	3	13
O75083	WD repeat-containing protein 1 OS=Homo sapiens GN=WDR1 PE=1 SV=4 - [WDR1_HUMAN]	13	22.28	8	11	21.78	8	11
P09960-4	Isoform 4 of Leukotriene A-4 hydrolase OS=Homo sapiens GN=LTA4H - [LKHA4_HUMAN]	10	13.97	6	9	22.32	9	13
B4DW75	EGF-containing fibulin-like extracellular matrix protein 1 OS=Homo sapiens GN=EFEMP1 PE=2 SV=1 - [B4DW75_HUMAN]	8	22.82	6	14	19.44	5	8
E7EWT1	Dolichyl-diphosphooligosaccharide--protein glycosyltransferase 48 kDa subunit OS=Homo sapiens GN=DDOST PE=2 SV=1 - [E7EWT1_HUMAN]	8	14.56	4	7	24.82	7	15
Q01518	Adenylyl cyclase-associated protein 1 OS=Homo sapiens GN=CAP1 PE=1 SV=5 - [CAP1_HUMAN]	7	22.53	6	11	13.47	4	10
P02652	Apolipoprotein A-II OS=Homo sapiens GN=APOA2 PE=1 SV=1 - [APOA2_HUMAN]	2	30	2	12	30	2	9
O75368	SH3 domain-binding glutamic acid-rich-like protein OS=Homo sapiens GN=SH3BGRL PE=1 SV=1 - [SH3L1_HUMAN]	6	58.77	4	12	46.49	4	9
P62873	Guanine nucleotide-binding protein G(I)/G(S)/G(T) subunit beta-1 OS=Homo sapiens GN=GNB1 PE=1 SV=3 - [GBB1_HUMAN]	4	23.53	7	11	24.12	5	10
Q07065	Cytoskeleton-associated protein 4 OS=Homo sapiens GN=CKAP4 PE=1 SV=2 - [CKAP4_HUMAN]	10	14.78	6	15	12.79	6	6
P37802	Transgelin-2 OS=Homo sapiens GN=TAGLN2 PE=1 SV=3 - [TAGL2_HUMAN]	6	31.16	5	13	22.11	3	8
O75367-2	Isoform 1 of Core histone macro-H2A.1 OS=Homo sapiens GN=H2AFY - [H2AY_HUMAN]	5	20.05	6	16	15.72	4	5
P01011	Alpha-1-antichymotrypsin OS=Homo sapiens GN=SERPINA3 PE=1 SV=2 - [AACT_HUMAN]	10	21.04	6	8	20.57	8	13
C9J9K3	40S ribosomal protein SA (Fragment) OS=Homo sapiens GN=RPSA PE=2 SV=1 - [C9J9K3_HUMAN]	8	31.44	5	9	32.58	6	12
P00390-4	Isoform 3 of Glutathione reductase, mitochondrial OS=Homo sapiens GN=GSR - [GSHR_HUMAN]	6	19.4	5	13	20.47	5	8
B4DVE7	Annexin OS=Homo sapiens GN=ANXA11 PE=2 SV=1 - [B4DVE7_HUMAN]	9	11.86	4	6	18.86	8	15
E5RHW4	Erlin-2 (Fragment) OS=Homo sapiens GN=ERLIN2 PE=2 SV=1 - [E5RHW4_HUMAN]	8	25.44	6	11	19.53	5	10
P30050	60S ribosomal protein L12 OS=Homo sapiens GN=RPL12 PE=1 SV=1 - [RL12_HUMAN]	5	35.76	4	12	45.45	5	8
P08754	Guanine nucleotide-binding protein G(k) subunit alpha OS=Homo sapiens GN=GNAI3 PE=1 SV=3 - [GNAI3_HUMAN]	2	6.5	2	6	15.25	4	14
P40933-2	Isoform IL15-S21AA of Interleukin-15 OS=Homo sapiens GN=IL15 - [IL15_HUMAN]	1	13.33	1	8	13.33	1	12
P28066	Proteasome subunit alpha type-5 OS=Homo sapiens GN=PSMA5 PE=1 SV=3 - [PSA5_HUMAN]	6	22.82	4	10	20.75	4	10
Q6UWY5	Olfactomedin-like protein 1 OS=Homo sapiens GN=OLFML1 PE=1 SV=2 - [OLFL1_HUMAN]	5	12.19	4	9	14.93	5	11
H7BZJ3	Thioredoxin (Fragment) OS=Homo sapiens GN=PDIA3 PE=3 SV=1 - [H7BZJ3_HUMAN]	1	29.27	4	9	29.27	4	11
F5H7B7	ATP-binding cassette sub-family A member 13 OS=Homo sapiens GN=ABCA13 PE=2 SV=1 - [F5H7B7_HUMAN]	1	1.14	1	9	1.14	1	11
P42765	3-ketoacyl-CoA thiolase, mitochondrial OS=Homo sapiens GN=ACAA2 PE=1 SV=2 - [THIM_HUMAN]	5	13.6	4	11	10.33	3	8
P50895	Basal cell adhesion molecule OS=Homo sapiens GN=BCAM PE=1 SV=2 - [BCAM_HUMAN]	7	11.31	5	7	15.45	7	12
P12277	Creatine kinase B-type OS=Homo sapiens GN=CKB PE=1 SV=1 - [KCRB_HUMAN]	9	17.59	4	8	26.51	7	11
P17655	Calpain-2 catalytic subunit OS=Homo sapiens GN=CAPN2 PE=1 SV=6 - [CAN2_HUMAN]	8	13.43	7	12	6	4	7
Q07507	Dermatopontin OS=Homo sapiens GN=DPT PE=2 SV=2 - [DERM_HUMAN]	2	9.45	2	9	9.45	2	10
Q99497	Protein DJ-1 OS=Homo sapiens GN=PARK7 PE=1 SV=2 - [PARK7_HUMAN]	7	48.15	5	8	44.44	5	11
P02749	Beta-2-glycoprotein 1 OS=Homo sapiens GN=APOH PE=1 SV=3 - [APOH_HUMAN]	6	31.88	6	16	16.23	3	3
E7EQG2	Eukaryotic initiation factor 4A-II OS=Homo sapiens GN=EIF4A2 PE=2 SV=1 - [E7EQG2_HUMAN]	5	16.3	5	14	10.77	4	5
P05023-3	Isoform 3 of Sodium/potassium-transporting ATPase subunit alpha-1 OS=Homo sapiens GN=ATP1A1 - [AT1A1_HUMAN]	11	12	8	9	13.31	9	10
B4E2W0	3-ketoacyl-CoA thiolase OS=Homo sapiens GN=HADHB PE=2 SV=1 - [B4E2W0_HUMAN]	7	8.19	4	5	14.38	6	14
F8VVM2	Phosphate carrier protein, mitochondrial OS=Homo sapiens GN=SLC25A3 PE=2 SV=1 - [F8VVM2_HUMAN]	4	11.42	3	8	15.43	3	11
O95865	N(G),N(G)-dimethylarginine dimethylaminohydrolase 2 OS=Homo sapiens GN=DDAH2 PE=1 SV=1 - [DDAH2_HUMAN]	6	34.39	6	10	23.16	4	8
P13639	Elongation factor 2 OS=Homo sapiens GN=EEF2 PE=1 SV=4 - [EF2_HUMAN]	8	8.39	5	10	7.34	5	8
Q8IUE6	Histone H2A type 2-B OS=Homo sapiens GN=HIST2H2AB PE=1 SV=3 - [H2A2B_HUMAN]	2	24.62	2	2	12.31	2	16
Q12906-5	Isoform 5 of Interleukin enhancer-binding factor 3 OS=Homo sapiens GN=ILF3 - [ILF3_HUMAN]	9	15.51	8	13	6.09	4	5
P68431	Histone H3.1 OS=Homo sapiens GN=HIST1H3A PE=1 SV=2 - [H31_HUMAN]	1	16.91	3	9	35.29	3	9
P63092-3	Isoform 3 of Guanine nucleotide-binding protein G(s) subunit alpha isoforms short OS=Homo sapiens GN=GNAS - [GNAS2_HUMAN]	5	15.57	5	8	7.12	2	10
Q16363-2	Isoform 2 of Laminin subunit alpha-4 OS=Homo sapiens GN=LAMA4 - [LAMA4_HUMAN]	11	5.84	7	11	5.29	6	7
Q9ULA0	Aspartyl aminopeptidase OS=Homo sapiens GN=DNPEP PE=1 SV=1 - [DNPEP_HUMAN]	8	21.68	7	12	10.11	4	6
H3BP02	Putative sodium-coupled neutral amino acid transporter 8 (Fragment) OS=Homo sapiens GN=SLC38A8 PE=4 SV=1 - [H3BP02_HUMAN]	1	17.39	1	16	17.39	1	2
P31949	Protein S100-A11 OS=Homo sapiens GN=S100A11 PE=1 SV=2 - [S10AB_HUMAN]	2	25.71	2	12	15.24	1	5
P04792	Heat shock protein beta-1 OS=Homo sapiens GN=HSPB1 PE=1 SV=2 - [HSPB1_HUMAN]	3	27.8	3	6	12.68	2	11
Q14344	Guanine nucleotide-binding protein subunit alpha-13 OS=Homo sapiens GN=GNA13 PE=1 SV=2 - [GNA13_HUMAN]	2	9.55	3	7	5.57	2	10
P01593	Ig kappa chain V-I region AG OS=Homo sapiens PE=1 SV=1 - [KV101_HUMAN]	1	16.67	1	13	16.67	1	4
P01597	Ig kappa chain V-I region DEE OS=Homo sapiens PE=1 SV=1 - [KV105_HUMAN]	1	16.67	1	13	16.67	1	4
P10768	S-formylglutathione hydrolase OS=Homo sapiens GN=ESD PE=1 SV=2 - [ESTD_HUMAN]	8	33.33	6	13	22.7	4	4
Q14315-2	Isoform 2 of Filamin-C OS=Homo sapiens GN=FLNC - [FLNC_HUMAN]	2	2.79	5	12	1.56	3	5
Q70Z35	Phosphatidylinositol 3,4,5-trisphosphate-dependent Rac exchanger 2 protein OS=Homo sapiens GN=PREX2 PE=2 SV=1 - [PREX2_HUMAN]	1	1.25	1	10	1.25	1	7
Q92599-3	Isoform 3 of Septin-8 OS=Homo sapiens GN=SEPT8 - [SEPT8_HUMAN]	1	10.57	4	11	6.78	2	6
Q7Z451	AP-2 complex subunit beta OS=Homo sapiens GN=AP2B1 PE=2 SV=1 - [Q7Z451_HUMAN]	4	16.25	6	11	5.8	3	6
P55001-3	Isoform B of Microfibrillar-associated protein 2 OS=Homo sapiens GN=MFAP2 - [MFAP2_HUMAN]	2	12.42	2	10	12.42	2	7
P00367	Glutamate dehydrogenase 1, mitochondrial OS=Homo sapiens GN=GLUD1 PE=1 SV=2 - [DHE3_HUMAN]	10	14.34	7	10	11.47	5	6
P27487	Dipeptidyl peptidase 4 OS=Homo sapiens GN=DPP4 PE=1 SV=2 - [DPP4_HUMAN]	9	8.75	6	9	7.7	5	7
P04196	Histidine-rich glycoprotein OS=Homo sapiens GN=HRG PE=1 SV=1 - [HRG_HUMAN]	5	10.1	4	6	9.52	4	10
P24752	Acetyl-CoA acetyltransferase, mitochondrial OS=Homo sapiens GN=ACAT1 PE=1 SV=1 - [THIL_HUMAN]	6	17.33	5	7	12.41	4	9
P21796	Voltage-dependent anion-selective channel protein 1 OS=Homo sapiens GN=VDAC1 PE=1 SV=2 - [VDAC1_HUMAN]	6	18.02	4	7	23.32	6	9
P62140	Serine/threonine-protein phosphatase PP1-beta catalytic subunit OS=Homo sapiens GN=PPP1CB PE=1 SV=3 - [PP1B_HUMAN]	2	20.18	5	10	18.35	5	6
Q6ZU15	Septin-14 OS=Homo sapiens GN=SEPT14 PE=1 SV=2 - [SEP14_HUMAN]	1	2.08	1	8	6.71	2	8
Q8NEY4-2	Isoform 2 of V-type proton ATPase subunit C 2 OS=Homo sapiens GN=ATP6V1C2 - [VATC2_HUMAN]	1	2.62	1	4	2.62	1	12
P62906	60S ribosomal protein L10a OS=Homo sapiens GN=RPL10A PE=1 SV=2 - [RL10A_HUMAN]	4	12.44	3	9	16.13	4	7
P16157-2	Isoform Er16 of Ankyrin-1 OS=Homo sapiens GN=ANK1 - [ANK1_HUMAN]	6	5.27	6	9	3.42	4	7
Q5T6W2	Heterogeneous nuclear ribonucleoprotein K (Fragment) OS=Homo sapiens GN=HNRNPK PE=4 SV=1 - [Q5T6W2_HUMAN]	4	8.71	3	9	9.23	3	7
Q01105-3	Isoform 3 of Protein SET OS=Homo sapiens GN=SET - [SET_HUMAN]	5	30.19	5	11	3.77	1	5
P48047	ATP synthase subunit O, mitochondrial OS=Homo sapiens GN=ATP5O PE=1 SV=1 - [ATPO_HUMAN]	4	30.05	4	8	19.72	3	7
Q15124	Phosphoglucomutase-like protein 5 OS=Homo sapiens GN=PGM5 PE=1 SV=2 - [PGM5_HUMAN]	9	23.99	9	14	2.82	1	1
P35232	Prohibitin OS=Homo sapiens GN=PHB PE=1 SV=1 - [PHB_HUMAN]	9	19.12	4	6	36.4	7	9
P00505	Aspartate aminotransferase, mitochondrial OS=Homo sapiens GN=GOT2 PE=1 SV=3 - [AATM_HUMAN]	6	14.65	5	10	10.23	4	5
P45880-2	Isoform 2 of Voltage-dependent anion-selective channel protein 2 OS=Homo sapiens GN=VDAC2 - [VDAC2_HUMAN]	7	33.22	6	11	15.9	3	4
P06702	Protein S100-A9 OS=Homo sapiens GN=S100A9 PE=1 SV=1 - [S10A9_HUMAN]	5	44.74	3	5	44.74	4	10
P08294	Extracellular superoxide dismutase [Cu-Zn] OS=Homo sapiens GN=SOD3 PE=1 SV=2 - [SODE_HUMAN]	4	13.33	3	4	15.42	3	11
P27695	DNA-(apurinic or apyrimidinic site) lyase OS=Homo sapiens GN=APEX1 PE=1 SV=2 - [APEX1_HUMAN]	6	18.55	3	6	24.53	5	9
P80723	Brain acid soluble protein 1 OS=Homo sapiens GN=BASP1 PE=1 SV=2 - [BASP1_HUMAN]	3	22.91	2	9	35.24	3	6
O60506-4	Isoform 4 of Heterogeneous nuclear ribonucleoprotein Q OS=Homo sapiens GN=SYNCRIP - [HNRPQ_HUMAN]	3	8.92	4	7	8.73	4	8
Q15661-2	Isoform 2 of Tryptase alpha/beta-1 OS=Homo sapiens GN=TPSAB1 - [TRYB1_HUMAN]	5	19.92	4	7	13.16	3	8
P22392-2	Isoform 3 of Nucleoside diphosphate kinase B OS=Homo sapiens GN=NME2 - [NDKB_HUMAN]	2	32.58	4	8	38.2	5	7
E9PCY7	Heterogeneous nuclear ribonucleoprotein H OS=Homo sapiens GN=HNRNPH1 PE=2 SV=1 - [E9PCY7_HUMAN]	2	13.99	4	9	7.93	2	6
Q9GZM7-3	Isoform 3 of Tubulointerstitial nephritis antigen-like OS=Homo sapiens GN=TINAGL1 - [TINAL_HUMAN]	6	18.58	5	8	17.89	4	7
P54289-4	Isoform 4 of Voltage-dependent calcium channel subunit alpha-2/delta-1 OS=Homo sapiens GN=CACNA2D1 - [CA2D1_HUMAN]	11	6.49	6	6	9.27	7	9
E9PNW4	CD59 glycoprotein OS=Homo sapiens GN=CD59 PE=2 SV=1 - [E9PNW4_HUMAN]	3	37.04	3	11	11.11	1	4
B4DEM7	T-complex protein 1 subunit theta OS=Homo sapiens GN=CCT8 PE=2 SV=1 - [B4DEM7_HUMAN]	10	16.82	7	8	10.96	5	7
F8W181	60S ribosomal protein L6 (Fragment) OS=Homo sapiens GN=RPL6 PE=2 SV=1 - [F8W181_HUMAN]	4	17.26	4	8	14.16	2	7
P62879	Guanine nucleotide-binding protein G(I)/G(S)/G(T) subunit beta-2 OS=Homo sapiens GN=GNB2 PE=1 SV=3 - [GBB2_HUMAN]	3	21.47	6	7	18.82	4	7
P52597	Heterogeneous nuclear ribonucleoprotein F OS=Homo sapiens GN=HNRNPF PE=1 SV=3 - [HNRPF_HUMAN]	1	10.6	3	9	4.1	1	5
P13647	Keratin, type II cytoskeletal 5 OS=Homo sapiens GN=KRT5 PE=1 SV=3 - [K2C5_HUMAN]	1	2.03	1	3	4.92	3	11
P07602	Proactivator polypeptide OS=Homo sapiens GN=PSAP PE=1 SV=2 - [SAP_HUMAN]	4	6.49	3	10	4.39	3	4
P61163	Alpha-centractin OS=Homo sapiens GN=ACTR1A PE=1 SV=1 - [ACTZ_HUMAN]	3	8.78	2	4	18.62	4	10
Q9BVC6	Transmembrane protein 109 OS=Homo sapiens GN=TMEM109 PE=1 SV=1 - [TM109_HUMAN]	1	4.94	1	9	4.94	1	5
P00167-2	Isoform 2 of Cytochrome b5 OS=Homo sapiens GN=CYB5A - [CYB5_HUMAN]	5	54.08	4	8	34.69	2	6
P30046	D-dopachrome decarboxylase OS=Homo sapiens GN=DDT PE=1 SV=3 - [DOPD_HUMAN]	2	19.49	2	6	19.49	2	8
Q14204	Cytoplasmic dynein 1 heavy chain 1 OS=Homo sapiens GN=DYNC1H1 PE=1 SV=5 - [DYHC1_HUMAN]	10	0.97	4	5	2.15	8	9
Q86VP6-2	Isoform 2 of Cullin-associated NEDD8-dissociated protein 1 OS=Homo sapiens GN=CAND1 - [CAND1_HUMAN]	4	2.45	2	6	5.46	4	8
P56199	Integrin alpha-1 OS=Homo sapiens GN=ITGA1 PE=1 SV=2 - [ITA1_HUMAN]	4	3.65	4	10	2.46	3	4
Q86Y46-2	Isoform 2 of Keratin, type II cytoskeletal 73 OS=Homo sapiens GN=KRT73 - [K2C73_HUMAN]	1	3.15	1	6	4.99	2	8
F8VYE8	Serine/threonine-protein phosphatase OS=Homo sapiens GN=PPP1CC PE=2 SV=1 - [F8VYE8_HUMAN]	1	11.18	3	7	26.97	6	7
Q5TA02	Glutathione S-transferase omega-1 (Fragment) OS=Homo sapiens GN=GSTO1 PE=4 SV=1 - [Q5TA02_HUMAN]	3	16	3	10	16	3	4
Q14974	Importin subunit beta-1 OS=Homo sapiens GN=KPNB1 PE=1 SV=2 - [IMB1_HUMAN]	4	6.28	4	4	5.25	3	9
P01889	HLA class I histocompatibility antigen, B-7 alpha chain OS=Homo sapiens GN=HLA-B PE=1 SV=3 - [1B07_HUMAN]	2	19.06	4	11	7.73	2	2
P07384	Calpain-1 catalytic subunit OS=Homo sapiens GN=CAPN1 PE=1 SV=1 - [CAN1_HUMAN]	11	14.01	9	9	9.94	4	4
O43390	Heterogeneous nuclear ribonucleoprotein R OS=Homo sapiens GN=HNRNPR PE=1 SV=1 - [HNRPR_HUMAN]	4	10.11	5	7	6.95	4	6
Q9BSJ8	Extended synaptotagmin-1 OS=Homo sapiens GN=ESYT1 PE=1 SV=1 - [ESYT1_HUMAN]	3	4.26	3	9	2.17	2	4
P04632	Calpain small subunit 1 OS=Homo sapiens GN=CAPNS1 PE=1 SV=1 - [CPNS1_HUMAN]	1	24.25	4	9	14.55	3	4
Q10588	ADP-ribosyl cyclase 2 OS=Homo sapiens GN=BST1 PE=1 SV=2 - [BST1_HUMAN]	3	7.55	2	7	13.52	3	6
P60900	Proteasome subunit alpha type-6 OS=Homo sapiens GN=PSMA6 PE=1 SV=1 - [PSA6_HUMAN]	6	25.2	5	9	14.63	3	4
P60903	Protein S100-A10 OS=Homo sapiens GN=S100A10 PE=1 SV=2 - [S10AA_HUMAN]	1	17.53	1	6	17.53	1	7
P61604	10 kDa heat shock protein, mitochondrial OS=Homo sapiens GN=HSPE1 PE=1 SV=2 - [CH10_HUMAN]	2	25.49	2	7	25.49	2	6
P22314	Ubiquitin-like modifier-activating enzyme 1 OS=Homo sapiens GN=UBA1 PE=1 SV=3 - [UBA1_HUMAN]	9	14.18	9	10	4.82	3	3
B7ZB63	ADP-ribosylation factor 3 OS=Homo sapiens GN=ARF3 PE=2 SV=1 - [B7ZB63_HUMAN]	3	13.19	2	7	18.06	3	6
B7Z403	Glyoxalase domain-containing protein 4 OS=Homo sapiens GN=GLOD4 PE=2 SV=1 - [B7Z403_HUMAN]	4	15.92	3	6	11.42	3	7
C9JCK5	Proteasome subunit alpha type-2 OS=Homo sapiens GN=PSMA2 PE=2 SV=1 - [C9JCK5_HUMAN]	2	11.59	1	6	24.39	2	7
Q02952-3	Isoform 3 of A-kinase anchor protein 12 OS=Homo sapiens GN=AKAP12 - [AKA12_HUMAN]	10	13.36	9	12	0.95	1	1
Q99832-3	Isoform 3 of T-complex protein 1 subunit eta OS=Homo sapiens GN=CCT7 - [TCPH_HUMAN]	6	18.04	6	10	8.62	3	3
J3KPE3	Guanine nucleotide-binding protein subunit beta-2-like 1 OS=Homo sapiens GN=GNB2L1 PE=4 SV=1 - [J3KPE3_HUMAN]	8	43.96	6	7	10.26	3	6
F8VU65	60S acidic ribosomal protein P0 (Fragment) OS=Homo sapiens GN=RPLP0 PE=2 SV=1 - [F8VU65_HUMAN]	5	22.27	5	8	8.91	2	5
P49411	Elongation factor Tu, mitochondrial OS=Homo sapiens GN=TUFM PE=1 SV=2 - [EFTU_HUMAN]	8	7.3	2	4	21.02	7	9
I3L3P7	40S ribosomal protein S15a OS=Homo sapiens GN=RPS15A PE=4 SV=1 - [I3L3P7_HUMAN]	4	31	3	6	46	5	7
P52907	F-actin-capping protein subunit alpha-1 OS=Homo sapiens GN=CAPZA1 PE=1 SV=3 - [CAZA1_HUMAN]	2	15.03	3	8	14.34	3	4
P04080	Cystatin-B OS=Homo sapiens GN=CSTB PE=1 SV=2 - [CYTB_HUMAN]	3	45.92	3	9	24.49	2	3
O14818	Proteasome subunit alpha type-7 OS=Homo sapiens GN=PSMA7 PE=1 SV=1 - [PSA7_HUMAN]	6	17.74	4	5	19.76	4	7
P62304	Small nuclear ribonucleoprotein E OS=Homo sapiens GN=SNRPE PE=1 SV=1 - [RUXE_HUMAN]	2	39.13	2	9	11.96	1	3
Q96IU4	Alpha/beta hydrolase domain-containing protein 14B OS=Homo sapiens GN=ABHD14B PE=1 SV=1 - [ABHEB_HUMAN]	3	28.1	4	8	10.95	2	4
P10599	Thioredoxin OS=Homo sapiens GN=TXN PE=1 SV=3 - [THIO_HUMAN]	4	22.86	3	7	34.29	3	5
P62314	Small nuclear ribonucleoprotein Sm D1 OS=Homo sapiens GN=SNRPD1 PE=1 SV=1 - [SMD1_HUMAN]	4	36.97	3	7	54.62	4	5
P02533	Keratin, type I cytoskeletal 14 OS=Homo sapiens GN=KRT14 PE=1 SV=4 - [K1C14_HUMAN]	2	1.91	1	2	15.04	6	10
P03989	HLA class I histocompatibility antigen, B-27 alpha chain OS=Homo sapiens GN=HLA-B PE=1 SV=2 - [1B27_HUMAN]	1	17.4	4	11	5.52	1	1
P01766	Ig heavy chain V-III region BRO OS=Homo sapiens PE=1 SV=1 - [HV305_HUMAN]	1	25	2	7	25	2	5
P35241	Radixin OS=Homo sapiens GN=RDX PE=1 SV=1 - [RADI_HUMAN]	1	1.72	1	5	6.17	3	7
B4DHG0	Dihydrolipoyl dehydrogenase, mitochondrial OS=Homo sapiens GN=DLD PE=2 SV=1 - [B4DHG0_HUMAN]	5	13.66	4	7	11.22	3	5
B1AK87	Capping protein (Actin filament) muscle Z-line, beta, isoform CRA_a OS=Homo sapiens GN=CAPZB PE=4 SV=1 - [B1AK87_HUMAN]	8	37.69	7	9	10.77	2	3
F5H7S3	Tropomyosin alpha-1 chain OS=Homo sapiens GN=TPM1 PE=3 SV=2 - [F5H7S3_HUMAN]	2	12.24	4	6	13.47	4	6
H0Y765	Histone-lysine N-methyltransferase MLL3 (Fragment) OS=Homo sapiens GN=MLL3 PE=4 SV=1 - [H0Y765_HUMAN]	1	0.92	1	4	0.92	1	8
H3BQN4	Fructose-bisphosphate aldolase OS=Homo sapiens GN=ALDOA PE=3 SV=1 - [H3BQN4_HUMAN]	6	16.9	4	7	23.27	5	5
K7EKD8	Calpain small subunit 1 OS=Homo sapiens GN=CAPNS1 PE=4 SV=1 - [K7EKD8_HUMAN]	1	32.77	4	8	16.39	3	4
Q14624-4	Isoform 4 of Inter-alpha-trypsin inhibitor heavy chain H4 OS=Homo sapiens GN=ITIH4 - [ITIH4_HUMAN]	6	12.43	6	8	2.96	2	4
Q5JRQ0	Sorting nexin 14 (Fragment) OS=Homo sapiens GN=SNX14 PE=4 SV=1 - [Q5JRQ0_HUMAN]	1	13.68	1	3	13.68	1	9
Q9Y2X3	Nucleolar protein 58 OS=Homo sapiens GN=NOP58 PE=1 SV=1 - [NOP58_HUMAN]	5	11.72	4	9	5.1	2	2
P67775	Serine/threonine-protein phosphatase 2A catalytic subunit alpha isoform OS=Homo sapiens GN=PPP2CA PE=1 SV=1 - [PP2AA_HUMAN]	4	15.86	3	6	16.5	3	5
P15531	Nucleoside diphosphate kinase A OS=Homo sapiens GN=NME1 PE=1 SV=1 - [NDKA_HUMAN]	1	32.89	3	6	22.37	3	5
Q99798	Aconitate hydratase, mitochondrial OS=Homo sapiens GN=ACO2 PE=1 SV=2 - [ACON_HUMAN]	7	6.54	3	3	12.05	6	8
O75531	Barrier-to-autointegration factor OS=Homo sapiens GN=BANF1 PE=1 SV=1 - [BAF_HUMAN]	1	26.97	1	5	26.97	1	6
P49755	Transmembrane emp24 domain-containing protein 10 OS=Homo sapiens GN=TMED10 PE=1 SV=2 - [TMEDA_HUMAN]	3	14.61	3	7	5.02	1	4
Q9Y277	Voltage-dependent anion-selective channel protein 3 OS=Homo sapiens GN=VDAC3 PE=1 SV=1 - [VDAC3_HUMAN]	5	7.42	2	3	24.38	5	8
P13797	Plastin-3 OS=Homo sapiens GN=PLS3 PE=1 SV=4 - [PLST_HUMAN]	5	9.05	5	7	7.14	4	4
P14550	Alcohol dehydrogenase [NADP(+)] OS=Homo sapiens GN=AKR1A1 PE=1 SV=3 - [AK1A1_HUMAN]	5	12.92	4	7	12.31	3	4
P21266	Glutathione S-transferase Mu 3 OS=Homo sapiens GN=GSTM3 PE=1 SV=3 - [GSTM3_HUMAN]	4	19.11	3	8	15.11	3	3
P50148	Guanine nucleotide-binding protein G(q) subunit alpha OS=Homo sapiens GN=GNAQ PE=1 SV=4 - [GNAQ_HUMAN]	3	19.22	5	7	12.53	3	4
P14174	Macrophage migration inhibitory factor OS=Homo sapiens GN=MIF PE=1 SV=4 - [MIF_HUMAN]	1	7.83	1	11
P02751-2	Isoform 2 of Fibronectin OS=Homo sapiens GN=FN1 - [FINC_HUMAN]	1	12.77	6	9	4.36	2	2
P01617	Ig kappa chain V-II region TEW OS=Homo sapiens PE=1 SV=1 - [KV204_HUMAN]	2	32.74	2	8	11.5	1	3
P07910-3	Isoform 3 of Heterogeneous nuclear ribonucleoproteins C1/C2 OS=Homo sapiens GN=HNRNPC - [HNRPC_HUMAN]	4	15.04	4	8	10.62	3	3
E9PHK0	Tetranectin OS=Homo sapiens GN=CLEC3B PE=2 SV=1 - [E9PHK0_HUMAN]	4	25	4	8	7.5	1	3
A6PVH9	Copine I OS=Homo sapiens GN=CPNE1 PE=4 SV=1 - [A6PVH9_HUMAN]	3	9.36	3	6	6.03	2	5
P05546	Heparin cofactor 2 OS=Homo sapiens GN=SERPIND1 PE=1 SV=3 - [HEP2_HUMAN]	7	13.43	5	7	5.61	3	4
H7C264	Arf-GAP with dual PH domain-containing protein 1 (Fragment) OS=Homo sapiens GN=ADAP1 PE=4 SV=1 - [H7C264_HUMAN]	1	9.18	1	8	12.08	2	3
P00751	Complement factor B OS=Homo sapiens GN=CFB PE=1 SV=2 - [CFAB_HUMAN]	6	7.59	4	5	5.37	3	6
B7Z3I9	Delta-aminolevulinic acid dehydratase OS=Homo sapiens GN=ALAD PE=2 SV=1 - [B7Z3I9_HUMAN]	3	9.27	2	4	12.78	3	7
B4DXY7	4-trimethylaminobutyraldehyde dehydrogenase OS=Homo sapiens GN=ALDH9A1 PE=2 SV=1 - [B4DXY7_HUMAN]	5	11.56	4	5	11.08	4	6
F6SKP1	Transmembrane glycoprotein NMB OS=Homo sapiens GN=GPNMB PE=4 SV=1 - [F6SKP1_HUMAN]	2	7.38	2	10	3.9	1	1
F8VUA6	60S ribosomal protein L18 (Fragment) OS=Homo sapiens GN=RPL18 PE=2 SV=1 - [F8VUA6_HUMAN]	2	20	2	5	20	2	6
P35237	Serpin B6 OS=Homo sapiens GN=SERPINB6 PE=1 SV=3 - [SPB6_HUMAN]	6	14.63	3	6	21.01	5	5
E7EQR4	Ezrin OS=Homo sapiens GN=EZR PE=2 SV=2 - [E7EQR4_HUMAN]	1	4.87	2	6	3.43	2	5
J3QKR3	Proteasome subunit beta type-3 (Fragment) OS=Homo sapiens GN=PSMB3 PE=3 SV=1 - [J3QKR3_HUMAN]	3	28.28	3	7	15.86	2	4
Q14764	Major vault protein OS=Homo sapiens GN=MVP PE=1 SV=4 - [MVP_HUMAN]	6	4.93	3	5	5.94	4	5
P46777	60S ribosomal protein L5 OS=Homo sapiens GN=RPL5 PE=1 SV=3 - [RL5_HUMAN]	4	12.12	3	5	14.81	3	5
O15144	Actin-related protein 2/3 complex subunit 2 OS=Homo sapiens GN=ARPC2 PE=1 SV=1 - [ARPC2_HUMAN]	6	26.33	5	9	6.67	1	1
Q9UBG0	C-type mannose receptor 2 OS=Homo sapiens GN=MRC2 PE=1 SV=2 - [MRC2_HUMAN]	3	2.84	3	3	0.88	1	7
P31930	Cytochrome b-c1 complex subunit 1, mitochondrial OS=Homo sapiens GN=UQCRC1 PE=1 SV=3 - [QCR1_HUMAN]	6	14.79	4	5	8.13	3	5
P43121	Cell surface glycoprotein MUC18 OS=Homo sapiens GN=MCAM PE=1 SV=2 - [MUC18_HUMAN]	5	11.92	5	7	3.87	2	3
P00747	Plasminogen OS=Homo sapiens GN=PLG PE=1 SV=2 - [PLMN_HUMAN]	4	7.9	4	8	1.36	1	2
P47755	F-actin-capping protein subunit alpha-2 OS=Homo sapiens GN=CAPZA2 PE=1 SV=3 - [CAZA2_HUMAN]	1	9.44	2	7	8.74	2	3
P08779	Keratin, type I cytoskeletal 16 OS=Homo sapiens GN=KRT16 PE=1 SV=4 - [K1C16_HUMAN]	2	1.9	1	2	12.26	6	8
O00264	Membrane-associated progesterone receptor component 1 OS=Homo sapiens GN=PGRMC1 PE=1 SV=3 - [PGRC1_HUMAN]	2	17.44	2	6	10.26	1	4
P07996	Thrombospondin-1 OS=Homo sapiens GN=THBS1 PE=1 SV=2 - [TSP1_HUMAN]	6	5.98	5	7	2.31	2	3
Q15393	Splicing factor 3B subunit 3 OS=Homo sapiens GN=SF3B3 PE=1 SV=4 - [SF3B3_HUMAN]	3	2.22	2	3	2.14	2	7
P29992	Guanine nucleotide-binding protein subunit alpha-11 OS=Homo sapiens GN=GNA11 PE=1 SV=2 - [GNA11_HUMAN]	1	11.42	3	5	8.36	2	5
Q6NUK1	Calcium-binding mitochondrial carrier protein SCaMC-1 OS=Homo sapiens GN=SLC25A24 PE=1 SV=2 - [SCMC1_HUMAN]	5	11.53	4	5	13	4	5
P80748	Ig lambda chain V-III region LOI OS=Homo sapiens PE=1 SV=1 - [LV302_HUMAN]	2	30.63	2	6	30.63	2	4
P15121	Aldose reductase OS=Homo sapiens GN=AKR1B1 PE=1 SV=3 - [ALDR_HUMAN]	3	14.56	3	4	11.71	3	6
Q5VU59	Tropomyosin 3 OS=Homo sapiens GN=TPM3 PE=3 SV=1 - [Q5VU59_HUMAN]	2	14.66	4	6	9.05	3	4
P30044-2	Isoform Cytoplasmic+peroxisomal of Peroxiredoxin-5, mitochondrial OS=Homo sapiens GN=PRDX5 - [PRDX5_HUMAN]	4	25.31	3	5	24.07	3	5
P14314-2	Isoform 2 of Glucosidase 2 subunit beta OS=Homo sapiens GN=PRKCSH - [GLU2B_HUMAN]	4	4	2	4	5.14	3	6
F5H6D0	Mannosyl-oligosaccharide glucosidase OS=Homo sapiens GN=MOGS PE=2 SV=1 - [F5H6D0_HUMAN]	4	7.39	3	5	4.1	2	5
E7ESI6	Thioredoxin reductase 1, cytoplasmic OS=Homo sapiens GN=TXNRD1 PE=2 SV=2 - [E7ESI6_HUMAN]	4	9.47	3	5	13.43	4	5
P19367-4	Isoform 4 of Hexokinase-1 OS=Homo sapiens GN=HK1 - [HXK1_HUMAN]	6	7.29	5	7	4.2	3	3
B4DT77	Annexin OS=Homo sapiens GN=ANXA7 PE=2 SV=1 - [B4DT77_HUMAN]	5	12.2	3	4	13.99	4	6
H3BRG4	Cytochrome b-c1 complex subunit 2, mitochondrial OS=Homo sapiens GN=UQCRC2 PE=3 SV=1 - [H3BRG4_HUMAN]	6	10.92	3	4	20.15	5	6
Q16647	Prostacyclin synthase OS=Homo sapiens GN=PTGIS PE=1 SV=1 - [PTGIS_HUMAN]	4	8	2	2	8	3	7
P13796	Plastin-2 OS=Homo sapiens GN=LCP1 PE=1 SV=6 - [PLSL_HUMAN]	3	12.76	5	7	4.31	2	2
O14880	Microsomal glutathione S-transferase 3 OS=Homo sapiens GN=MGST3 PE=1 SV=1 - [MGST3_HUMAN]	3	25	2	5	17.76	2	4
O75131	Copine-3 OS=Homo sapiens GN=CPNE3 PE=1 SV=1 - [CPNE3_HUMAN]	5	10.61	4	6	5.03	3	3
P20618	Proteasome subunit beta type-1 OS=Homo sapiens GN=PSMB1 PE=1 SV=2 - [PSB1_HUMAN]	5	21.16	4	5	13.69	3	4
Q10589	Bone marrow stromal antigen 2 OS=Homo sapiens GN=BST2 PE=1 SV=1 - [BST2_HUMAN]	1	8.33	1	5	8.33	1	4
Q9UBQ7	Glyoxylate reductase/hydroxypyruvate reductase OS=Homo sapiens GN=GRHPR PE=1 SV=1 - [GRHPR_HUMAN]	4	22.87	4	4	12.2	2	5
P49748-2	Isoform 2 of Very long-chain specific acyl-CoA dehydrogenase, mitochondrial OS=Homo sapiens GN=ACADVL - [ACADV_HUMAN]	4	7.74	4	5	4.42	2	4
Q9Y4G6	Talin-2 OS=Homo sapiens GN=TLN2 PE=1 SV=4 - [TLN2_HUMAN]	2	0.9	2	4	2.6	5	5
P29966	Myristoylated alanine-rich C-kinase substrate OS=Homo sapiens GN=MARCKS PE=1 SV=4 - [MARCS_HUMAN]	4	30.42	4	7	5.42	1	2
Q16836	Hydroxyacyl-coenzyme A dehydrogenase, mitochondrial OS=Homo sapiens GN=HADH PE=1 SV=3 - [HCDH_HUMAN]	3	19.75	3	7	10.19	2	2
Q15018	BRISC complex subunit Abro1 OS=Homo sapiens GN=FAM175B PE=1 SV=2 - [F175B_HUMAN]	1	2.41	1	7	2.41	1	2
P13798	Acylamino-acid-releasing enzyme OS=Homo sapiens GN=APEH PE=1 SV=4 - [ACPH_HUMAN]	3	1.64	1	4	4.51	3	5
Q9NZ08	Endoplasmic reticulum aminopeptidase 1 OS=Homo sapiens GN=ERAP1 PE=1 SV=3 - [ERAP1_HUMAN]	4	4.14	3	4	5.63	4	5
P59998	Actin-related protein 2/3 complex subunit 4 OS=Homo sapiens GN=ARPC4 PE=1 SV=3 - [ARPC4_HUMAN]	4	13.1	2	3	22.62	4	6
P10155-3	Isoform 3 of 60 kDa SS-A/Ro ribonucleoprotein OS=Homo sapiens GN=TROVE2 - [RO60_HUMAN]	5	6.56	2	3	10.62	4	6
F5GWP8	Junction plakoglobin OS=Homo sapiens GN=JUP PE=2 SV=1 - [F5GWP8_HUMAN]	2	4.74	3	5	2.71	2	4
A6PVN8	Serine/threonine-protein phosphatase 2A activator (Fragment) OS=Homo sapiens GN=PPP2R4 PE=4 SV=1 - [A6PVN8_HUMAN]	3	30.23	2	7	17.83	2	2
P13804-2	Isoform 2 of Electron transfer flavoprotein subunit alpha, mitochondrial OS=Homo sapiens GN=ETFA - [ETFA_HUMAN]	5	19.72	3	5	18.66	3	4
E9PGT1	Translin OS=Homo sapiens GN=TSN PE=2 SV=1 - [E9PGT1_HUMAN]	4	12.56	2	6	19.73	3	3
Q8NAA5-2	Isoform 2 of Leucine-rich repeat-containing protein FAM211A OS=Homo sapiens GN=FAM211A - [F211A_HUMAN]	1	5.66	1	7	5.66	1	2
Q8NBS9-2	Isoform 2 of Thioredoxin domain-containing protein 5 OS=Homo sapiens GN=TXNDC5 - [TXND5_HUMAN]	5	11.11	2	5	13.27	3	4
D6RD77	OCIA domain-containing protein 2 OS=Homo sapiens GN=OCIAD2 PE=2 SV=1 - [D6RD77_HUMAN]	1	13.11	1	5	13.11	1	4
D6RF44	Heterogeneous nuclear ribonucleoprotein D0 (Fragment) OS=Homo sapiens GN=HNRNPD PE=2 SV=1 - [D6RF44_HUMAN]	1	12.5	1	6	12.5	1	3
F5GY55	DNA damage-binding protein 1 OS=Homo sapiens GN=DDB1 PE=4 SV=1 - [F5GY55_HUMAN]	4	2.84	3	4	4.58	3	5
B4DXW1	Actin-related protein 3 OS=Homo sapiens GN=ACTR3 PE=2 SV=1 - [B4DXW1_HUMAN]	4	13.35	3	6	6.27	2	3
H3BTV1	CDP-diacylglycerol--inositol 3-phosphatidyltransferase OS=Homo sapiens GN=CDIPT PE=4 SV=1 - [H3BTV1_HUMAN]	2	14.29	2	6	14.29	2	3
I3L239	Heat shock protein 75 kDa, mitochondrial (Fragment) OS=Homo sapiens GN=TRAP1 PE=4 SV=1 - [I3L239_HUMAN]	1	6.51	1	5	12.56	2	4
J3QLD9	Flotillin-2 OS=Homo sapiens GN=FLOT2 PE=4 SV=1 - [J3QLD9_HUMAN]	7	12.62	4	4	14.49	4	5
P00734	Prothrombin OS=Homo sapiens GN=F2 PE=1 SV=2 - [THRB_HUMAN]	6	13.18	5	7	1.93	1	1
Q07960	Rho GTPase-activating protein 1 OS=Homo sapiens GN=ARHGAP1 PE=1 SV=1 - [RHG01_HUMAN]	7	11.85	3	3	14.58	5	5
P30084	Enoyl-CoA hydratase, mitochondrial OS=Homo sapiens GN=ECHS1 PE=1 SV=4 - [ECHM_HUMAN]	4	19.31	4	6	5.86	1	2
Q02218	2-oxoglutarate dehydrogenase, mitochondrial OS=Homo sapiens GN=OGDH PE=1 SV=3 - [ODO1_HUMAN]	4	7.72	4	7	1.37	1	1
P17612-2	Isoform 2 of cAMP-dependent protein kinase catalytic subunit alpha OS=Homo sapiens GN=PRKACA - [KAPCA_HUMAN]	3	3.5	1	4	11.66	3	4
P43034	Platelet-activating factor acetylhydrolase IB subunit alpha OS=Homo sapiens GN=PAFAH1B1 PE=1 SV=2 - [LIS1_HUMAN]	7	16.1	5	6	6.59	2	2
P62249	40S ribosomal protein S16 OS=Homo sapiens GN=RPS16 PE=1 SV=2 - [RS16_HUMAN]	4	21.23	3	5	21.23	3	3
P07858	Cathepsin B OS=Homo sapiens GN=CTSB PE=1 SV=3 - [CATB_HUMAN]	5	15.04	4	5	8.55	2	3
P01625	Ig kappa chain V-IV region Len OS=Homo sapiens PE=1 SV=2 - [KV402_HUMAN]	2	15.79	1	4	23.68	2	4
O95479	GDH/6PGL endoplasmic bifunctional protein OS=Homo sapiens GN=H6PD PE=1 SV=2 - [G6PE_HUMAN]	6	5.31	3	5	4.68	3	3
Q92688-2	Isoform 2 of Acidic leucine-rich nuclear phosphoprotein 32 family member B OS=Homo sapiens GN=ANP32B - [AN32B_HUMAN]	4	23.59	4	5	15.38	3	3
Q92621	Nuclear pore complex protein Nup205 OS=Homo sapiens GN=NUP205 PE=1 SV=3 - [NU205_HUMAN]	1	0.6	1	4	0.6	1	4
Q8NCW5-2	Isoform 2 of NAD(P)H-hydrate epimerase OS=Homo sapiens GN=APOA1BP - [NNRE_HUMAN]	3	26.49	3	5	26.49	3	3
Q6ZU65-2	Isoform 2 of Ubinuclein-2 OS=Homo sapiens GN=UBN2 - [UBN2_HUMAN]	1	0.72	1	6	0.72	1	2
B5MCP9	40S ribosomal protein S7 OS=Homo sapiens GN=RPS7 PE=2 SV=1 - [B5MCP9_HUMAN]	3	6.42	1	3	18.72	3	5
B4DIJ6	Spliceosome RNA helicase DDX39B OS=Homo sapiens GN=DDX39B PE=2 SV=1 - [B4DIJ6_HUMAN]	1	7.41	1	5	7.41	1	3
C9J1E7	AP-1 complex subunit beta-1 (Fragment) OS=Homo sapiens GN=AP1B1 PE=2 SV=1 - [C9J1E7_HUMAN]	1	8.48	3	6	2.25	1	2
D6RFM5	Succinate dehydrogenase [ubiquinone] flavoprotein subunit, mitochondrial OS=Homo sapiens GN=SDHA PE=2 SV=1 - [D6RFM5_HUMAN]	4	7.03	3	5	7.2	2	3
E9PLD0	Ras-related protein Rab-1B OS=Homo sapiens GN=RAB1B PE=2 SV=1 - [E9PLD0_HUMAN]	3	16.57	2	4	15.98	2	4
E9PIM6	Thy-1 membrane glycoprotein (Fragment) OS=Homo sapiens GN=THY1 PE=2 SV=1 - [E9PIM6_HUMAN]	4	26.14	4	6	9.8	1	2
F8VXZ8	Decorin (Fragment) OS=Homo sapiens GN=DCN PE=2 SV=1 - [F8VXZ8_HUMAN]	4	27.59	4	8
F8VZ49	Heterogeneous nuclear ribonucleoprotein A1 (Fragment) OS=Homo sapiens GN=HNRNPA1 PE=2 SV=1 - [F8VZ49_HUMAN]	3	15.58	2	3	11.26	2	5
P27658	Collagen alpha-1(VIII) chain OS=Homo sapiens GN=COL8A1 PE=1 SV=2 - [CO8A1_HUMAN]	2	3.09	2	4	1.34	1	4
P09455	Retinol-binding protein 1 OS=Homo sapiens GN=RBP1 PE=1 SV=2 - [RET1_HUMAN]	3	8.89	1	4	22.22	3	4
B4DUE3	Myosin light chain kinase, smooth muscle OS=Homo sapiens GN=MYLK PE=2 SV=1 - [B4DUE3_HUMAN]	4	6.72	4	5	3.36	2	3
E9PPU0	Epiplakin OS=Homo sapiens GN=EPPK1 PE=4 SV=1 - [E9PPU0_HUMAN]	2	2.31	3	6	0.74	1	2
H0YMZ1	Proteasome subunit alpha type (Fragment) OS=Homo sapiens GN=PSMA4 PE=3 SV=1 - [H0YMZ1_HUMAN]	2	8.14	2	4	4.52	1	4
J3KNU8	Methylmalonate-semialdehyde dehydrogenase [acylating], mitochondrial OS=Homo sapiens GN=ALDH6A1 PE=3 SV=1 - [J3KNU8_HUMAN]	4	7.85	3	5	6.51	3	3
J3KTF8	Rho GDP-dissociation inhibitor 1 (Fragment) OS=Homo sapiens GN=ARHGDIA PE=4 SV=1 - [J3KTF8_HUMAN]	3	13.4	2	5	14.95	2	3
P60866	40S ribosomal protein S20 OS=Homo sapiens GN=RPS20 PE=1 SV=1 - [RS20_HUMAN]	2	19.33	2	4	19.33	2	3
P62269	40S ribosomal protein S18 OS=Homo sapiens GN=RPS18 PE=1 SV=3 - [RS18_HUMAN]	4	15.13	3	5	13.16	2	2
P31937	3-hydroxyisobutyrate dehydrogenase, mitochondrial OS=Homo sapiens GN=HIBADH PE=1 SV=2 - [3HIDH_HUMAN]	3	7.14	2	3	8.93	2	4
P25398	40S ribosomal protein S12 OS=Homo sapiens GN=RPS12 PE=1 SV=3 - [RS12_HUMAN]	3	18.94	2	3	14.39	2	4
Q15293	Reticulocalbin-1 OS=Homo sapiens GN=RCN1 PE=1 SV=1 - [RCN1_HUMAN]	4	9.37	2	3	16.31	4	4
P00403	Cytochrome c oxidase subunit 2 OS=Homo sapiens GN=MT-CO2 PE=1 SV=1 - [COX2_HUMAN]	2	11.45	2	5	4.41	1	2
P02748	Complement component C9 OS=Homo sapiens GN=C9 PE=1 SV=2 - [CO9_HUMAN]	3	2.15	1	1	8.77	3	6
P16144	Integrin beta-4 OS=Homo sapiens GN=ITGB4 PE=1 SV=5 - [ITB4_HUMAN]	2	0.6	1	3	2.2	2	4
P30740	Leukocyte elastase inhibitor OS=Homo sapiens GN=SERPINB1 PE=1 SV=1 - [ILEU_HUMAN]	6	17.41	5	6	3.69	1	1
P01031	Complement C5 OS=Homo sapiens GN=C5 PE=1 SV=4 - [CO5_HUMAN]	4	2.15	3	4	2.98	3	3
P23142-4	Isoform C of Fibulin-1 OS=Homo sapiens GN=FBLN1 - [FBLN1_HUMAN]	1	5.42	2	2	4.39	2	5
Q9NRN5-3	Isoform 3 of Olfactomedin-like protein 3 OS=Homo sapiens GN=OLFML3 - [OLFL3_HUMAN]	2	10.45	2	5	3.48	1	2
P01596	Ig kappa chain V-I region CAR OS=Homo sapiens PE=1 SV=1 - [KV104_HUMAN]	1	16.82	1	7
Q5QNZ2	ATP synthase subunit b, mitochondrial OS=Homo sapiens GN=ATP5F1 PE=4 SV=1 - [Q5QNZ2_HUMAN]	3	10.26	2	4	9.74	2	3
P61586	Transforming protein RhoA OS=Homo sapiens GN=RHOA PE=1 SV=1 - [RHOA_HUMAN]	4	7.77	2	3	25.91	3	4
P13489	Ribonuclease inhibitor OS=Homo sapiens GN=RNH1 PE=1 SV=2 - [RINI_HUMAN]	4	12.58	3	4	7.16	2	3
P02549-2	Isoform 2 of Spectrin alpha chain, erythrocytic 1 OS=Homo sapiens GN=SPTA1 - [SPTA1_HUMAN]	5	2.07	3	3	2.07	3	4
E9PHH9	DNA-directed RNA polymerase III subunit RPC3 OS=Homo sapiens GN=POLR3C PE=2 SV=1 - [E9PHH9_HUMAN]	1	1.22	1	4	1.22	1	3
P20039	HLA class II histocompatibility antigen, DRB1-11 beta chain OS=Homo sapiens GN=HLA-DRB1 PE=1 SV=1 - [2B1B_HUMAN]	2	14.66	3	5	8.27	2	2
P28838-2	Isoform 2 of Cytosol aminopeptidase OS=Homo sapiens GN=LAP3 - [AMPL_HUMAN]	6	14.75	5	5	5.74	2	2
B1AH49	Sulfurtransferase OS=Homo sapiens GN=MPST PE=4 SV=1 - [B1AH49_HUMAN]	3	12.5	2	3	11.16	2	4
Q6XQN6-3	Isoform 3 of Nicotinate phosphoribosyltransferase OS=Homo sapiens GN=NAPRT1 - [PNCB_HUMAN]	4	10.1	4	5	4.76	2	2
B1AKG0	Complement factor H-related 1 OS=Homo sapiens GN=CFHR1 PE=4 SV=1 - [B1AKG0_HUMAN]	3	13.65	3	6	4.06	1	1
P07093-2	Isoform 2 of Glia-derived nexin OS=Homo sapiens GN=SERPINE2 - [GDN_HUMAN]	5	17.63	5	7
Q9NVJ2	ADP-ribosylation factor-like protein 8B OS=Homo sapiens GN=ARL8B PE=1 SV=1 - [ARL8B_HUMAN]	4	29.03	3	3	24.73	3	4
E9PHY5	Band 4.1-like protein 2 OS=Homo sapiens GN=EPB41L2 PE=4 SV=1 - [E9PHY5_HUMAN]	5	8.45	4	5	2.78	2	2
P98095	Fibulin-2 OS=Homo sapiens GN=FBLN2 PE=1 SV=2 - [FBLN2_HUMAN]	3	2.53	2	3	2.53	2	4
F8VS02	Alpha-aminoadipic semialdehyde dehydrogenase OS=Homo sapiens GN=ALDH7A1 PE=2 SV=1 - [F8VS02_HUMAN]	4	5.89	2	3	12.63	4	4
Q9Y5Z4	Heme-binding protein 2 OS=Homo sapiens GN=HEBP2 PE=1 SV=1 - [HEBP2_HUMAN]	2	6.34	1	2	13.66	2	5
F8W7M9	Fibulin-1 OS=Homo sapiens GN=FBLN1 PE=2 SV=1 - [F8W7M9_HUMAN]	3	9.25	4	4	4.69	2	3
K7ERG4	Small nuclear ribonucleoprotein Sm D2 OS=Homo sapiens GN=SNRPD2 PE=4 SV=1 - [K7ERG4_HUMAN]	2	24.36	2	4	23.08	1	3
Q5SRN7	HLA class I histocompatibility antigen, A-68 alpha chain OS=Homo sapiens GN=HLA-A PE=2 SV=2 - [Q5SRN7_HUMAN]	4	26.09	5	6	3.68	1	1
P38117	Electron transfer flavoprotein subunit beta OS=Homo sapiens GN=ETFB PE=1 SV=3 - [ETFB_HUMAN]	4	3.92	1	1	16.08	4	5
O15145	Actin-related protein 2/3 complex subunit 3 OS=Homo sapiens GN=ARPC3 PE=1 SV=3 - [ARPC3_HUMAN]	4	17.98	3	3	15.17	2	3
P05109	Protein S100-A8 OS=Homo sapiens GN=S100A8 PE=1 SV=1 - [S10A8_HUMAN]	3	31.18	3	4	19.35	2	2
O00299	Chloride intracellular channel protein 1 OS=Homo sapiens GN=CLIC1 PE=1 SV=4 - [CLIC1_HUMAN]	1	7.47	1	3	7.47	1	3
Q13011	Delta(3,5)-Delta(2,4)-dienoyl-CoA isomerase, mitochondrial OS=Homo sapiens GN=ECH1 PE=1 SV=2 - [ECH1_HUMAN]	5	5.79	1	1	24.09	5	5
Q9H254	Spectrin beta chain, non-erythrocytic 4 OS=Homo sapiens GN=SPTBN4 PE=1 SV=2 - [SPTN4_HUMAN]	1	0.43	1	1	1.13	3	5
Q96QK1	Vacuolar protein sorting-associated protein 35 OS=Homo sapiens GN=VPS35 PE=1 SV=2 - [VPS35_HUMAN]	5	3.39	2	2	3.52	3	4
P51671	Eotaxin OS=Homo sapiens GN=CCL11 PE=1 SV=1 - [CCL11_HUMAN]	1	10.31	1	6
Q92466	DNA damage-binding protein 2 OS=Homo sapiens GN=DDB2 PE=1 SV=1 - [DDB2_HUMAN]	1	3.28	2	4	1.17	1	2
P47985	Cytochrome b-c1 complex subunit Rieske, mitochondrial OS=Homo sapiens GN=UQCRFS1 PE=1 SV=2 - [UCRI_HUMAN]	2	10.58	2	2	10.58	2	4
O75955	Flotillin-1 OS=Homo sapiens GN=FLOT1 PE=1 SV=3 - [FLOT1_HUMAN]	6	11.01	3	3	9.13	3	3
O95336	6-phosphogluconolactonase OS=Homo sapiens GN=PGLS PE=1 SV=2 - [6PGL_HUMAN]	5	29.46	5	5	4.26	1	1
P01019	Angiotensinogen OS=Homo sapiens GN=AGT PE=1 SV=1 - [ANGT_HUMAN]	4	9.69	3	3	10.93	3	3
Q14108	Lysosome membrane protein 2 OS=Homo sapiens GN=SCARB2 PE=1 SV=2 - [SCRB2_HUMAN]	2	4.18	2	4	2.09	1	2
P21817-2	Isoform 2 of Ryanodine receptor 1 OS=Homo sapiens GN=RYR1 - [RYR1_HUMAN]	1	0.14	1	5	0.14	1	1
P13010	X-ray repair cross-complementing protein 5 OS=Homo sapiens GN=XRCC5 PE=1 SV=3 - [XRCC5_HUMAN]	4	5.19	3	3	5.33	3	3
Q9UBI6	Guanine nucleotide-binding protein G(I)/G(S)/G(O) subunit gamma-12 OS=Homo sapiens GN=GNG12 PE=1 SV=3 - [GBG12_HUMAN]	2	41.67	2	4	22.22	1	2
Q99541	Perilipin-2 OS=Homo sapiens GN=PLIN2 PE=1 SV=2 - [PLIN2_HUMAN]	1	2.06	1	2	2.06	1	4
Q92629-3	Isoform 3 of Delta-sarcoglycan OS=Homo sapiens GN=SGCD - [SGCD_HUMAN]	4	9.77	2	3	14.45	3	3
Q7Z5M8-2	Isoform 2 of Abhydrolase domain-containing protein 12B OS=Homo sapiens GN=ABHD12B - [AB12B_HUMAN]	1	2.11	1	6
Q96AC1-2	Isoform 2 of Fermitin family homolog 2 OS=Homo sapiens GN=FERMT2 - [FERM2_HUMAN]	6	11.85	5	5	3	1	1
B7Z5W8	Dihydrolipoyllysine-residue succinyltransferase component of 2-oxoglutarate dehydrogenase complex, mitochondrial OS=Homo sapiens GN=DLST PE=2 SV=1 - [B7Z5W8_HUMAN]	2	8.72	2	4	5.72	1	2
Q16851-2	Isoform 2 of UTP--glucose-1-phosphate uridylyltransferase OS=Homo sapiens GN=UGP2 - [UGPA_HUMAN]	5	6.64	3	3	4.83	2	3
Q5T7W7	Thiosulfate sulfurtransferase/rhodanese-like domain-containing protein 2 OS=Homo sapiens GN=TSTD2 PE=1 SV=1 - [TSTD2_HUMAN]	1	1.36	1	4	1.36	1	2
Q5T0Q6	Dihydropyrimidinase-related protein 4 OS=Homo sapiens GN=DPYSL4 PE=4 SV=1 - [Q5T0Q6_HUMAN]	1	3.88	1	4	3.88	1	2
P40227-2	Isoform 2 of T-complex protein 1 subunit zeta OS=Homo sapiens GN=CCT6A - [TCPZ_HUMAN]	2	7.82	2	4	4.32	1	2
B1AJS3	PRAME family member 1 OS=Homo sapiens GN=PRAMEF1 PE=4 SV=1 - [B1AJS3_HUMAN]	1	5.24	1	3	5.24	1	3
P30043	Flavin reductase (NADPH) OS=Homo sapiens GN=BLVRB PE=1 SV=3 - [BLVRB_HUMAN]	3	18.93	2	2	15.53	2	4
Q8IVF5-3	Isoform 3 of T-lymphoma invasion and metastasis-inducing protein 2 OS=Homo sapiens GN=TIAM2 - [TIAM2_HUMAN]	1	1.28	1	6
B4E363	Phenylalanine--tRNA ligase alpha subunit OS=Homo sapiens GN=FARSA PE=2 SV=1 - [B4E363_HUMAN]	1	1.05	1	4	1.05	1	2
C9JEX1	Lysyl-bradykinin OS=Homo sapiens GN=KNG1 PE=2 SV=1 - [C9JEX1_HUMAN]	4	13.81	4	5	2.81	1	1
P26641	Elongation factor 1-gamma OS=Homo sapiens GN=EEF1G PE=1 SV=3 - [EF1G_HUMAN]	5	7.78	3	3	8.47	3	3
H3BLU7	Aflatoxin B1 aldehyde reductase member 2 (Fragment) OS=Homo sapiens GN=AKR7A2 PE=4 SV=1 - [H3BLU7_HUMAN]	1	4.78	1	3	4.78	1	3
C9J3L8	Translocon-associated protein subunit alpha OS=Homo sapiens GN=SSR1 PE=2 SV=1 - [C9J3L8_HUMAN]	3	12.83	3	4	5.66	1	2
P02765	Alpha-2-HS-glycoprotein OS=Homo sapiens GN=AHSG PE=1 SV=1 - [FETUA_HUMAN]	2	6.54	2	4	2.72	1	2
D6R974	Ubiquitin carboxyl-terminal hydrolase isozyme L1 OS=Homo sapiens GN=UCHL1 PE=2 SV=1 - [D6R974_HUMAN]	3	11.54	1	2	11.54	2	4
Q86W61	VCAN protein OS=Homo sapiens GN=VCAN PE=2 SV=1 - [Q86W61_HUMAN]	3	11.58	3	3	2.82	1	3
E5RFX0	E3 ubiquitin-protein ligase HACE1 (Fragment) OS=Homo sapiens GN=HACE1 PE=2 SV=1 - [E5RFX0_HUMAN]	1	14.49	1	6
G5EA45	Disheveled-associated activator of morphogenesis 2 OS=Homo sapiens GN=DAAM2 PE=2 SV=1 - [G5EA45_HUMAN]	1	0.66	1	2	0.66	1	4
Q9Y680-3	Isoform 3 of Peptidyl-prolyl cis-trans isomerase FKBP7 OS=Homo sapiens GN=FKBP7 - [FKBP7_HUMAN]	3	9.05	2	4	11.76	2	2
P14406	Cytochrome c oxidase subunit 7A2, mitochondrial OS=Homo sapiens GN=COX7A2 PE=1 SV=1 - [CX7A2_HUMAN]	2	27.71	2	3	27.71	2	3
P00491	Purine nucleoside phosphorylase OS=Homo sapiens GN=PNP PE=1 SV=2 - [PNPH_HUMAN]	6	19.38	4	4	10.03	2	2
B7Z9S8	Sodium/potassium-transporting ATPase subunit beta-1 OS=Homo sapiens GN=ATP1B1 PE=2 SV=1 - [B7Z9S8_HUMAN]	2	4.45	1	1	10.12	2	5
E7EUY0	DNA-dependent protein kinase catalytic subunit OS=Homo sapiens GN=PRKDC PE=2 SV=1 - [E7EUY0_HUMAN]	4	0.9	4	5	0.24	1	1
G3V1R9	Inositol-3-phosphate synthase 1 OS=Homo sapiens GN=ISYNA1 PE=2 SV=1 - [G3V1R9_HUMAN]	4	8.82	3	5	3.92	1	1
K7ES59	Polypyrimidine tract-binding protein 1 (Fragment) OS=Homo sapiens GN=PTBP1 PE=4 SV=1 - [K7ES59_HUMAN]	2	9.57	1	4	19.14	2	2
P0DKV0-2	Isoform 2 of Spermatogenesis-associated protein 31C1 OS=Homo sapiens GN=SPATA31C1 - [S31C1_HUMAN]	1	1.31	1	4	1.31	1	2
Q92841-1	Isoform 2 of Probable ATP-dependent RNA helicase DDX17 OS=Homo sapiens GN=DDX17 - [DDX17_HUMAN]	5	10.92	5	5	1.69	1	1
E9PLF1	Glutathione S-transferase Mu 2 (Fragment) OS=Homo sapiens GN=GSTM2 PE=2 SV=2 - [E9PLF1_HUMAN]	3				31.97	4	6
P01611	Ig kappa chain V-I region Wes OS=Homo sapiens PE=1 SV=1 - [KV119_HUMAN]	1	16.67	1	3	16.67	1	2
Q9HB15	Potassium channel subfamily K member 12 OS=Homo sapiens GN=KCNK12 PE=2 SV=1 - [KCNKC_HUMAN]	1	1.86	1	5
P05386	60S acidic ribosomal protein P1 OS=Homo sapiens GN=RPLP1 PE=1 SV=1 - [RLA1_HUMAN]	1	14.04	1	3	14.04	1	2
P38919	Eukaryotic initiation factor 4A-III OS=Homo sapiens GN=EIF4A3 PE=1 SV=4 - [IF4A3_HUMAN]	3	9.25	3	3	3.89	2	2
P62851	40S ribosomal protein S25 OS=Homo sapiens GN=RPS25 PE=1 SV=1 - [RS25_HUMAN]	1	8	1	3	8	1	2
P51571	Translocon-associated protein subunit delta OS=Homo sapiens GN=SSR4 PE=1 SV=1 - [SSRD_HUMAN]	3	24.86	3	4	6.36	1	1
P06703	Protein S100-A6 OS=Homo sapiens GN=S100A6 PE=1 SV=1 - [S10A6_HUMAN]	2	16.67	2	4	7.78	1	1
Q14118	Dystroglycan OS=Homo sapiens GN=DAG1 PE=1 SV=2 - [DAG1_HUMAN]	2	1.23	1	3	2.57	2	2
Q14247-3	Isoform 3 of Src substrate cortactin OS=Homo sapiens GN=CTTN - [SRC8_HUMAN]	1	2.34	1	3	2.34	1	2
Q9UBQ0	Vacuolar protein sorting-associated protein 29 OS=Homo sapiens GN=VPS29 PE=1 SV=1 - [VPS29_HUMAN]	2	12.64	2	2	12.64	2	3
Q96KP4	Cytosolic non-specific dipeptidase OS=Homo sapiens GN=CNDP2 PE=1 SV=2 - [CNDP2_HUMAN]	4	5.68	2	2	10.32	3	3
Q9NRP0	Oligosaccharyltransferase complex subunit OSTC OS=Homo sapiens GN=OSTC PE=1 SV=1 - [OSTC_HUMAN]	1	8.05	1	3	8.05	1	2
Q08722-2	Isoform OA3-293 of Leukocyte surface antigen CD47 OS=Homo sapiens GN=CD47 - [CD47_HUMAN]	1	2.74	1	3	2.74	1	2
Q07955-3	Isoform ASF-3 of Serine/arginine-rich splicing factor 1 OS=Homo sapiens GN=SRSF1 - [SRSF1_HUMAN]	2	8.96	2	3	5.47	1	2
J9JIE2	NACHT, LRR and PYD domains-containing protein 4 OS=Homo sapiens GN=NLRP4 PE=4 SV=1 - [J9JIE2_HUMAN]	2	1.92	2	3	1.92	2	2
Q9Y2G3	Probable phospholipid-transporting ATPase IF OS=Homo sapiens GN=ATP11B PE=1 SV=2 - [AT11B_HUMAN]	1	3.99	2	3	0.68	1	2
P00488	Coagulation factor XIII A chain OS=Homo sapiens GN=F13A1 PE=1 SV=4 - [F13A_HUMAN]	2	1.64	1	2	3.42	2	3
Q96DT5	Dynein heavy chain 11, axonemal OS=Homo sapiens GN=DNAH11 PE=1 SV=3 - [DYH11_HUMAN]	2	0.73	2	3	0.33	1	2
P04207	Ig kappa chain V-III region CLL OS=Homo sapiens PE=1 SV=2 - [KV308_HUMAN]	2	6.98	1	2	19.38	2	3
P09874	Poly [ADP-ribose] polymerase 1 OS=Homo sapiens GN=PARP1 PE=1 SV=4 - [PARP1_HUMAN]	3	2.96	2	4	1.87	1	1
P62995-3	Isoform 3 of Transformer-2 protein homolog beta OS=Homo sapiens GN=TRA2B - [TRA2B_HUMAN]	2	15.96	2	4	7.45	1	1
P51172	Amiloride-sensitive sodium channel subunit delta OS=Homo sapiens GN=SCNN1D PE=1 SV=2 - [SCNND_HUMAN]	1	1.57	1	3	1.57	1	2
Q9NYU2-2	Isoform 2 of UDP-glucose:glycoprotein glucosyltransferase 1 OS=Homo sapiens GN=UGGT1 - [UGGG1_HUMAN]	4	4.11	4	5
P49458	Signal recognition particle 9 kDa protein OS=Homo sapiens GN=SRP9 PE=1 SV=2 - [SRP09_HUMAN]	2	12.79	1	2	22.09	2	3
Q5T985	Inter-alpha-trypsin inhibitor heavy chain H2 OS=Homo sapiens GN=ITIH2 PE=4 SV=1 - [Q5T985_HUMAN]	5	4.6	3	3	3.74	2	2
Q5T6H7	Xaa-Pro aminopeptidase 1 OS=Homo sapiens GN=XPNPEP1 PE=4 SV=1 - [Q5T6H7_HUMAN]	1	1.09	1	2	3.08	2	3
Q9BUJ2-4	Isoform 4 of Heterogeneous nuclear ribonucleoprotein U-like protein 1 OS=Homo sapiens GN=HNRNPUL1 - [HNRL1_HUMAN]	2	3.97	2	5
P61956-2	Isoform 2 of Small ubiquitin-related modifier 2 OS=Homo sapiens GN=SUMO2 - [SUMO2_HUMAN]	1	16.9	1	2	16.9	1	3
Q5TEZ5	Uncharacterized protein C6orf163 OS=Homo sapiens GN=C6orf163 PE=1 SV=2 - [CF163_HUMAN]	1	3.65	1	1	3.65	1	4
A8MUD9	60S ribosomal protein L7 OS=Homo sapiens GN=RPL7 PE=3 SV=1 - [A8MUD9_HUMAN]	3	8.65	1	1	12.02	2	4
H0Y547	Probable phospholipid-transporting ATPase IH (Fragment) OS=Homo sapiens GN=ATP11A PE=4 SV=1 - [H0Y547_HUMAN]	1	3.74	2	3	0.86	1	2
Q13557-12	Isoform Delta 12 of Calcium/calmodulin-dependent protein kinase type II subunit delta OS=Homo sapiens GN=CAMK2D - [KCC2D_HUMAN]	2	7.11	3	4	2.72	1	1
B0UZC1	Proteasome subunit beta type-8 OS=Homo sapiens GN=PSMB8 PE=4 SV=1 - [B0UZC1_HUMAN]	3	10.32	2	2	11.11	2	3
E9PFH8	Lupus La protein OS=Homo sapiens GN=SSB PE=2 SV=1 - [E9PFH8_HUMAN]	3	7.48	2	2	7.76	2	3
B7Z8R6	Alpha-1-microglobulin OS=Homo sapiens GN=AMBP PE=2 SV=1 - [B7Z8R6_HUMAN]	2	2.96	1	1	10	2	4
Q49AN9	SNRPG protein OS=Homo sapiens GN=SNRPG PE=4 SV=1 - [Q49AN9_HUMAN]	1	18.75	1	4	18.75	1	1
B4DJ81	NADH-ubiquinone oxidoreductase 75 kDa subunit, mitochondrial OS=Homo sapiens GN=NDUFS1 PE=2 SV=1 - [B4DJ81_HUMAN]	3	5.24	2	2	5.89	2	3
D6RIZ4	Major facilitator superfamily domain-containing protein 10 OS=Homo sapiens GN=MFSD10 PE=2 SV=1 - [D6RIZ4_HUMAN]	1	3.65	1	4	3.65	1	1
B4DUR8	T-complex protein 1 subunit gamma OS=Homo sapiens GN=CCT3 PE=2 SV=1 - [B4DUR8_HUMAN]	4	13.6	4	4	2.6	1	1
H0YCK7	Elongation factor 1-delta (Fragment) OS=Homo sapiens GN=EEF1D PE=4 SV=1 - [H0YCK7_HUMAN]	3	19.52	3	3	11.43	2	2
B7Z7Q6	Lysosomal Pro-X carboxypeptidase OS=Homo sapiens GN=PRCP PE=2 SV=1 - [B7Z7Q6_HUMAN]	3	7.93	2	3	8.44	2	2
F8W845	Catenin alpha-1 OS=Homo sapiens GN=CTNNA1 PE=2 SV=1 - [F8W845_HUMAN]	4	6.72	3	4	1	1	1
Q9HBB2	Cytoplasmic aconitate hydratase OS=Homo sapiens GN=IRP1 PE=2 SV=1 - [Q9HBB2_HUMAN]	4	2.03	1	2	6.46	3	3
Q53XA7	Fumarylacetoacetase OS=Homo sapiens GN=DKFZp686F13224 PE=2 SV=1 - [Q53XA7_HUMAN]	2	7.16	2	4	3.72	1	1
B7Z7E9	Aspartate aminotransferase OS=Homo sapiens GN=GOT1 PE=2 SV=1 - [B7Z7E9_HUMAN]	5	8.67	2	2	12.5	3	3
H0YHX3	Homeobox protein Hox-A4 (Fragment) OS=Homo sapiens GN=HOXA4 PE=3 SV=1 - [H0YHX3_HUMAN]	1	7.14	1	2	7.14	1	3
F8VQ14	T-complex protein 1 subunit beta OS=Homo sapiens GN=CCT2 PE=2 SV=1 - [F8VQ14_HUMAN]	3	10.82	3	4	2.88	1	1
F8VVW6	HLA class II histocompatibility antigen, DP beta 1 chain OS=Homo sapiens GN=HLA-DPB1 PE=2 SV=1 - [F8VVW6_HUMAN]	1	17.46	2	4	7.14	1	1
P24043	Laminin subunit alpha-2 OS=Homo sapiens GN=LAMA2 PE=1 SV=4 - [LAMA2_HUMAN]	4	1.28	3	3	0.8	2	2
C9JC03	EH domain-containing protein 1 (Fragment) OS=Homo sapiens GN=EHD1 PE=2 SV=1 - [C9JC03_HUMAN]	2	5.35	2	2	5.61	2	3
E7ERI3	Threonine--tRNA ligase, cytoplasmic OS=Homo sapiens GN=TARS PE=2 SV=1 - [E7ERI3_HUMAN]	4	4.15	2	2	5.81	3	3
E7ERV9	Acid ceramidase OS=Homo sapiens GN=ASAH1 PE=2 SV=1 - [E7ERV9_HUMAN]	3	5.57	1	1	13.11	3	4
F8WJN3	Cleavage and polyadenylation-specificity factor subunit 6 OS=Homo sapiens GN=CPSF6 PE=2 SV=1 - [F8WJN3_HUMAN]	2	8.16	2	4	5.23	1	1
O00468-2	Isoform 2 of Agrin OS=Homo sapiens GN=AGRN - [AGRIN_HUMAN]	2	1.38	2	4	0.66	1	1
O60716-32	Isoform 4 of Catenin delta-1 OS=Homo sapiens GN=CTNND1 - [CTND1_HUMAN]	2	6.96	3	3	2.21	1	2
Q5W0S5	UV excision repair protein RAD23 homolog B (Fragment) OS=Homo sapiens GN=RAD23B PE=4 SV=1 - [Q5W0S5_HUMAN]	2	14.38	2	4	7.53	1	1
O95810	Serum deprivation-response protein OS=Homo sapiens GN=SDPR PE=1 SV=3 - [SDPR_HUMAN]	2	3.76	1	2	6.35	2	2
P05090	Apolipoprotein D OS=Homo sapiens GN=APOD PE=1 SV=1 - [APOD_HUMAN]	3	16.4	3	4
P48147	Prolyl endopeptidase OS=Homo sapiens GN=PREP PE=1 SV=2 - [PPCE_HUMAN]	3	3.94	2	2	2.11	1	2
P54709	Sodium/potassium-transporting ATPase subunit beta-3 OS=Homo sapiens GN=ATP1B3 PE=1 SV=1 - [AT1B3_HUMAN]	3	7.89	2	2	8.96	2	2
P46782	40S ribosomal protein S5 OS=Homo sapiens GN=RPS5 PE=1 SV=4 - [RS5_HUMAN]	1	7.35	1	3	7.35	1	1
P21397	Amine oxidase [flavin-containing] A OS=Homo sapiens GN=MAOA PE=1 SV=1 - [AOFA_HUMAN]	3	5.31	2	2	4.55	2	2
P61970	Nuclear transport factor 2 OS=Homo sapiens GN=NUTF2 PE=1 SV=1 - [NTF2_HUMAN]	2	18.11	2	3	5.51	1	1
P09619	Platelet-derived growth factor receptor beta OS=Homo sapiens GN=PDGFRB PE=1 SV=1 - [PGFRB_HUMAN]	4	1.9	2	2	2.17	2	2
P25786	Proteasome subunit alpha type-1 OS=Homo sapiens GN=PSMA1 PE=1 SV=1 - [PSA1_HUMAN]	3	3.8	1	1	9.13	2	3
Q9UBV8	Peflin OS=Homo sapiens GN=PEF1 PE=1 SV=1 - [PEF1_HUMAN]	2	8.45	2	3	3.87	1	1
Q08380	Galectin-3-binding protein OS=Homo sapiens GN=LGALS3BP PE=1 SV=1 - [LG3BP_HUMAN]	3	2.91	1	1	4.27	2	3
O75489	NADH dehydrogenase [ubiquinone] iron-sulfur protein 3, mitochondrial OS=Homo sapiens GN=NDUFS3 PE=1 SV=1 - [NDUS3_HUMAN]	3	6.44	1	1	9.85	2	3
O75874	Isocitrate dehydrogenase [NADP] cytoplasmic OS=Homo sapiens GN=IDH1 PE=1 SV=2 - [IDHC_HUMAN]	3	3.14	1	1	9.66	3	3
P26447	Protein S100-A4 OS=Homo sapiens GN=S100A4 PE=1 SV=1 - [S10A4_HUMAN]	2	18.81	2	2	7.92	1	2
Q9BWS9-3	Isoform 3 of Chitinase domain-containing protein 1 OS=Homo sapiens GN=CHID1 - [CHID1_HUMAN]	3	5.25	2	2	7.18	2	2
Q969G5	Protein kinase C delta-binding protein OS=Homo sapiens GN=PRKCDBP PE=1 SV=3 - [PRDBP_HUMAN]	2	7.66	2	2	3.45	1	2
Q96I99	Succinyl-CoA ligase [GDP-forming] subunit beta, mitochondrial OS=Homo sapiens GN=SUCLG2 PE=1 SV=2 - [SUCB2_HUMAN]	4	8.33	3	3	3.94	1	1
Q8WVE0	N(6)-adenine-specific DNA methyltransferase 2 OS=Homo sapiens GN=N6AMT2 PE=2 SV=1 - [N6MT2_HUMAN]	1	5.61	1	2	5.61	1	2
Q96NT0	Coiled-coil domain-containing protein 115 OS=Homo sapiens GN=CCDC115 PE=1 SV=1 - [CC115_HUMAN]	1	3.89	1	4
P25788-2	Isoform 2 of Proteasome subunit alpha type-3 OS=Homo sapiens GN=PSMA3 - [PSA3_HUMAN]	4	11.69	3	3	4.84	1	1
P50440-2	Isoform 2 of Glycine amidinotransferase, mitochondrial OS=Homo sapiens GN=GATM - [GATM_HUMAN]	3	11.51	3	4
P37235	Hippocalcin-like protein 1 OS=Homo sapiens GN=HPCAL1 PE=1 SV=3 - [HPCL1_HUMAN]	2	7.77	2	3	4.15	1	1
Q99598	Translin-associated protein X OS=Homo sapiens GN=TSNAX PE=1 SV=1 - [TSNAX_HUMAN]	3	9.31	2	2	6.55	1	2
Q92499	ATP-dependent RNA helicase DDX1 OS=Homo sapiens GN=DDX1 PE=1 SV=2 - [DDX1_HUMAN]	4	6.08	3	3	1.35	1	1
P16152	Carbonyl reductase [NADPH] 1 OS=Homo sapiens GN=CBR1 PE=1 SV=3 - [CBR1_HUMAN]	4	18.41	3	3	5.78	1	1
P53621	Coatomer subunit alpha OS=Homo sapiens GN=COPA PE=1 SV=2 - [COPA_HUMAN]	2	1.14	1	1	2.37	2	3
P01742	Ig heavy chain V-I region EU OS=Homo sapiens PE=1 SV=1 - [HV101_HUMAN]	1	10.26	1	1	10.26	1	3
P01767	Ig heavy chain V-III region BUT OS=Homo sapiens PE=1 SV=1 - [HV306_HUMAN]	1	19.13	2	3	9.57	1	1
B4DJV2	Citrate synthase OS=Homo sapiens GN=CS PE=2 SV=1 - [B4DJV2_HUMAN]	4	14.57	3	3	2.43	1	1
O75947-2	Isoform 2 of ATP synthase subunit d, mitochondrial OS=Homo sapiens GN=ATP5H - [ATP5H_HUMAN]	2	12.41	1	2	27.74	2	2
Q96TA1-2	Isoform 2 of Niban-like protein 1 OS=Homo sapiens GN=FAM129B - [NIBL1_HUMAN]	2	3.68	2	2	1.5	1	2
Q96A08	Histone H2B type 1-A OS=Homo sapiens GN=HIST1H2BA PE=1 SV=3 - [H2B1A_HUMAN]	1	11.81	1	1	11.81	1	3
Q96G03	Phosphoglucomutase-2 OS=Homo sapiens GN=PGM2 PE=1 SV=4 - [PGM2_HUMAN]	3	5.39	1	1	4.74	2	3
A6NLG9	Biglycan OS=Homo sapiens GN=BGN PE=2 SV=1 - [A6NLG9_HUMAN]	3	14.66	3	3	3.58	1	1
Q5JR95	40S ribosomal protein S8 OS=Homo sapiens GN=RPS8 PE=4 SV=1 - [Q5JR95_HUMAN]	3	4.26	1	1	14.89	2	3
O75436-2	Isoform 2 of Vacuolar protein sorting-associated protein 26A OS=Homo sapiens GN=VPS26A - [VP26A_HUMAN]	2	5.18	1	2	9.96	2	2
Q86X91	Inactive tyrosine-protein kinase 7 OS=Homo sapiens GN=PTK7 PE=2 SV=1 - [Q86X91_HUMAN]	3	11.98	3	3	2.61	1	1
P04433	Ig kappa chain V-III region VG (Fragment) OS=Homo sapiens PE=1 SV=1 - [KV309_HUMAN]	1	7.83	1	3	7.83	1	1
P04066	Tissue alpha-L-fucosidase OS=Homo sapiens GN=FUCA1 PE=1 SV=4 - [FUCO_HUMAN]	3	8.37	3	3	2.36	1	1
C9JGI3	Thymidine phosphorylase (Fragment) OS=Homo sapiens GN=TYMP PE=2 SV=1 - [C9JGI3_HUMAN]	2	6.52	2	4
Q9P0V9-3	Isoform 3 of Septin-10 OS=Homo sapiens GN=SEPT10 - [SEP10_HUMAN]	3	6.73	3	3	2.55	1	1
B4DJP7	Small nuclear ribonucleoprotein Sm D3 OS=Homo sapiens GN=SNRPD3 PE=2 SV=1 - [B4DJP7_HUMAN]	2	17.5	1	3	8.33	1	1
F8W0J0	Spliceosome RNA helicase DDX39B OS=Homo sapiens GN=DDX39B PE=2 SV=1 - [F8W0J0_HUMAN]	1	5.46	1	2	5.46	1	2
B4E1K7	Stomatin-like protein 2 OS=Homo sapiens GN=STOML2 PE=2 SV=1 - [B4E1K7_HUMAN]	1	4.82	1	3	4.82	1	1
C9JFR7	Cytochrome c (Fragment) OS=Homo sapiens GN=CYCS PE=2 SV=1 - [C9JFR7_HUMAN]	2	10.89	1	1	18.81	2	3
B7Z418	Integrin-linked protein kinase OS=Homo sapiens GN=ILK PE=2 SV=1 - [B7Z418_HUMAN]	2	3.84	1	2	2.56	1	2
F8WDS9	LanC-like protein 1 OS=Homo sapiens GN=LANCL1 PE=2 SV=1 - [F8WDS9_HUMAN]	1	14.63	1	4
C9JA26	Cytochrome P450 3A43 OS=Homo sapiens GN=CYP3A43 PE=2 SV=1 - [C9JA26_HUMAN]	1	4.19	1	1	4.19	1	3
E7EQV9	Ribosomal protein L15 (Fragment) OS=Homo sapiens GN=RPL15 PE=2 SV=1 - [E7EQV9_HUMAN]	4	12.07	2	2	12.07	2	2
F8WC93	Ras-related protein Rab-5A OS=Homo sapiens GN=RAB5A PE=2 SV=1 - [F8WC93_HUMAN]	1	18.03	1	1	18.03	1	3
B4DT13	Ras-related protein Rab-11A OS=Homo sapiens GN=RAB11A PE=2 SV=1 - [B4DT13_HUMAN]	2	8.39	1	1	15.48	2	3
P06737-2	Isoform 2 of Glycogen phosphorylase, liver form OS=Homo sapiens GN=PYGL - [PYGL_HUMAN]	3	3.32	2	2	2.71	2	2
C9JYN0	Synaptophysin-like protein 1 OS=Homo sapiens GN=SYPL1 PE=2 SV=1 - [C9JYN0_HUMAN]	1	4.91	1	2	4.91	1	2
C9J592	Ras-related protein Rab-7a (Fragment) OS=Homo sapiens GN=RAB7A PE=2 SV=1 - [C9J592_HUMAN]	3	15.33	2	3	7.33	1	1
D6RBV2	Vesicular integral-membrane protein VIP36 OS=Homo sapiens GN=LMAN2 PE=2 SV=1 - [D6RBV2_HUMAN]	3	18.15	3	4
E9PS42	Cysteine and glycine-rich protein 1 OS=Homo sapiens GN=CSRP1 PE=2 SV=1 - [E9PS42_HUMAN]	3	16.99	2	3	5.23	1	1
Q13492-4	Isoform 4 of Phosphatidylinositol-binding clathrin assembly protein OS=Homo sapiens GN=PICALM - [PICAL_HUMAN]	2	2.18	1	2	2.72	1	2
F6RFD5	Destrin OS=Homo sapiens GN=DSTN PE=2 SV=1 - [F6RFD5_HUMAN]	2	8.15	1	1	14.81	2	3
E9PN17	ATP synthase subunit g, mitochondrial OS=Homo sapiens GN=ATP5L PE=2 SV=1 - [E9PN17_HUMAN]	3	36.84	3	3	17.11	1	1
Q8WZ42-3	Isoform 3 of Titin OS=Homo sapiens GN=TTN - [TITIN_HUMAN]	2	0.14	4	4
B3KR64	Calcium-binding mitochondrial carrier protein Aralar1 OS=Homo sapiens GN=SLC25A12 PE=2 SV=1 - [B3KR64_HUMAN]	1	5.78	2	2	3.68	2	2
F5GX33	Calcium-binding mitochondrial carrier protein Aralar2 OS=Homo sapiens GN=SLC25A13 PE=2 SV=1 - [F5GX33_HUMAN]	1	4.41	2	2	3.7	2	2
B4DIT7	Protein-glutamine gamma-glutamyltransferase 2 OS=Homo sapiens GN=TGM2 PE=2 SV=1 - [B4DIT7_HUMAN]	2	4.79	2	3	2.15	1	1
F5H7E1	Inter-alpha-trypsin inhibitor heavy chain H1 OS=Homo sapiens GN=ITIH1 PE=4 SV=1 - [F5H7E1_HUMAN]	3	7.44	3	3	1.55	1	1
F8W0G4	Poly(rC)-binding protein 2 (Fragment) OS=Homo sapiens GN=PCBP2 PE=2 SV=1 - [F8W0G4_HUMAN]	1	15.19	2	2	8.23	1	2
P05187	Alkaline phosphatase, placental type OS=Homo sapiens GN=ALPP PE=1 SV=2 - [PPB1_HUMAN]	1	3.18	1	2	3.18	1	2
E9PEP6	Neuropilin-1 OS=Homo sapiens GN=NRP1 PE=2 SV=2 - [E9PEP6_HUMAN]	4	5.63	3	3	2.65	1	1
H0YEN5	40S ribosomal protein S2 (Fragment) OS=Homo sapiens GN=RPS2 PE=3 SV=1 - [H0YEN5_HUMAN]	3	14.36	2	2	11.28	2	2
H0YMA0	U2 small nuclear ribonucleoprotein A' (Fragment) OS=Homo sapiens GN=SNRPA1 PE=4 SV=1 - [H0YMA0_HUMAN]	1	6.34	1	3	6.34	1	1
H3BU68	Lysophosphatidylcholine acyltransferase 2 (Fragment) OS=Homo sapiens GN=LPCAT2 PE=4 SV=2 - [H3BU68_HUMAN]	1	4.26	1	3	4.26	1	1
I3L2C7	Gem-associated protein 4 OS=Homo sapiens GN=GEMIN4 PE=4 SV=1 - [I3L2C7_HUMAN]	1	1.53	1	2	1.53	1	2
K7EKH5	Fructose-bisphosphate aldolase C (Fragment) OS=Homo sapiens GN=ALDOC PE=4 SV=1 - [K7EKH5_HUMAN]	2	28.89	2	2	17.04	1	2
F5GZ27	Lon protease homolog OS=Homo sapiens GN=LONP1 PE=2 SV=1 - [F5GZ27_HUMAN]	4				7.08	4	4
Q9UMS4	Pre-mRNA-processing factor 19 OS=Homo sapiens GN=PRPF19 PE=1 SV=1 - [PRP19_HUMAN]	2	11.71	2	3
Q08945	FACT complex subunit SSRP1 OS=Homo sapiens GN=SSRP1 PE=1 SV=1 - [SSRP1_HUMAN]	3	2.82	2	2	2.12	1	1
Q9UL18	Protein argonaute-1 OS=Homo sapiens GN=EIF2C1 PE=1 SV=3 - [AGO1_HUMAN]	3	5.02	3	3
Q9P0S9	Transmembrane protein 14C OS=Homo sapiens GN=TMEM14C PE=1 SV=1 - [TM14C_HUMAN]	1	15.18	1	1	15.18	1	2
P63000	Ras-related C3 botulinum toxin substrate 1 OS=Homo sapiens GN=RAC1 PE=1 SV=1 - [RAC1_HUMAN]	2	12.5	2	3
Q03828	Homeobox even-skipped homolog protein 2 OS=Homo sapiens GN=EVX2 PE=2 SV=2 - [EVX2_HUMAN]	1	1.68	1	3
Q15121	Astrocytic phosphoprotein PEA-15 OS=Homo sapiens GN=PEA15 PE=1 SV=2 - [PEA15_HUMAN]	1	13.08	1	2	13.08	1	1
P43652	Afamin OS=Homo sapiens GN=AFM PE=1 SV=1 - [AFAM_HUMAN]	3	3.51	2	2	3.84	1	1
P10301	Ras-related protein R-Ras OS=Homo sapiens GN=RRAS PE=1 SV=1 - [RRAS_HUMAN]	2	5.5	1	1	11.47	2	2
Q9NZ45	CDGSH iron-sulfur domain-containing protein 1 OS=Homo sapiens GN=CISD1 PE=1 SV=1 - [CISD1_HUMAN]	1	13.89	1	1	13.89	1	2
P12004	Proliferating cell nuclear antigen OS=Homo sapiens GN=PCNA PE=1 SV=1 - [PCNA_HUMAN]	3	10.73	2	2	4.98	1	1
Q9C005	Protein dpy-30 homolog OS=Homo sapiens GN=DPY30 PE=1 SV=1 - [DPY30_HUMAN]	1	16.16	1	3
Q06278	Aldehyde oxidase OS=Homo sapiens GN=AOX1 PE=2 SV=2 - [ADO_HUMAN]	3	2.99	2	2	0.82	1	1
Q6YN16-2	Isoform 2 of Hydroxysteroid dehydrogenase-like protein 2 OS=Homo sapiens GN=HSDL2 - [HSDL2_HUMAN]	1	5.22	1	2	5.22	1	1
Q9H1E5	Thioredoxin-related transmembrane protein 4 OS=Homo sapiens GN=TMX4 PE=1 SV=1 - [TMX4_HUMAN]	2	3.72	1	2	4.3	1	1
Q8N1G4	Leucine-rich repeat-containing protein 47 OS=Homo sapiens GN=LRRC47 PE=1 SV=1 - [LRC47_HUMAN]	2	3.26	1	1	3.09	1	2
P22413	Ectonucleotide pyrophosphatase/phosphodiesterase family member 1 OS=Homo sapiens GN=ENPP1 PE=1 SV=2 - [ENPP1_HUMAN]	1	1.51	1	3
Q12860-2	Isoform 2 of Contactin-1 OS=Homo sapiens GN=CNTN1 - [CNTN1_HUMAN]	3	3.28	2	2	0.79	1	1
P23634-5	Isoform ZK of Plasma membrane calcium-transporting ATPase 4 OS=Homo sapiens GN=ATP2B4 - [AT2B4_HUMAN]	3	2.58	2	2	1.25	1	1
P00492	Hypoxanthine-guanine phosphoribosyltransferase OS=Homo sapiens GN=HPRT1 PE=1 SV=2 - [HPRT_HUMAN]	2	11.93	2	2	5.96	1	1
P62266	40S ribosomal protein S23 OS=Homo sapiens GN=RPS23 PE=1 SV=3 - [RS23_HUMAN]	1	7.69	1	1	7.69	1	2
P62277	40S ribosomal protein S13 OS=Homo sapiens GN=RPS13 PE=1 SV=2 - [RS13_HUMAN]	2	14.57	2	2	4.64	1	1
Q8WUM4	Programmed cell death 6-interacting protein OS=Homo sapiens GN=PDCD6IP PE=1 SV=1 - [PDC6I_HUMAN]	2	2.53	2	2	1.27	1	1
Q96GQ7	Probable ATP-dependent RNA helicase DDX27 OS=Homo sapiens GN=DDX27 PE=1 SV=2 - [DDX27_HUMAN]	2	2.64	2	3
P39059	Collagen alpha-1(XV) chain OS=Homo sapiens GN=COL15A1 PE=1 SV=2 - [COFA1_HUMAN]	3	3.17	3	3
P01781	Ig heavy chain V-III region GAL OS=Homo sapiens PE=1 SV=1 - [HV320_HUMAN]	1	9.48	1	3
O00567	Nucleolar protein 56 OS=Homo sapiens GN=NOP56 PE=1 SV=4 - [NOP56_HUMAN]	3	7.74	2	2	3.2	1	1
Q6ZV73	FYVE, RhoGEF and PH domain-containing protein 6 OS=Homo sapiens GN=FGD6 PE=1 SV=2 - [FGD6_HUMAN]	2	2.24	2	2	1.19	1	1
O75643	U5 small nuclear ribonucleoprotein 200 kDa helicase OS=Homo sapiens GN=SNRNP200 PE=1 SV=2 - [U520_HUMAN]	3	1.17	2	2	0.51	1	1
Q9GZM7-2	Isoform 2 of Tubulointerstitial nephritis antigen-like OS=Homo sapiens GN=TINAGL1 - [TINAL_HUMAN]	1	16.9	2	3
Q96JM7-2	Isoform 2 of Lethal(3)malignant brain tumor-like protein 3 OS=Homo sapiens GN=L3MBTL3 - [LMBL3_HUMAN]	1	1.59	1	2	1.59	1	1
P28074	Proteasome subunit beta type-5 OS=Homo sapiens GN=PSMB5 PE=1 SV=3 - [PSB5_HUMAN]	2	10.27	2	3
P11177-2	Isoform 2 of Pyruvate dehydrogenase E1 component subunit beta, mitochondrial OS=Homo sapiens GN=PDHB - [ODPB_HUMAN]	3	4.69	1	1	9.38	2	2
E7EQR6	T-complex protein 1 subunit alpha OS=Homo sapiens GN=TCP1 PE=2 SV=1 - [E7EQR6_HUMAN]	3	5.24	2	2	2.74	1	1
Q5JPC9	ABI gene family, member 3 (NESH) binding protein, isoform CRA_d OS=Homo sapiens GN=DKFZp667H216 PE=2 SV=1 - [Q5JPC9_HUMAN]	1	1.09	1	2	1.09	1	1
Q5JPU2	Pyruvate dehydrogenase E1 component subunit alpha, somatic form, mitochondrial (Fragment) OS=Homo sapiens GN=PDHA1 PE=4 SV=1 - [Q5JPU2_HUMAN]	1	10.74	1	3
Q969V3-2	Isoform 2 of Nicalin OS=Homo sapiens GN=NCLN - [NCLN_HUMAN]	3	4.98	3	3
Q5T3Q7	HEAT repeat containing 1 OS=Homo sapiens GN=HEATR1 PE=4 SV=1 - [Q5T3Q7_HUMAN]	2	0.68	1	1	0.53	1	2
Q5T8U2	60S ribosomal protein L7a OS=Homo sapiens GN=RPL7A PE=4 SV=1 - [Q5T8U2_HUMAN]	1	8.61	1	1	8.61	1	2
A6NIW1	CD99 antigen OS=Homo sapiens GN=CD99 PE=4 SV=1 - [A6NIW1_HUMAN]	1	8.28	1	2	8.28	1	1
Q5T7C4	High mobility group protein B1 OS=Homo sapiens GN=HMGB1 PE=4 SV=1 - [Q5T7C4_HUMAN]	2	18.35	2	2	9.49	1	1
C9JCF6	Lipoyl synthase, mitochondrial OS=Homo sapiens GN=LIAS PE=2 SV=1 - [C9JCF6_HUMAN]	1	1.82	1	3
C9J0J7	Profilin-2 OS=Homo sapiens GN=PFN2 PE=4 SV=1 - [C9J0J7_HUMAN]	1	15.38	1	1	15.38	1	2
P16070-16	Isoform 16 of CD44 antigen OS=Homo sapiens GN=CD44 - [CD44_HUMAN]	1	2.99	1	3
B4E241	Serine/arginine-rich-splicing factor 3 OS=Homo sapiens GN=SRSF3 PE=2 SV=1 - [B4E241_HUMAN]	1	7.26	1	1	7.26	1	2
O95319-5	Isoform 5 of CUGBP Elav-like family member 2 OS=Homo sapiens GN=CELF2 - [CELF2_HUMAN]	2	4.92	2	3
P08697-2	Isoform 2 of Alpha-2-antiplasmin OS=Homo sapiens GN=SERPINF2 - [A2AP_HUMAN]	3	4.45	1	1	8.43	2	2
P11279	Lysosome-associated membrane glycoprotein 1 OS=Homo sapiens GN=LAMP1 PE=1 SV=3 - [LAMP1_HUMAN]	2	6	2	2	2.16	1	1
Q01484-5	Isoform 4 of Ankyrin-2 OS=Homo sapiens GN=ANK2 - [ANK2_HUMAN]	1	0.48	1	1	1.45	1	2
Q7Z5L7-4	Isoform 4 of Podocan OS=Homo sapiens GN=PODN - [PODN_HUMAN]	3	2.5	1	1	4.82	2	2
H7BZM9	Elongator complex protein 6 OS=Homo sapiens GN=ELP6 PE=4 SV=1 - [H7BZM9_HUMAN]	1	13.33	1	2	13.33	1	1
Q8IW45-4	Isoform 4 of ATP-dependent (S)-NAD(P)H-hydrate dehydratase OS=Homo sapiens GN=CARKD - [NNRD_HUMAN]	2	8.02	2	2	5.06	1	1
O75923-15	Isoform 15 of Dysferlin OS=Homo sapiens GN=DYSF - [DYSF_HUMAN]	1	1.23	2	2	0.72	1	1
C9JIZ0	LSM8 homolog, U6 small nuclear RNA associated (S. cerevisiae), isoform CRA_a OS=Homo sapiens GN=NAA38 PE=4 SV=1 - [C9JIZ0_HUMAN]	2	53.33	2	3
C9JEV0	Zinc-alpha-2-glycoprotein OS=Homo sapiens GN=AZGP1 PE=2 SV=1 - [C9JEV0_HUMAN]	2	5.29	1	1	9.25	1	2
E9PCY5	DNA topoisomerase 2 (Fragment) OS=Homo sapiens GN=TOP2B PE=2 SV=1 - [E9PCY5_HUMAN]	2	1.83	2	2	1.04	1	1
B4DGU4	Catenin beta-1 OS=Homo sapiens GN=CTNNB1 PE=2 SV=1 - [B4DGU4_HUMAN]	3	4.26	2	2	1.29	1	1
O75340-2	Isoform 2 of Programmed cell death protein 6 OS=Homo sapiens GN=PDCD6 - [PDCD6_HUMAN]	1	5.29	1	1	5.82	1	2
P56556	NADH dehydrogenase [ubiquinone] 1 alpha subcomplex subunit 6 OS=Homo sapiens GN=NDUFA6 PE=1 SV=3 - [NDUA6_HUMAN]	1	7.14	1	1	7.14	1	2
F8WCJ1	Eukaryotic translation initiation factor 5A-2 OS=Homo sapiens GN=EIF5A2 PE=2 SV=1 - [F8WCJ1_HUMAN]	1	11.43	1	1	11.43	1	2
H7BYD0	NADH dehydrogenase [ubiquinone] 1 alpha subcomplex subunit 5 (Fragment) OS=Homo sapiens GN=NDUFA5 PE=4 SV=1 - [H7BYD0_HUMAN]	2	8.93	1	2	23.21	1	1
B3KST5	COP9 constitutive photomorphogenic homolog subunit 4 (Arabidopsis), isoform CRA_a OS=Homo sapiens GN=COPS4 PE=2 SV=1 - [B3KST5_HUMAN]	3	10.23	2	2	3.98	1	1
D6R976	Glutamate receptor ionotropic, delta-2 (Fragment) OS=Homo sapiens GN=GRID2 PE=2 SV=1 - [D6R976_HUMAN]	1	9.59	1	2	9.59	1	1
H0Y359	E3 ubiquitin-protein ligase E3D (Fragment) OS=Homo sapiens GN=UBE3D PE=4 SV=1 - [H0Y359_HUMAN]	1	14.21	1	2	14.21	1	1
Q96CG1	ETF1 protein OS=Homo sapiens GN=ETF1 PE=2 SV=1 - [Q96CG1_HUMAN]	2	2.48	1	2	3.71	1	1
E9PM31	CD81 antigen (Fragment) OS=Homo sapiens GN=CD81 PE=2 SV=1 - [E9PM31_HUMAN]	1	21.51	1	3
P10909-4	Isoform 4 of Clusterin OS=Homo sapiens GN=CLU - [CLUS_HUMAN]	3	5.53	2	2	2.64	1	1
Q969P4	Chromosome 17 open reading frame 62, isoform CRA_d OS=Homo sapiens GN=C17orf62 PE=2 SV=1 - [Q969P4_HUMAN]	1	10.76	1	2	10.76	1	1
B4DE93	NADH dehydrogenase [ubiquinone] flavoprotein 1, mitochondrial OS=Homo sapiens GN=NDUFV1 PE=2 SV=1 - [B4DE93_HUMAN]	3	6.89	2	2	2.48	1	1
Q8NDH3-5	Isoform 5 of Probable aminopeptidase NPEPL1 OS=Homo sapiens GN=NPEPL1 - [PEPL1_HUMAN]	2	7.37	2	3
O00571-2	Isoform 2 of ATP-dependent RNA helicase DDX3X OS=Homo sapiens GN=DDX3X - [DDX3X_HUMAN]	3	5.26	2	2	2.17	1	1
F5H1S8	Malectin (Fragment) OS=Homo sapiens GN=MLEC PE=2 SV=1 - [F5H1S8_HUMAN]	3	17.81	2	2	8.22	1	1
E7EWZ4	Ubiquitin carboxyl-terminal hydrolase 42 (Fragment) OS=Homo sapiens GN=USP42 PE=2 SV=1 - [E7EWZ4_HUMAN]	1	3.58	1	1	3.58	1	2
O15173	Membrane-associated progesterone receptor component 2 OS=Homo sapiens GN=PGRMC2 PE=1 SV=1 - [PGRC2_HUMAN]	2	8.52	1	1	14.8	2	2
F5GY80	Complement component C8 beta chain OS=Homo sapiens GN=C8B PE=2 SV=1 - [F5GY80_HUMAN]	3	7.37	3	3
H0YI09	Methyltransferase-like protein 7A (Fragment) OS=Homo sapiens GN=METTL7A PE=4 SV=1 - [H0YI09_HUMAN]	3	4.92	1	1	9.84	2	2
F8VY02	Endoplasmic reticulum resident protein 29 OS=Homo sapiens GN=ERP29 PE=2 SV=1 - [F8VY02_HUMAN]	2	12.5	2	2	6.25	1	1
P01764	Ig heavy chain V-III region VH26 OS=Homo sapiens PE=1 SV=1 - [HV303_HUMAN]	1	9.4	1	3
Q9BWM7	Sideroflexin-3 OS=Homo sapiens GN=SFXN3 PE=1 SV=2 - [SFXN3_HUMAN]	2	9.23	2	3
B4DSZ6	Isocitrate dehydrogenase [NADP], mitochondrial OS=Homo sapiens GN=IDH2 PE=2 SV=1 - [B4DSZ6_HUMAN]	2	7.45	2	2	3.42	1	1
G3V271	Protein NDRG2 (Fragment) OS=Homo sapiens GN=NDRG2 PE=2 SV=1 - [G3V271_HUMAN]	3	35.33	3	3
G8JLP2	UPF0317 protein C14orf159, mitochondrial OS=Homo sapiens GN=C14orf159 PE=4 SV=1 - [G8JLP2_HUMAN]	2	5.28	2	2	2.85	1	1
H0YGL9	Ryanodine receptor 2 OS=Homo sapiens GN=RYR2 PE=4 SV=1 - [H0YGL9_HUMAN]	1	0.28	1	1	0.28	1	2
H0YGQ4	Unconventional myosin-XVIIIb (Fragment) OS=Homo sapiens GN=MYO18B PE=4 SV=1 - [H0YGQ4_HUMAN]	1	1.74	1	1	1.74	1	2
H0YJG9	Dehydrogenase/reductase SDR family member 2 (Fragment) OS=Homo sapiens GN=DHRS2 PE=4 SV=1 - [H0YJG9_HUMAN]	3	9.94	1	1	11.18	2	2
H0YJS4	Eukaryotic translation initiation factor 2 subunit 1 (Fragment) OS=Homo sapiens GN=EIF2S1 PE=4 SV=1 - [H0YJS4_HUMAN]	2	7.94	1	2	5.95	1	1
H0YNG3	Signal peptidase complex catalytic subunit SEC11A OS=Homo sapiens GN=SEC11A PE=4 SV=1 - [H0YNG3_HUMAN]	2	6.75	1	1	4.91	1	2
H7BYX6	Neural cell adhesion molecule 1 OS=Homo sapiens GN=NCAM1 PE=4 SV=1 - [H7BYX6_HUMAN]	2	1.81	1	2	1.81	1	1
I3L1P8	Mitochondrial 2-oxoglutarate/malate carrier protein (Fragment) OS=Homo sapiens GN=SLC25A11 PE=3 SV=1 - [I3L1P8_HUMAN]	2	8.78	2	3
J3KQT3	Piezo-type mechanosensitive ion channel component 1 (Fragment) OS=Homo sapiens GN=PIEZO1 PE=4 SV=1 - [J3KQT3_HUMAN]	1	1.32	1	1	1.32	1	2
K7EPT2	Ankyrin repeat and FYVE domain-containing protein 1 (Fragment) OS=Homo sapiens GN=ANKFY1 PE=4 SV=1 - [K7EPT2_HUMAN]	1	10	1	3
K7ER15	Haloacid dehalogenase-like hydrolase domain-containing protein 2 (Fragment) OS=Homo sapiens GN=HDHD2 PE=4 SV=1 - [K7ER15_HUMAN]	3	3.92	1	1	16.67	2	2
K7ER48	cAMP-dependent protein kinase type I-alpha regulatory subunit (Fragment) OS=Homo sapiens GN=PRKAR1A PE=4 SV=1 - [K7ER48_HUMAN]	3	3.56	1	1	5.64	2	2
P16284-5	Isoform Delta14-15 of Platelet endothelial cell adhesion molecule OS=Homo sapiens GN=PECAM1 - [PECA1_HUMAN]	2	4.1	2	2	2.26	1	1
Q13126-7	Isoform 7 of S-methyl-5'-thioadenosine phosphorylase OS=Homo sapiens GN=MTAP - [MTAP_HUMAN]	3	7.11	1	1	14.64	2	2
P11216	Glycogen phosphorylase, brain form OS=Homo sapiens GN=PYGB PE=1 SV=5 - [PYGB_HUMAN]	2				4.15	3	3
P15088	Mast cell carboxypeptidase A OS=Homo sapiens GN=CPA3 PE=1 SV=2 - [CBPA3_HUMAN]	2				5.52	2	3
P30049	ATP synthase subunit delta, mitochondrial OS=Homo sapiens GN=ATP5D PE=1 SV=2 - [ATPD_HUMAN]	1				8.33	1	3
Q969H8	UPF0556 protein C19orf10 OS=Homo sapiens GN=C19orf10 PE=1 SV=1 - [CS010_HUMAN]	2				12.14	2	3
Q9H6J7-4	Isoform 4 of UPF0705 protein C11orf49 OS=Homo sapiens GN=C11orf49 - [CK049_HUMAN]	1				1.84	1	3
Q63ZY3-3	Isoform 3 of KN motif and ankyrin repeat domain-containing protein 2 OS=Homo sapiens GN=KANK2 - [KANK2_HUMAN]	3				5.23	3	3
P42704	Leucine-rich PPR motif-containing protein, mitochondrial OS=Homo sapiens GN=LRPPRC PE=1 SV=3 - [LPPRC_HUMAN]	3				2.73	3	3
H7C4Z2	Gamma-aminobutyric acid type B receptor subunit 1 (Fragment) OS=Homo sapiens GN=GABBR1 PE=4 SV=1 - [H7C4Z2_HUMAN]	1				7.28	1	3
Q9H6R3	Acyl-CoA synthetase short-chain family member 3, mitochondrial OS=Homo sapiens GN=ACSS3 PE=1 SV=1 - [ACSS3_HUMAN]	2	3.64	2	2
Q9Y6M5	Zinc transporter 1 OS=Homo sapiens GN=SLC30A1 PE=1 SV=3 - [ZNT1_HUMAN]	1	1.38	1	2
P26885	Peptidyl-prolyl cis-trans isomerase FKBP2 OS=Homo sapiens GN=FKBP2 PE=1 SV=2 - [FKBP2_HUMAN]	1	8.45	1	2
Q9BZK7	F-box-like/WD repeat-containing protein TBL1XR1 OS=Homo sapiens GN=TBL1XR1 PE=1 SV=1 - [TBL1R_HUMAN]	1	2.14	1	1	2.14	1	1
Q99436	Proteasome subunit beta type-7 OS=Homo sapiens GN=PSMB7 PE=1 SV=1 - [PSB7_HUMAN]	2	3.97	1	1	7.22	1	1
Q16795	NADH dehydrogenase [ubiquinone] 1 alpha subcomplex subunit 9, mitochondrial OS=Homo sapiens GN=NDUFA9 PE=1 SV=2 - [NDUA9_HUMAN]	1	7.96	2	2
O75618	Death effector domain-containing protein OS=Homo sapiens GN=DEDD PE=1 SV=1 - [DEDD_HUMAN]	1	2.2	1	2
Q86Y01	E3 ubiquitin-protein ligase DTX1 OS=Homo sapiens GN=DTX1 PE=1 SV=1 - [DTX1_HUMAN]	1	2.42	1	2
O75691	Small subunit processome component 20 homolog OS=Homo sapiens GN=UTP20 PE=1 SV=3 - [UTP20_HUMAN]	2	1.01	2	2
Q9H223	EH domain-containing protein 4 OS=Homo sapiens GN=EHD4 PE=1 SV=1 - [EHD4_HUMAN]	1	1.85	1	1	1.48	1	1
O75396	Vesicle-trafficking protein SEC22b OS=Homo sapiens GN=SEC22B PE=1 SV=4 - [SC22B_HUMAN]	2	12.09	2	2
Q9BR76	Coronin-1B OS=Homo sapiens GN=CORO1B PE=1 SV=1 - [COR1B_HUMAN]	2	2.04	1	1	5.93	1	1
Q6P2Q9	Pre-mRNA-processing-splicing factor 8 OS=Homo sapiens GN=PRPF8 PE=1 SV=2 - [PRP8_HUMAN]	2	1.46	2	2
P46821	Microtubule-associated protein 1B OS=Homo sapiens GN=MAP1B PE=1 SV=2 - [MAP1B_HUMAN]	2	0.77	2	2
P56537	Eukaryotic translation initiation factor 6 OS=Homo sapiens GN=EIF6 PE=1 SV=1 - [IF6_HUMAN]	2	9.8	1	1	7.35	1	1
P07357	Complement component C8 alpha chain OS=Homo sapiens GN=C8A PE=1 SV=2 - [CO8A_HUMAN]	2	5.99	2	2
P07360	Complement component C8 gamma chain OS=Homo sapiens GN=C8G PE=1 SV=3 - [CO8G_HUMAN]	2	10.4	1	1	7.43	1	1
Q13232	Nucleoside diphosphate kinase 3 OS=Homo sapiens GN=NME3 PE=1 SV=2 - [NDK3_HUMAN]	1	5.92	1	1	5.92	1	1
Q15181	Inorganic pyrophosphatase OS=Homo sapiens GN=PPA1 PE=1 SV=2 - [IPYR_HUMAN]	2	10.03	2	2
Q9HCU4	Cadherin EGF LAG seven-pass G-type receptor 2 OS=Homo sapiens GN=CELSR2 PE=1 SV=1 - [CELR2_HUMAN]	2	2.09	2	2
Q99584	Protein S100-A13 OS=Homo sapiens GN=S100A13 PE=1 SV=1 - [S10AD_HUMAN]	1	12.24	1	2
Q15365	Poly(rC)-binding protein 1 OS=Homo sapiens GN=PCBP1 PE=1 SV=2 - [PCBP1_HUMAN]	1	3.09	1	1	3.65	1	1
Q5TB30-2	Isoform 2 of DEP domain-containing protein 1A OS=Homo sapiens GN=DEPDC1 - [DEP1A_HUMAN]	1	3.23	1	1	3.23	1	1
Q14674-2	Isoform 2 of Separin OS=Homo sapiens GN=ESPL1 - [ESPL1_HUMAN]	1	0.95	1	2
Q5T4F7	Secreted frizzled-related protein 5 OS=Homo sapiens GN=SFRP5 PE=2 SV=3 - [SFRP5_HUMAN]	1	4.42	1	2
Q15569	Dual specificity testis-specific protein kinase 1 OS=Homo sapiens GN=TESK1 PE=1 SV=2 - [TESK1_HUMAN]	1	4.15	1	2
P61225	Ras-related protein Rap-2b OS=Homo sapiens GN=RAP2B PE=1 SV=1 - [RAP2B_HUMAN]	2	4.92	1	1	6.56	1	1
Q99835	Smoothened homolog OS=Homo sapiens GN=SMO PE=1 SV=1 - [SMO_HUMAN]	1	1.65	1	1	1.65	1	1
P51888	Prolargin OS=Homo sapiens GN=PRELP PE=1 SV=1 - [PRELP_HUMAN]	2	6.81	2	2
P04003	C4b-binding protein alpha chain OS=Homo sapiens GN=C4BPA PE=1 SV=2 - [C4BPA_HUMAN]	1	1.84	1	1	1.84	1	1
Q9P2B2	Prostaglandin F2 receptor negative regulator OS=Homo sapiens GN=PTGFRN PE=1 SV=2 - [FPRP_HUMAN]	1	1.14	1	1	1.14	1	1
P02750	Leucine-rich alpha-2-glycoprotein OS=Homo sapiens GN=LRG1 PE=1 SV=2 - [A2GL_HUMAN]	2	4.61	1	1	6.63	1	1
Q9NR12-2	Isoform 2 of PDZ and LIM domain protein 7 OS=Homo sapiens GN=PDLIM7 - [PDLI7_HUMAN]	2	2.84	1	1	2.6	1	1
P62280	40S ribosomal protein S11 OS=Homo sapiens GN=RPS11 PE=1 SV=3 - [RS11_HUMAN]	1	11.39	1	2
P55769	NHP2-like protein 1 OS=Homo sapiens GN=NHP2L1 PE=1 SV=3 - [NH2L1_HUMAN]	1	8.59	1	2
P62263	40S ribosomal protein S14 OS=Homo sapiens GN=RPS14 PE=1 SV=3 - [RS14_HUMAN]	2	15.23	2	2
P49247	Ribose-5-phosphate isomerase OS=Homo sapiens GN=RPIA PE=1 SV=3 - [RPIA_HUMAN]	2	6.11	1	1	2.57	1	1
P30533	Alpha-2-macroglobulin receptor-associated protein OS=Homo sapiens GN=LRPAP1 PE=1 SV=1 - [AMRP_HUMAN]	2	3.64	1	1	4.48	1	1
O95980	Reversion-inducing cysteine-rich protein with Kazal motifs OS=Homo sapiens GN=RECK PE=1 SV=1 - [RECK_HUMAN]	1	1.24	1	1	1.24	1	1
P08574	Cytochrome c1, heme protein, mitochondrial OS=Homo sapiens GN=CYC1 PE=1 SV=3 - [CY1_HUMAN]	1	3.69	1	1	3.69	1	1
P42025	Beta-centractin OS=Homo sapiens GN=ACTR1B PE=1 SV=1 - [ACTY_HUMAN]	1	4.26	1	1	3.99	1	1
Q14258	E3 ubiquitin/ISG15 ligase TRIM25 OS=Homo sapiens GN=TRIM25 PE=1 SV=2 - [TRI25_HUMAN]	1	1.59	1	1	1.59	1	1
Q99549	M-phase phosphoprotein 8 OS=Homo sapiens GN=MPHOSPH8 PE=1 SV=2 - [MPP8_HUMAN]	1	0.7	1	2
Q9H091-2	Isoform 2 of Zinc finger MYND domain-containing protein 15 OS=Homo sapiens GN=ZMYND15 - [ZMY15_HUMAN]	1	1	1	1	1	1	1
P08910	Abhydrolase domain-containing protein 2 OS=Homo sapiens GN=ABHD2 PE=2 SV=1 - [ABHD2_HUMAN]	1	5.18	1	1	5.18	1	1
Q9UHY7	Enolase-phosphatase E1 OS=Homo sapiens GN=ENOPH1 PE=1 SV=1 - [ENOPH_HUMAN]	2	4.6	1	1	7.66	1	1
Q96I34	Protein phosphatase 1 regulatory subunit 16A OS=Homo sapiens GN=PPP1R16A PE=1 SV=1 - [PP16A_HUMAN]	1	1.14	1	2
P30837	Aldehyde dehydrogenase X, mitochondrial OS=Homo sapiens GN=ALDH1B1 PE=1 SV=3 - [AL1B1_HUMAN]	1	3.29	1	1	1.74	1	1
Q7Z699	Sprouty-related, EVH1 domain-containing protein 1 OS=Homo sapiens GN=SPRED1 PE=1 SV=2 - [SPRE1_HUMAN]	2	4.05	2	2
E9PH38	Serine/threonine-protein phosphatase 2A 65 kDa regulatory subunit A alpha isoform OS=Homo sapiens GN=PPP2R1A PE=2 SV=1 - [E9PH38_HUMAN]	2	3.54	1	1	3.14	1	1
Q9P0L0	Vesicle-associated membrane protein-associated protein A OS=Homo sapiens GN=VAPA PE=1 SV=3 - [VAPA_HUMAN]	2	5.62	1	1	4.82	1	1
Q9UHR4	Brain-specific angiogenesis inhibitor 1-associated protein 2-like protein 1 OS=Homo sapiens GN=BAIAP2L1 PE=1 SV=2 - [BI2L1_HUMAN]	1	4.5	2	2
O96019-2	Isoform 2 of Actin-like protein 6A OS=Homo sapiens GN=ACTL6A - [ACL6A_HUMAN]	2	2.84	1	1	7.75	1	1
P43686-2	Isoform 2 of 26S protease regulatory subunit 6B OS=Homo sapiens GN=PSMC4 - [PRS6B_HUMAN]	2	13.18	2	2
O15160-2	Isoform 2 of DNA-directed RNA polymerases I and III subunit RPAC1 OS=Homo sapiens GN=POLR1C - [RPAC1_HUMAN]	1	6.14	1	2
Q8IWV7	E3 ubiquitin-protein ligase UBR1 OS=Homo sapiens GN=UBR1 PE=1 SV=1 - [UBR1_HUMAN]	2	1.26	2	2
Q562F6-2	Isoform 2 of Shugoshin-like 2 OS=Homo sapiens GN=SGOL2 - [SGOL2_HUMAN]	1	0.71	1	1	0.71	1	1
P04921-2	Isoform Glycophorin-D of Glycophorin-C OS=Homo sapiens GN=GYPC - [GLPC_HUMAN]	1	24.3	1	2
O96028	Histone-lysine N-methyltransferase NSD2 OS=Homo sapiens GN=WHSC1 PE=1 SV=1 - [NSD2_HUMAN]	2	2.2	2	2
P10827-2	Isoform Alpha-1 of Thyroid hormone receptor alpha OS=Homo sapiens GN=THRA - [THA_HUMAN]	1	1.22	1	1	1.22	1	1
Q9NQC3-3	Isoform 3 of Reticulon-4 OS=Homo sapiens GN=RTN4 - [RTN4_HUMAN]	1	7.04	1	1	7.04	1	1
O43676	NADH dehydrogenase [ubiquinone] 1 beta subcomplex subunit 3 OS=Homo sapiens GN=NDUFB3 PE=1 SV=3 - [NDUB3_HUMAN]	1	21.43	1	1	21.43	1	1
P08237-2	Isoform 2 of 6-phosphofructokinase, muscle type OS=Homo sapiens GN=PFKM - [K6PF_HUMAN]	1	2.27	1	1	1.6	1	1
P08708	40S ribosomal protein S17 OS=Homo sapiens GN=RPS17 PE=1 SV=2 - [RS17_HUMAN]	1	7.41	1	2
P05164-2	Isoform H14 of Myeloperoxidase OS=Homo sapiens GN=MPO - [PERM_HUMAN]	2	4.15	2	2
Q8TEM1	Nuclear pore membrane glycoprotein 210 OS=Homo sapiens GN=NUP210 PE=1 SV=3 - [PO210_HUMAN]	1	0.37	1	2
P78347-2	Isoform 2 of General transcription factor II-I OS=Homo sapiens GN=GTF2I - [GTF2I_HUMAN]	1	1.99	2	2
O75112-3	Isoform 3 of LIM domain-binding protein 3 OS=Homo sapiens GN=LDB3 - [LDB3_HUMAN]	1	3.83	1	1	3.83	1	1
Q9NRX4	14 kDa phosphohistidine phosphatase OS=Homo sapiens GN=PHPT1 PE=1 SV=1 - [PHP14_HUMAN]	1	16.8	1	2
P08123	Collagen alpha-2(I) chain OS=Homo sapiens GN=COL1A2 PE=1 SV=7 - [CO1A2_HUMAN]	1	1.32	1	2
P08648	Integrin alpha-5 OS=Homo sapiens GN=ITGA5 PE=1 SV=2 - [ITA5_HUMAN]	1	2.19	1	2
Q8N8S7-2	Isoform 2 of Protein enabled homolog OS=Homo sapiens GN=ENAH - [ENAH_HUMAN]	1	2.28	1	2
Q8IUA7-4	Isoform 4 of ATP-binding cassette sub-family A member 9 OS=Homo sapiens GN=ABCA9 - [ABCA9_HUMAN]	1	1.25	1	2
P01765	Ig heavy chain V-III region TIL OS=Homo sapiens PE=1 SV=1 - [HV304_HUMAN]	1	16.52	1	1	16.52	1	1
O43149	Zinc finger ZZ-type and EF-hand domain-containing protein 1 OS=Homo sapiens GN=ZZEF1 PE=1 SV=6 - [ZZEF1_HUMAN]	1	0.84	2	2
Q7Z401	C-myc promoter-binding protein OS=Homo sapiens GN=DENND4A PE=1 SV=2 - [MYCPP_HUMAN]	2	1.45	2	2
O75094-2	Isoform 2 of Slit homolog 3 protein OS=Homo sapiens GN=SLIT3 - [SLIT3_HUMAN]	2	1.12	2	2
Q8IV31	Transmembrane protein 139 OS=Homo sapiens GN=TMEM139 PE=1 SV=1 - [TM139_HUMAN]	1	11.57	1	1	11.57	1	1
Q7L775	EPM2A-interacting protein 1 OS=Homo sapiens GN=EPM2AIP1 PE=1 SV=1 - [EPMIP_HUMAN]	2	6.43	2	2
P59768	Guanine nucleotide-binding protein G(I)/G(S)/G(O) subunit gamma-2 OS=Homo sapiens GN=GNG2 PE=1 SV=2 - [GBG2_HUMAN]	1	22.54	1	1	22.54	1	1
Q6IA86-4	Isoform 4 of Elongator complex protein 2 OS=Homo sapiens GN=ELP2 - [ELP2_HUMAN]	2	5.11	2	2
O00429-4	Isoform 3 of Dynamin-1-like protein OS=Homo sapiens GN=DNM1L - [DNM1L_HUMAN]	1	3	1	1	0.72	1	1
Q8TC76	Protein FAM110B OS=Homo sapiens GN=FAM110B PE=1 SV=1 - [F110B_HUMAN]	1	2.7	1	2
Q5VZR0	Golgi-associated plant pathogenesis-related protein 1 OS=Homo sapiens GN=GLIPR2 PE=4 SV=1 - [Q5VZR0_HUMAN]	1	10.16	1	1	10.16	1	1
Q7Z5M5-2	Isoform 2 of Transmembrane channel-like protein 3 OS=Homo sapiens GN=TMC3 - [TMC3_HUMAN]	1	1.1	1	1	1.1	1	1
Q5T481	RNA-binding protein 20 OS=Homo sapiens GN=RBM20 PE=1 SV=3 - [RBM20_HUMAN]	1	0.41	1	2
O60888-3	Isoform C of Protein CutA OS=Homo sapiens GN=CUTA - [CUTA_HUMAN]	2	8.97	1	1	17.31	1	1
Q8IZL9-2	Isoform 2 of Cyclin-dependent kinase 20 OS=Homo sapiens GN=CDK20 - [CDK20_HUMAN]	1	3.29	1	1	3.29	1	1
P28070	Proteasome subunit beta type-4 OS=Homo sapiens GN=PSMB4 PE=1 SV=4 - [PSB4_HUMAN]	2	12.12	2	2
P19338	Nucleolin OS=Homo sapiens GN=NCL PE=1 SV=3 - [NUCL_HUMAN]	2	4.23	2	2
Q96CD2-2	Isoform 2 of Phosphopantothenoylcysteine decarboxylase OS=Homo sapiens GN=PPCDC - [COAC_HUMAN]	1	7.87	1	1	7.87	1	1
P26378-3	Isoform 3 of ELAV-like protein 4 OS=Homo sapiens GN=ELAVL4 - [ELAV4_HUMAN]	1	3.39	1	2
Q8WU40	CAMK2G protein (Fragment) OS=Homo sapiens GN=CAMK2G PE=2 SV=2 - [Q8WU40_HUMAN]	1	4.64	2	2
A2A3R7	40S ribosomal protein S6 OS=Homo sapiens GN=RPS6 PE=4 SV=1 - [A2A3R7_HUMAN]	1	16.48	1	2
Q9NXF1-2	Isoform 2 of Testis-expressed sequence 10 protein OS=Homo sapiens GN=TEX10 - [TEX10_HUMAN]	1	0.77	1	2
D6RA08	Complement C1q subcomponent subunit B (Fragment) OS=Homo sapiens GN=C1QB PE=2 SV=1 - [D6RA08_HUMAN]	2	12.23	2	2
Q9NY33-2	Isoform 2 of Dipeptidyl peptidase 3 OS=Homo sapiens GN=DPP3 - [DPP3_HUMAN]	1	6.62	1	1	6.62	1	1
Q08257-2	Isoform 2 of Quinone oxidoreductase OS=Homo sapiens GN=CRYZ - [QOR_HUMAN]	1	8.85	1	2
Q8IWA5-3	Isoform 3 of Choline transporter-like protein 2 OS=Homo sapiens GN=SLC44A2 - [CTL2_HUMAN]	2	1.7	1	1	2.27	1	1
Q5SNW5	Methylenetetrahydrofolate reductase (Fragment) OS=Homo sapiens GN=MTHFR PE=4 SV=1 - [Q5SNW5_HUMAN]	1	18.88	1	2
Q9UBC2-3	Isoform 3 of Epidermal growth factor receptor substrate 15-like 1 OS=Homo sapiens GN=EPS15L1 - [EP15R_HUMAN]	2	2.52	1	1	1.46	1	1
Q9Y3I1-3	Isoform 3 of F-box only protein 7 OS=Homo sapiens GN=FBXO7 - [FBX7_HUMAN]	2	6.13	2	2
Q9P225-2	Isoform 2 of Dynein heavy chain 2, axonemal OS=Homo sapiens GN=DNAH2 - [DYH2_HUMAN]	2	0.21	1	1	0.17	1	1
Q9Y639-3	Isoform 3 of Neuroplastin OS=Homo sapiens GN=NPTN - [NPTN_HUMAN]	2	10.07	2	2
Q16787-3	Isoform 3 of Laminin subunit alpha-3 OS=Homo sapiens GN=LAMA3 - [LAMA3_HUMAN]	1	1.1	2	2
Q5VST9-3	Isoform 3 of Obscurin OS=Homo sapiens GN=OBSCN - [OBSCN_HUMAN]	2	0.35	1	1	0.3	1	1
Q9Y305-3	Isoform 3 of Acyl-coenzyme A thioesterase 9, mitochondrial OS=Homo sapiens GN=ACOT9 - [ACOT9_HUMAN]	2	3.17	1	1	5.28	1	1
P07954-2	Isoform Cytoplasmic of Fumarate hydratase, mitochondrial OS=Homo sapiens GN=FH - [FUMH_HUMAN]	2	3.85	1	1	3	1	1
P23458	Tyrosine-protein kinase JAK1 OS=Homo sapiens GN=JAK1 PE=1 SV=2 - [JAK1_HUMAN]	2	1.3	1	1	0.52	1	1
B4DZI8	Coatomer protein complex, subunit beta 2 (Beta prime), isoform CRA_b OS=Homo sapiens GN=COPB2 PE=2 SV=1 - [B4DZI8_HUMAN]	2	4.9	2	2
B4DP21	Prostaglandin E synthase 3 OS=Homo sapiens GN=PTGES3 PE=2 SV=1 - [B4DP21_HUMAN]	2	23.08	2	2
H7C5T9	Neuroserpin (Fragment) OS=Homo sapiens GN=SERPINI1 PE=3 SV=1 - [H7C5T9_HUMAN]	2	15.97	1	1	10.92	1	1
H7C2G3	ES1 protein homolog, mitochondrial (Fragment) OS=Homo sapiens GN=C21orf33 PE=4 SV=1 - [H7C2G3_HUMAN]	1	13.09	1	1	13.09	1	1
Q9H6X4-2	Isoform 2 of Transmembrane protein 134 OS=Homo sapiens GN=TMEM134 - [TM134_HUMAN]	1	8.33	1	2
P51610-3	Isoform 3 of Host cell factor 1 OS=Homo sapiens GN=HCFC1 - [HCFC1_HUMAN]	1	2.34	1	2
Q5HYY5	Selenocysteine insertion sequence-binding protein 2 (Fragment) OS=Homo sapiens GN=SECISBP2 PE=4 SV=1 - [Q5HYY5_HUMAN]	1	6.55	1	1	6.55	1	1
A8MT40	Pyruvate dehydrogenase phosphatase regulatory subunit, mitochondrial OS=Homo sapiens GN=PDPR PE=2 SV=2 - [A8MT40_HUMAN]	2	2.31	1	1	1.28	1	1
Q8N201	Integrator complex subunit 1 OS=Homo sapiens GN=INTS1 PE=1 SV=2 - [INT1_HUMAN]	1	0.23	1	1	1.28	1	1
H0Y5D1	Complement C1s subcomponent (Fragment) OS=Homo sapiens GN=C1S PE=4 SV=1 - [H0Y5D1_HUMAN]	2	9.86	2	2
F8WDA1	5'-AMP-activated protein kinase subunit gamma-2 OS=Homo sapiens GN=PRKAG2 PE=2 SV=1 - [F8WDA1_HUMAN]	2	4.37	1	1	6.99	1	1
H7BY36	RNA-binding protein EWS (Fragment) OS=Homo sapiens GN=EWSR1 PE=4 SV=1 - [H7BY36_HUMAN]	1	4.55	1	2
Q9C0G6	Dynein heavy chain 6, axonemal OS=Homo sapiens GN=DNAH6 PE=1 SV=3 - [DYH6_HUMAN]	2	0.38	1	1	0.19	1	1
H7C3I1	Hsc70-interacting protein (Fragment) OS=Homo sapiens GN=ST13 PE=4 SV=1 - [H7C3I1_HUMAN]	2	17.81	2	2
F8VPD4	CAD protein OS=Homo sapiens GN=CAD PE=2 SV=1 - [F8VPD4_HUMAN]	2	1.11	2	2
C9JHM4	Rap guanine nucleotide exchange factor 5 (Fragment) OS=Homo sapiens GN=RAPGEF5 PE=2 SV=1 - [C9JHM4_HUMAN]	1	3.23	1	2
B5MCY6	Protein phosphatase 1 regulatory subunit 7 OS=Homo sapiens GN=PPP1R7 PE=2 SV=1 - [B5MCY6_HUMAN]	1	8.14	1	2
B5MC59	Replication protein A 14 kDa subunit OS=Homo sapiens GN=RPA3 PE=4 SV=1 - [B5MC59_HUMAN]	1	20.73	1	2
B3KW70	Microfibrillar-associated protein 5 OS=Homo sapiens GN=MFAP5 PE=2 SV=1 - [B3KW70_HUMAN]	2	13.51	2	2
B1AQP4	Nitrilase 1 OS=Homo sapiens GN=NIT1 PE=4 SV=1 - [B1AQP4_HUMAN]	2	10.29	2	2
F5H0T1	Stress-induced-phosphoprotein 1 OS=Homo sapiens GN=STIP1 PE=2 SV=1 - [F5H0T1_HUMAN]	2	6.36	2	2
Q9H0I3-2	Isoform 2 of Coiled-coil domain-containing protein 113 OS=Homo sapiens GN=CCDC113 - [CC113_HUMAN]	1	2.48	1	1	1.55	1	1
P68036-2	Isoform 2 of Ubiquitin-conjugating enzyme E2 L3 OS=Homo sapiens GN=UBE2L3 - [UB2L3_HUMAN]	1	18.03	1	1	18.03	1	1
B4DN45	S-adenosylmethionine synthase OS=Homo sapiens GN=MAT2A PE=2 SV=1 - [B4DN45_HUMAN]	2	5.02	1	1	5.02	1	1
B4DYY6	GPI inositol-deacylase OS=Homo sapiens GN=PGAP1 PE=2 SV=1 - [B4DYY6_HUMAN]	1	6.58	1	1	6.58	1	1
P23229-7	Isoform 7 of Integrin alpha-6 OS=Homo sapiens GN=ITGA6 - [ITA6_HUMAN]	2	3.56	2	2
P54819-6	Isoform 6 of Adenylate kinase 2, mitochondrial OS=Homo sapiens GN=AK2 - [KAD2_HUMAN]	2	19.79	2	2
B7Z2R9	Lysosome-associated membrane glycoprotein 2 OS=Homo sapiens GN=LAMP2 PE=2 SV=1 - [B7Z2R9_HUMAN]	1	2.67	1	1	2.67	1	1
Q9H8V3-2	Isoform 2 of Protein ECT2 OS=Homo sapiens GN=ECT2 - [ECT2_HUMAN]	1	3.4	1	2
H7C1L0	cAMP-dependent protein kinase type II-alpha regulatory subunit (Fragment) OS=Homo sapiens GN=PRKAR2A PE=4 SV=1 - [H7C1L0_HUMAN]	2	18.5	2	2
C9JL85	Myotrophin OS=Homo sapiens GN=MTPN PE=2 SV=1 - [C9JL85_HUMAN]	1	32.69	1	1	32.69	1	1
E9PCS3	26S proteasome non-ATPase regulatory subunit 2 OS=Homo sapiens GN=PSMD2 PE=2 SV=1 - [E9PCS3_HUMAN]	2	4.01	2	2
Q8NBU8	Protein TMED7-TICAM2 OS=Homo sapiens GN=TMED7-TICAM2 PE=2 SV=1 - [Q8NBU8_HUMAN]	1	5.32	1	1	5.32	1	1
C9JEV6	N-acetyl-D-glucosamine kinase OS=Homo sapiens GN=NAGK PE=2 SV=3 - [C9JEV6_HUMAN]	2	5.8	1	1	3.07	1	1
Q8WVC2	40S ribosomal protein S21 OS=Homo sapiens GN=RPS21 PE=3 SV=1 - [Q8WVC2_HUMAN]	1	17.28	1	1	17.28	1	1
B1AK81	GPI-anchor transamidase OS=Homo sapiens GN=PIGK PE=4 SV=1 - [B1AK81_HUMAN]	1	3.99	1	2
F8WF86	NEDD8-activating enzyme E1 catalytic subunit OS=Homo sapiens GN=UBA3 PE=2 SV=1 - [F8WF86_HUMAN]	1	11.63	1	1	11.63	1	1
C9JTY3	Protein TFG (Fragment) OS=Homo sapiens GN=TFG PE=2 SV=1 - [C9JTY3_HUMAN]	1	7.81	1	1	7.81	1	1
P04181-2	Isoform 2 of Ornithine aminotransferase, mitochondrial OS=Homo sapiens GN=OAT - [OAT_HUMAN]	2	8.64	2	2
E3W980	Helicase POLQ-like OS=Homo sapiens GN=HELQ PE=2 SV=1 - [E3W980_HUMAN]	1	2.8	1	1	2.8	1	1
E9PCB6	Neurolysin, mitochondrial OS=Homo sapiens GN=NLN PE=2 SV=1 - [E9PCB6_HUMAN]	2	2.33	1	1	1.67	1	1
D6RG00	Ubiquitin-conjugating enzyme E2 variant 1 OS=Homo sapiens GN=UBE2V1 PE=2 SV=1 - [D6RG00_HUMAN]	2	11.24	1	1	11.24	1	1
H0YAJ1	Solute carrier family 23 member 1 (Fragment) OS=Homo sapiens GN=SLC23A1 PE=4 SV=1 - [H0YAJ1_HUMAN]	1	3.55	1	2
O75891-2	Isoform 2 of Cytosolic 10-formyltetrahydrofolate dehydrogenase OS=Homo sapiens GN=ALDH1L1 - [AL1L1_HUMAN]	1	1.37	1	1	1.75	1	1
D6RFH4	Cytochrome b5 type B OS=Homo sapiens GN=CYB5B PE=2 SV=1 - [D6RFH4_HUMAN]	2	35.11	2	2
Q13683-13	Isoform 2 of Integrin alpha-7 OS=Homo sapiens GN=ITGA7 - [ITA7_HUMAN]	2	0.57	1	1	1.25	1	1
E5RI71	Ribonuclease UK114 OS=Homo sapiens GN=HRSP12 PE=2 SV=1 - [E5RI71_HUMAN]	1	14.04	1	1	14.04	1	1
H0YCW5	DENN domain-containing protein 5A (Fragment) OS=Homo sapiens GN=DENND5A PE=4 SV=1 - [H0YCW5_HUMAN]	1	13.23	1	1	13.23	1	1
E5RJD2	2,4-dienoyl-CoA reductase, mitochondrial (Fragment) OS=Homo sapiens GN=DECR1 PE=2 SV=1 - [E5RJD2_HUMAN]	1	14.57	1	2
E7ETR0	RuvB-like 1 OS=Homo sapiens GN=RUVBL1 PE=2 SV=1 - [E7ETR0_HUMAN]	1	4.44	1	1	4.44	1	1
E5RI99	60S ribosomal protein L30 (Fragment) OS=Homo sapiens GN=RPL30 PE=2 SV=1 - [E5RI99_HUMAN]	1	10.53	1	2
E9PPH6	Exophilin-5 (Fragment) OS=Homo sapiens GN=EXPH5 PE=2 SV=1 - [E9PPH6_HUMAN]	1	0.52	1	2
F5H260	N-acetylglucosamine-6-sulfatase (Fragment) OS=Homo sapiens GN=GNS PE=2 SV=1 - [F5H260_HUMAN]	2	3.78	1	1	1.45	1	1
E9PBC5	Plasma kallikrein heavy chain OS=Homo sapiens GN=KLKB1 PE=2 SV=1 - [E9PBC5_HUMAN]	2	4.35	2	2
Q96J02-3	Isoform 3 of E3 ubiquitin-protein ligase Itchy homolog OS=Homo sapiens GN=ITCH - [ITCH_HUMAN]	1	2.26	1	1	2.26	1	1
F5H018	GTP-binding nuclear protein Ran (Fragment) OS=Homo sapiens GN=RAN PE=2 SV=1 - [F5H018_HUMAN]	2	12.06	2	2
B4E3S0	Coronin OS=Homo sapiens GN=CORO1C PE=2 SV=1 - [B4E3S0_HUMAN]	1	5.42	1	2
F5H826	Nodal modulator 3 OS=Homo sapiens GN=NOMO3 PE=2 SV=1 - [F5H826_HUMAN]	2	1.36	1	1	1.82	1	1
E7EQ72	Transmembrane emp24 domain-containing protein 2 (Fragment) OS=Homo sapiens GN=TMED2 PE=2 SV=2 - [E7EQ72_HUMAN]	2	12.65	2	2
F5H6I7	Atlastin-3 OS=Homo sapiens GN=ATL3 PE=2 SV=1 - [F5H6I7_HUMAN]	2	2.29	1	1	2.87	1	1
B4E1J0	Pre-B-cell leukemia transcription factor-interacting protein 1 OS=Homo sapiens GN=PBXIP1 PE=2 SV=1 - [B4E1J0_HUMAN]	2	5.38	2	2
F5H5W7	Lysine-specific demethylase 2B (Fragment) OS=Homo sapiens GN=KDM2B PE=2 SV=1 - [F5H5W7_HUMAN]	1	29.27	1	2
F5H335	Eukaryotic translation initiation factor 3 subunit A OS=Homo sapiens GN=EIF3A PE=2 SV=1 - [F5H335_HUMAN]	2	1.71	1	1	1.04	1	1
B7Z3Q7	Multidrug resistance-associated protein 4 OS=Homo sapiens GN=ABCC4 PE=2 SV=1 - [B7Z3Q7_HUMAN]	2	1.79	1	1	0.89	1	1
J3KPP7	Beta-arrestin-1 OS=Homo sapiens GN=ARRB1 PE=4 SV=1 - [J3KPP7_HUMAN]	1	8.61	2	2
E1P5S2	RNA-binding protein 39 OS=Homo sapiens GN=RBM39 PE=4 SV=1 - [E1P5S2_HUMAN]	2	3.75	1	1	3.49	1	1
B7Z2F4	T-complex protein 1 subunit delta OS=Homo sapiens GN=CCT4 PE=2 SV=1 - [B7Z2F4_HUMAN]	1	4.11	1	1	4.11	1	1
F5H3T8	Arginine--tRNA ligase, cytoplasmic OS=Homo sapiens GN=RARS PE=2 SV=1 - [F5H3T8_HUMAN]	2	2.42	2	2
H0YID2	Adenylate kinase isoenzyme 1 (Fragment) OS=Homo sapiens GN=AK1 PE=3 SV=1 - [H0YID2_HUMAN]	2	27.45	1	1	17.65	1	1
F8W1N5	Nascent polypeptide-associated complex subunit alpha (Fragment) OS=Homo sapiens GN=NACA PE=2 SV=1 - [F8W1N5_HUMAN]	2	18.31	1	1	19.72	1	1
F8VZW7	Protein LOC100996747 OS=Homo sapiens GN=LOC100996747 PE=2 SV=1 - [F8VZW7_HUMAN]	1	7.83	1	1	7.83	1	1
P56385	ATP synthase subunit e, mitochondrial OS=Homo sapiens GN=ATP5I PE=1 SV=2 - [ATP5I_HUMAN]	1	20.29	1	1	20.29	1	1
O75096	Low-density lipoprotein receptor-related protein 4 OS=Homo sapiens GN=LRP4 PE=1 SV=4 - [LRP4_HUMAN]	1	0.79	2	2
Q9UL46	Proteasome activator complex subunit 2 OS=Homo sapiens GN=PSME2 PE=1 SV=4 - [PSME2_HUMAN]	2	5.44	1	1	9.21	1	1
K7ENG2	Splicing factor U2AF 65 kDa subunit OS=Homo sapiens GN=U2AF2 PE=4 SV=1 - [K7ENG2_HUMAN]	2	5.21	1	1	6.84	1	1
A2A376	Probable ATP-dependent RNA helicase DDX58 OS=Homo sapiens GN=DDX58 PE=4 SV=1 - [A2A376_HUMAN]	1	0.97	1	1	0.97	1	1
B1AH48	Thiosulfate sulfurtransferase (Fragment) OS=Homo sapiens GN=TST PE=4 SV=1 - [B1AH48_HUMAN]	1	5.65	1	2
C9JUH3	Malcavernin OS=Homo sapiens GN=CCM2 PE=2 SV=1 - [C9JUH3_HUMAN]	1	2.02	1	2
E7EQ29	Beta-galactosidase OS=Homo sapiens GN=GLB1 PE=2 SV=1 - [E7EQ29_HUMAN]	2	4.58	2	2
E7EUG3	Gamma-glutamyltransferase 5 heavy chain OS=Homo sapiens GN=GGT5 PE=2 SV=1 - [E7EUG3_HUMAN]	1	2.35	1	1	2.35	1	1
E9PJJ7	AP-2 complex subunit alpha-2 OS=Homo sapiens GN=AP2A2 PE=2 SV=1 - [E9PJJ7_HUMAN]	2	4.14	1	1	2.66	1	1
F5GZ76	General vesicular transport factor p115 OS=Homo sapiens GN=USO1 PE=2 SV=1 - [F5GZ76_HUMAN]	1	1.13	1	1	1.63	1	1
F5H4W9	Serum paraoxonase/arylesterase 1 OS=Homo sapiens GN=PON1 PE=2 SV=1 - [F5H4W9_HUMAN]	2	7.04	2	2
F5H7M3	Dihydrolipoyllysine-residue acetyltransferase component of pyruvate dehydrogenase complex, mitochondrial OS=Homo sapiens GN=DLAT PE=2 SV=1 - [F5H7M3_HUMAN]	2	3.35	1	1	3.59	1	1
F6SBX2	Isoleucine--tRNA ligase, mitochondrial OS=Homo sapiens GN=IARS2 PE=2 SV=1 - [F6SBX2_HUMAN]	2	2.66	2	2
G3V2Y4	Serine hydroxymethyltransferase (Fragment) OS=Homo sapiens GN=SHMT2 PE=2 SV=1 - [G3V2Y4_HUMAN]	2	9.83	2	2
G3V4C6	UPF0568 protein C14orf166 OS=Homo sapiens GN=C14orf166 PE=2 SV=1 - [G3V4C6_HUMAN]	2	11.92	2	2
G3V4P9	Mitogen-activated protein kinase kinase kinase 9 OS=Homo sapiens GN=MAP3K9 PE=2 SV=1 - [G3V4P9_HUMAN]	1	1.92	1	2
H0Y2X5	Aldehyde dehydrogenase 1 family, member A3, isoform CRA_b OS=Homo sapiens GN=ALDH1A3 PE=3 SV=1 - [H0Y2X5_HUMAN]	1	3.95	1	1	2.22	1	1
H0Y4A7	Bromodomain and WD repeat-containing protein 1 (Fragment) OS=Homo sapiens GN=BRWD1 PE=4 SV=1 - [H0Y4A7_HUMAN]	1	2.98	1	1	2.98	1	1
H0Y4R1	Inosine-5'-monophosphate dehydrogenase 2 (Fragment) OS=Homo sapiens GN=IMPDH2 PE=3 SV=1 - [H0Y4R1_HUMAN]	1	4.26	1	2
H0YNB1	Probable E3 ubiquitin-protein ligase HERC1 (Fragment) OS=Homo sapiens GN=HERC1 PE=4 SV=1 - [H0YNB1_HUMAN]	2	1.3	1	1	1.59	1	1
H3BQA8	WD repeat-containing protein 61 (Fragment) OS=Homo sapiens GN=WDR61 PE=4 SV=1 - [H3BQA8_HUMAN]	1	12.27	1	1	12.27	1	1
H3BSI0	Protein LOC728047 (Fragment) OS=Homo sapiens GN=LOC728047 PE=4 SV=1 - [H3BSI0_HUMAN]	1	12.12	1	1	12.12	1	1
H3BUD6	Adenosine deaminase-like protein (Fragment) OS=Homo sapiens GN=ADAL PE=4 SV=1 - [H3BUD6_HUMAN]	1	10.91	1	1	10.91	1	1
H7BXI1	Extended synaptotagmin-2 (Fragment) OS=Homo sapiens GN=ESYT2 PE=4 SV=1 - [H7BXI1_HUMAN]	2	2.83	2	2
H7BZ69	Protein PTHB1 (Fragment) OS=Homo sapiens GN=BBS9 PE=4 SV=1 - [H7BZ69_HUMAN]	1	5.29	1	2
H7C1F9	Ral GTPase-activating protein subunit alpha-2 (Fragment) OS=Homo sapiens GN=RALGAPA2 PE=4 SV=1 - [H7C1F9_HUMAN]	1	0.98	2	2
I3L3W5	Ketosamine-3-kinase (Fragment) OS=Homo sapiens GN=FN3KRP PE=4 SV=1 - [I3L3W5_HUMAN]	1	13.73	1	2
J3KRZ4	L-xylulose reductase (Fragment) OS=Homo sapiens GN=DCXR PE=3 SV=1 - [J3KRZ4_HUMAN]	2	27.66	2	2
J3KS10	60S ribosomal protein L26 (Fragment) OS=Homo sapiens GN=RPL26 PE=4 SV=1 - [J3KS10_HUMAN]	1	11.11	1	2
K7EIM9	Cytoglobin OS=Homo sapiens GN=CYGB PE=3 SV=1 - [K7EIM9_HUMAN]	1	9.6	1	2
K7ENT1	Arf-GAP with dual PH domain-containing protein 2 (Fragment) OS=Homo sapiens GN=ADAP2 PE=4 SV=1 - [K7ENT1_HUMAN]	1	16.67	1	1	5.26	1	1
K7ERD0	Zinc finger protein 506 (Fragment) OS=Homo sapiens GN=ZNF506 PE=4 SV=1 - [K7ERD0_HUMAN]	1	4.03	1	2
K7ERI9	Truncated apolipoprotein C-I (Fragment) OS=Homo sapiens GN=APOC1 PE=4 SV=1 - [K7ERI9_HUMAN]	2	25.97	2	2
K7ERW9	ATPase ASNA1 (Fragment) OS=Homo sapiens GN=ASNA1 PE=4 SV=1 - [K7ERW9_HUMAN]	1	5	1	2
O43852-9	Isoform 9 of Calumenin OS=Homo sapiens GN=CALU - [CALU_HUMAN]	2	15.58	1	1	7.14	1	1
O94979-5	Isoform 5 of Protein transport protein Sec31A OS=Homo sapiens GN=SEC31A - [SC31A_HUMAN]	2	5.5	2	2
P03951-2	Isoform 2 of Coagulation factor XI OS=Homo sapiens GN=F11 - [FA11_HUMAN]	1	1.93	1	1	1.93	1	1
P35611-2	Isoform 2 of Alpha-adducin OS=Homo sapiens GN=ADD1 - [ADDA_HUMAN]	2	2.85	1	1	1.58	1	1
Q08211-2	Isoform 2 of ATP-dependent RNA helicase A OS=Homo sapiens GN=DHX9 - [DHX9_HUMAN]	1	4.68	1	2
Q969X5-2	Isoform 2 of Endoplasmic reticulum-Golgi intermediate compartment protein 1 OS=Homo sapiens GN=ERGIC1 - [ERGI1_HUMAN]	2	12.12	2	2
Q9BXM0-3	Isoform 3 of Periaxin OS=Homo sapiens GN=PRX - [PRAX_HUMAN]	2	0.76	1	1	0.91	1	1
P34932	Heat shock 70 kDa protein 4 OS=Homo sapiens GN=HSPA4 PE=1 SV=4 - [HSP74_HUMAN]	2				3.81	2	2
Q9H008	Phospholysine phosphohistidine inorganic pyrophosphate phosphatase OS=Homo sapiens GN=LHPP PE=1 SV=2 - [LHPP_HUMAN]	1				7.78	1	2
Q9H0J9	Poly [ADP-ribose] polymerase 12 OS=Homo sapiens GN=PARP12 PE=1 SV=1 - [PAR12_HUMAN]	2				3.71	2	2
P60953	Cell division control protein 42 homolog OS=Homo sapiens GN=CDC42 PE=1 SV=2 - [CDC42_HUMAN]	1				8.9	1	2
Q04771	Activin receptor type-1 OS=Homo sapiens GN=ACVR1 PE=1 SV=1 - [ACVR1_HUMAN]	1				2.95	1	2
Q9H6X2	Anthrax toxin receptor 1 OS=Homo sapiens GN=ANTXR1 PE=1 SV=2 - [ANTR1_HUMAN]	2				5.85	2	2
Q96PF1	Protein-glutamine gamma-glutamyltransferase Z OS=Homo sapiens GN=TGM7 PE=2 SV=1 - [TGM7_HUMAN]	1				1.13	1	2
Q8WZA6	Olfactory receptor 1E3 OS=Homo sapiens GN=OR1E3 PE=3 SV=2 - [OR1E3_HUMAN]	1				7.58	1	2
Q96LA8	Protein arginine N-methyltransferase 6 OS=Homo sapiens GN=PRMT6 PE=1 SV=1 - [ANM6_HUMAN]	1				1.6	1	2
Q86V15	Zinc finger protein castor homolog 1 OS=Homo sapiens GN=CASZ1 PE=1 SV=4 - [CASZ1_HUMAN]	2				3.13	2	2
Q8TCJ2	Dolichyl-diphosphooligosaccharide--protein glycosyltransferase subunit STT3B OS=Homo sapiens GN=STT3B PE=1 SV=1 - [STT3B_HUMAN]	2				2.78	2	2
Q8N987	N-terminal EF-hand calcium-binding protein 1 OS=Homo sapiens GN=NECAB1 PE=1 SV=1 - [NECA1_HUMAN]	1				2.85	1	2
Q15646-2	Isoform p30 of 2'-5'-oligoadenylate synthase-like protein OS=Homo sapiens GN=OASL - [OASL_HUMAN]	1				2.75	1	2
P53007	Tricarboxylate transport protein, mitochondrial OS=Homo sapiens GN=SLC25A1 PE=1 SV=2 - [TXTP_HUMAN]	2				5.14	2	2
G5E950	Elastin OS=Homo sapiens GN=ELN PE=2 SV=1 - [G5E950_HUMAN]	2				9.33	2	2
P29622	Kallistatin OS=Homo sapiens GN=SERPINA4 PE=1 SV=3 - [KAIN_HUMAN]	2				4.68	2	2
P63151	Serine/threonine-protein phosphatase 2A 55 kDa regulatory subunit B alpha isoform OS=Homo sapiens GN=PPP2R2A PE=1 SV=1 - [2ABA_HUMAN]	2				7.16	2	2
Q92520	Protein FAM3C OS=Homo sapiens GN=FAM3C PE=1 SV=1 - [FAM3C_HUMAN]	2				15.86	2	2
Q96C86	m7GpppX diphosphatase OS=Homo sapiens GN=DCPS PE=1 SV=2 - [DCPS_HUMAN]	1				5.64	1	2
Q9NVD7-2	Isoform 2 of Alpha-parvin OS=Homo sapiens GN=PARVA - [PARVA_HUMAN]	1				7.69	1	2
H0Y4R4	Torsin-1A-interacting protein 1 (Fragment) OS=Homo sapiens GN=TOR1AIP1 PE=4 SV=1 - [H0Y4R4_HUMAN]	1				4.73	1	2
P62857	40S ribosomal protein S28 OS=Homo sapiens GN=RPS28 PE=1 SV=1 - [RS28_HUMAN]	1				17.39	1	2
E7EQ12	Calpastatin OS=Homo sapiens GN=CAST PE=2 SV=1 - [E7EQ12_HUMAN]	1				4.02	1	2
F8WEM1	Ras-associating and dilute domain-containing protein OS=Homo sapiens GN=RADIL PE=2 SV=1 - [F8WEM1_HUMAN]	1				3.44	1	2
Q8TDQ7-3	Isoform 3 of Glucosamine-6-phosphate isomerase 2 OS=Homo sapiens GN=GNPDA2 - [GNPI2_HUMAN]	2				8.88	2	2
E7EXA3	NIF3-like protein 1 (Fragment) OS=Homo sapiens GN=NIF3L1 PE=2 SV=1 - [E7EXA3_HUMAN]	2				11.48	2	2
D6RAA6	Transmembrane protein 33 (Fragment) OS=Homo sapiens GN=TMEM33 PE=2 SV=1 - [D6RAA6_HUMAN]	1				5.41	1	2
E5RJD9	Uncharacterized protein C8orf34 OS=Homo sapiens GN=C8orf34 PE=2 SV=1 - [E5RJD9_HUMAN]	1				6.8	1	2
E9PM69	26S protease regulatory subunit 6A OS=Homo sapiens GN=PSMC3 PE=2 SV=1 - [E9PM69_HUMAN]	2				7.56	2	2
E9PJS0	Acetolactate synthase-like protein (Fragment) OS=Homo sapiens GN=ILVBL PE=2 SV=1 - [E9PJS0_HUMAN]	1				4.96	1	2
E9PIQ8	Stromal interaction molecule 1 (Fragment) OS=Homo sapiens GN=STIM1 PE=2 SV=1 - [E9PIQ8_HUMAN]	1				10.07	1	2
F5H2D0	Complement C1r subcomponent OS=Homo sapiens GN=C1R PE=2 SV=1 - [F5H2D0_HUMAN]	2				7.31	2	2
F5H7U0	6-phosphogluconate dehydrogenase, decarboxylating OS=Homo sapiens GN=PGD PE=3 SV=1 - [F5H7U0_HUMAN]	1				3.04	1	2
F5H895	Dolichyl-diphosphooligosaccharide--protein glycosyltransferase subunit DAD1 OS=Homo sapiens GN=DAD1 PE=2 SV=1 - [F5H895_HUMAN]	1				18.46	1	2
B0QY90	Eukaryotic translation initiation factor 3 subunit L OS=Homo sapiens GN=EIF3EIP PE=2 SV=1 - [B0QY90_HUMAN]	1				2.79	1	2
F8VUG2	Keratin, type II cytoskeletal 8 (Fragment) OS=Homo sapiens GN=KRT8 PE=2 SV=1 - [F8VUG2_HUMAN]	1				6.96	2	2
F5H0E8	TBC1 domain family member 30 (Fragment) OS=Homo sapiens GN=TBC1D30 PE=2 SV=1 - [F5H0E8_HUMAN]	1				11.38	1	2
F5H0F8	Serine/threonine-protein phosphatase OS=Homo sapiens GN=PPP3CB PE=2 SV=1 - [F5H0F8_HUMAN]	2				9	2	2
H0YJE4	Dehydrogenase/reductase SDR family member 7 (Fragment) OS=Homo sapiens GN=DHRS7 PE=4 SV=1 - [H0YJE4_HUMAN]	2				18.75	2	2
H0YM91	Brachyury protein (Fragment) OS=Homo sapiens GN=T PE=4 SV=1 - [H0YM91_HUMAN]	1				7.41	1	2
Q86WV2	COX4I1 protein OS=Homo sapiens GN=COX4I1 PE=4 SV=1 - [Q86WV2_HUMAN]	2				27.71	2	2
P62312	U6 snRNA-associated Sm-like protein LSm6 OS=Homo sapiens GN=LSM6 PE=1 SV=1 - [LSM6_HUMAN]	1	8.75	1	1
Q9Y5E4	Protocadherin beta-5 OS=Homo sapiens GN=PCDHB5 PE=1 SV=1 - [PCDB5_HUMAN]	1	0.63	1	1
Q9Y6A4	UPF0468 protein C16orf80 OS=Homo sapiens GN=C16orf80 PE=1 SV=1 - [CP080_HUMAN]	1	4.66	1	1
Q9Y625	Glypican-6 OS=Homo sapiens GN=GPC6 PE=1 SV=1 - [GPC6_HUMAN]	1	3.42	1	1
P36405	ADP-ribosylation factor-like protein 3 OS=Homo sapiens GN=ARL3 PE=1 SV=2 - [ARL3_HUMAN]	1	6.04	1	1
P11182	Lipoamide acyltransferase component of branched-chain alpha-keto acid dehydrogenase complex, mitochondrial OS=Homo sapiens GN=DBT PE=1 SV=3 - [ODB2_HUMAN]	1	2.9	1	1
O15063	Uncharacterized protein KIAA0355 OS=Homo sapiens GN=KIAA0355 PE=1 SV=2 - [K0355_HUMAN]	1	3.46	1	1
P01833	Polymeric immunoglobulin receptor OS=Homo sapiens GN=PIGR PE=1 SV=4 - [PIGR_HUMAN]	1	1.96	1	1
Q3B726	DNA-directed RNA polymerase I subunit RPA43 OS=Homo sapiens GN=TWISTNB PE=1 SV=1 - [RPA43_HUMAN]	1	5.92	1	1
P61964	WD repeat-containing protein 5 OS=Homo sapiens GN=WDR5 PE=1 SV=1 - [WDR5_HUMAN]	1	4.79	1	1
Q9H172	ATP-binding cassette sub-family G member 4 OS=Homo sapiens GN=ABCG4 PE=2 SV=2 - [ABCG4_HUMAN]	1	1.08	1	1
O15226	NF-kappa-B-repressing factor OS=Homo sapiens GN=NKRF PE=1 SV=2 - [NKRF_HUMAN]	1	1.3	1	1
O75185	Calcium-transporting ATPase type 2C member 2 OS=Homo sapiens GN=ATP2C2 PE=1 SV=2 - [AT2C2_HUMAN]	1	1.9	1	1
P61962	DDB1- and CUL4-associated factor 7 OS=Homo sapiens GN=DCAF7 PE=1 SV=1 - [DCAF7_HUMAN]	1	2.63	1	1
Q96MS0-2	Isoform 2 of Roundabout homolog 3 OS=Homo sapiens GN=ROBO3 - [ROBO3_HUMAN]	1	2.51	1	1
Q9UP83	Conserved oligomeric Golgi complex subunit 5 OS=Homo sapiens GN=COG5 PE=1 SV=3 - [COG5_HUMAN]	1	1.79	1	1
Q9ULL1	Pleckstrin homology domain-containing family G member 1 OS=Homo sapiens GN=PLEKHG1 PE=1 SV=2 - [PKHG1_HUMAN]	1	1.73	1	1
P46783	40S ribosomal protein S10 OS=Homo sapiens GN=RPS10 PE=1 SV=1 - [RS10_HUMAN]	1	9.09	1	1
P54802	Alpha-N-acetylglucosaminidase OS=Homo sapiens GN=NAGLU PE=1 SV=2 - [ANAG_HUMAN]	1	1.48	1	1
Q9Y230	RuvB-like 2 OS=Homo sapiens GN=RUVBL2 PE=1 SV=3 - [RUVB2_HUMAN]	1	2.38	1	1
O95989	Diphosphoinositol polyphosphate phosphohydrolase 1 OS=Homo sapiens GN=NUDT3 PE=1 SV=1 - [NUDT3_HUMAN]	1	11.63	1	1
P46952	3-hydroxyanthranilate 3,4-dioxygenase OS=Homo sapiens GN=HAAO PE=1 SV=2 - [3HAO_HUMAN]	1	7.34	1	1
Q9C0K0-2	Isoform 2 of B-cell lymphoma/leukemia 11B OS=Homo sapiens GN=BCL11B - [BC11B_HUMAN]	1	1.58	1	1
P13726	Tissue factor OS=Homo sapiens GN=F3 PE=1 SV=1 - [TF_HUMAN]	1	4.41	1	1
Q5TA12	Dopey family member 1 OS=Homo sapiens GN=DOPEY1 PE=4 SV=1 - [Q5TA12_HUMAN]	1	1.22	1	1
P21917	D(4) dopamine receptor OS=Homo sapiens GN=DRD4 PE=1 SV=2 - [DRD4_HUMAN]	1	5.78	1	1
Q9Y5H4-2	Isoform 2 of Protocadherin gamma-A1 OS=Homo sapiens GN=PCDHGA1 - [PCDG1_HUMAN]	1	1.22	1	1
P41240	Tyrosine-protein kinase CSK OS=Homo sapiens GN=CSK PE=1 SV=1 - [CSK_HUMAN]	1	3.33	1	1
P17301	Integrin alpha-2 OS=Homo sapiens GN=ITGA2 PE=1 SV=1 - [ITA2_HUMAN]	1	1.02	1	1
P17483	Homeobox protein Hox-B4 OS=Homo sapiens GN=HOXB4 PE=1 SV=2 - [HXB4_HUMAN]	1	3.98	1	1
O43293	Death-associated protein kinase 3 OS=Homo sapiens GN=DAPK3 PE=1 SV=1 - [DAPK3_HUMAN]	1	3.52	1	1
Q9H9D4	Zinc finger protein 408 OS=Homo sapiens GN=ZNF408 PE=1 SV=1 - [ZN408_HUMAN]	1	1.25	1	1
O94806	Serine/threonine-protein kinase D3 OS=Homo sapiens GN=PRKD3 PE=1 SV=1 - [KPCD3_HUMAN]	1	2.92	1	1
Q9NX46	Poly(ADP-ribose) glycohydrolase ARH3 OS=Homo sapiens GN=ADPRHL2 PE=1 SV=1 - [ARHL2_HUMAN]	1	3.31	1	1
Q92626	Peroxidasin homolog OS=Homo sapiens GN=PXDN PE=1 SV=2 - [PXDN_HUMAN]	1	0.81	1	1
Q9NWY4	UPF0609 protein C4orf27 OS=Homo sapiens GN=C4orf27 PE=1 SV=2 - [CD027_HUMAN]	1	4.05	1	1
Q05901	Neuronal acetylcholine receptor subunit beta-3 OS=Homo sapiens GN=CHRNB3 PE=2 SV=2 - [ACHB3_HUMAN]	1	1.75	1	1
Q9NS67	Probable G-protein coupled receptor 27 OS=Homo sapiens GN=GPR27 PE=2 SV=1 - [GPR27_HUMAN]	1	4.27	1	1
P84095	Rho-related GTP-binding protein RhoG OS=Homo sapiens GN=RHOG PE=1 SV=1 - [RHOG_HUMAN]	1	6.81	1	1
Q15493	Regucalcin OS=Homo sapiens GN=RGN PE=1 SV=1 - [RGN_HUMAN]	1	5.69	1	1
Q6UVK1	Chondroitin sulfate proteoglycan 4 OS=Homo sapiens GN=CSPG4 PE=1 SV=2 - [CSPG4_HUMAN]	1	0.69	1	1
P00748	Coagulation factor XII OS=Homo sapiens GN=F12 PE=1 SV=3 - [FA12_HUMAN]	1	2.93	1	1
Q9UPA5	Protein bassoon OS=Homo sapiens GN=BSN PE=2 SV=4 - [BSN_HUMAN]	1	0.33	1	1
P62750	60S ribosomal protein L23a OS=Homo sapiens GN=RPL23A PE=1 SV=1 - [RL23A_HUMAN]	1	5.13	1	1
Q6NXR0	Interferon-inducible GTPase 5 OS=Homo sapiens GN=IRGC PE=2 SV=1 - [IIGP5_HUMAN]	1	2.38	1	1
P02649	Apolipoprotein E OS=Homo sapiens GN=APOE PE=1 SV=1 - [APOE_HUMAN]	1	3.47	1	1
O14493	Claudin-4 OS=Homo sapiens GN=CLDN4 PE=1 SV=1 - [CLD4_HUMAN]	1	10.53	1	1
P20160	Azurocidin OS=Homo sapiens GN=AZU1 PE=1 SV=3 - [CAP7_HUMAN]	1	4.38	1	1
P02745	Complement C1q subcomponent subunit A OS=Homo sapiens GN=C1QA PE=1 SV=2 - [C1QA_HUMAN]	1	2.86	1	1
P02776	Platelet factor 4 OS=Homo sapiens GN=PF4 PE=1 SV=2 - [PLF4_HUMAN]	1	10.89	1	1
O95926	Pre-mRNA-splicing factor SYF2 OS=Homo sapiens GN=SYF2 PE=1 SV=1 - [SYF2_HUMAN]	1	11.93	1	1
Q93052	Lipoma-preferred partner OS=Homo sapiens GN=LPP PE=1 SV=1 - [LPP_HUMAN]	1	2.61	1	1
O14957	Cytochrome b-c1 complex subunit 10 OS=Homo sapiens GN=UQCR11 PE=2 SV=1 - [QCR10_HUMAN]	1	21.43	1	1
P22087	rRNA 2'-O-methyltransferase fibrillarin OS=Homo sapiens GN=FBL PE=1 SV=2 - [FBRL_HUMAN]	1	4.36	1	1
F8WAA0	Latent-transforming growth factor beta-binding protein 4 OS=Homo sapiens GN=LTBP4 PE=2 SV=1 - [F8WAA0_HUMAN]	1	8.06	1	1
P49257	Protein ERGIC-53 OS=Homo sapiens GN=LMAN1 PE=1 SV=2 - [LMAN1_HUMAN]	1	3.92	1	1
Q9NY37	Acid-sensing ion channel 5 OS=Homo sapiens GN=ASIC5 PE=1 SV=1 - [ASIC5_HUMAN]	1	1.58	1	1
P49327	Fatty acid synthase OS=Homo sapiens GN=FASN PE=1 SV=3 - [FAS_HUMAN]	1	0.52	1	1
P16066	Atrial natriuretic peptide receptor 1 OS=Homo sapiens GN=NPR1 PE=1 SV=1 - [ANPRA_HUMAN]	1	1.23	1	1
P32249	G-protein coupled receptor 183 OS=Homo sapiens GN=GPR183 PE=1 SV=3 - [GP183_HUMAN]	1	8.03	1	1
P30825	High affinity cationic amino acid transporter 1 OS=Homo sapiens GN=SLC7A1 PE=1 SV=1 - [CTR1_HUMAN]	1	4.45	1	1
Q9H4S2	GS homeobox 1 OS=Homo sapiens GN=GSX1 PE=2 SV=1 - [GSX1_HUMAN]	1	10.98	1	1
Q9C0B1	Alpha-ketoglutarate-dependent dioxygenase FTO OS=Homo sapiens GN=FTO PE=1 SV=3 - [FTO_HUMAN]	1	3.76	1	1
O60237-4	Isoform 4 of Protein phosphatase 1 regulatory subunit 12B OS=Homo sapiens GN=PPP1R12B - [MYPT2_HUMAN]	1	5.77	1	1
P51689-2	Isoform 2 of Arylsulfatase D OS=Homo sapiens GN=ARSD - [ARSD_HUMAN]	1	3.4	1	1
Q9BSK2	Solute carrier family 25 member 33 OS=Homo sapiens GN=SLC25A33 PE=1 SV=1 - [S2533_HUMAN]	1	3.43	1	1
O60765	Zinc finger protein 354A OS=Homo sapiens GN=ZNF354A PE=2 SV=2 - [Z354A_HUMAN]	1	2.15	1	1
Q9Y333	U6 snRNA-associated Sm-like protein LSm2 OS=Homo sapiens GN=LSM2 PE=1 SV=1 - [LSM2_HUMAN]	1	20	1	1
Q9Y2U8	Inner nuclear membrane protein Man1 OS=Homo sapiens GN=LEMD3 PE=1 SV=2 - [MAN1_HUMAN]	1	0.88	1	1
Q96A00-2	Isoform 2 of Protein phosphatase 1 regulatory subunit 14A OS=Homo sapiens GN=PPP1R14A - [PP14A_HUMAN]	1	10	1	1
Q969L4	U7 snRNA-associated Sm-like protein LSm10 OS=Homo sapiens GN=LSM10 PE=1 SV=1 - [LSM10_HUMAN]	1	4.07	1	1
Q96FJ2	Dynein light chain 2, cytoplasmic OS=Homo sapiens GN=DYNLL2 PE=1 SV=1 - [DYL2_HUMAN]	1	7.87	1	1
Q96G95	BCKDK protein OS=Homo sapiens GN=BCKDK PE=2 SV=1 - [Q96G95_HUMAN]	1	5.07	1	1
Q8IVN8	Somatomedin-B and thrombospondin type-1 domain-containing protein OS=Homo sapiens GN=SBSPON PE=1 SV=2 - [SBSPO_HUMAN]	1	7.2	1	1
Q9UMX0-2	Isoform 2 of Ubiquilin-1 OS=Homo sapiens GN=UBQLN1 - [UBQL1_HUMAN]	1	2.32	1	1
O95045	Uridine phosphorylase 2 OS=Homo sapiens GN=UPP2 PE=1 SV=1 - [UPP2_HUMAN]	1	3.15	1	1
G5E9X4	Glutaminase 2 (Liver, mitochondrial), isoform CRA_a OS=Homo sapiens GN=GLS2 PE=2 SV=1 - [G5E9X4_HUMAN]	1	1.83	1	1
Q9NR45	Sialic acid synthase OS=Homo sapiens GN=NANS PE=1 SV=2 - [SIAS_HUMAN]	1	2.79	1	1
Q6QNY1-2	Isoform 2 of Biogenesis of lysosome-related organelles complex 1 subunit 2 OS=Homo sapiens GN=BLOC1S2 - [BL1S2_HUMAN]	1	27.27	1	1
Q9Y615	Actin-like protein 7A OS=Homo sapiens GN=ACTL7A PE=1 SV=1 - [ACL7A_HUMAN]	1	5.52	1	1
B4DJJ3	Transmembrane anterior posterior transformation protein 1 homolog OS=Homo sapiens GN=TAPT1 PE=2 SV=1 - [B4DJJ3_HUMAN]	1	1.54	1	1
Q8N695	Sodium-coupled monocarboxylate transporter 1 OS=Homo sapiens GN=SLC5A8 PE=1 SV=2 - [SC5A8_HUMAN]	1	4.43	1	1
Q9HCB6	Spondin-1 OS=Homo sapiens GN=SPON1 PE=1 SV=2 - [SPON1_HUMAN]	1	1.86	1	1
Q8NI77	Kinesin-like protein KIF18A OS=Homo sapiens GN=KIF18A PE=1 SV=2 - [KI18A_HUMAN]	1	3.23	1	1
Q8N5S1	Solute carrier family 25 member 41 OS=Homo sapiens GN=SLC25A41 PE=2 SV=2 - [S2541_HUMAN]	1	4.32	1	1
Q96D53-2	Isoform 2 of Uncharacterized aarF domain-containing protein kinase 4 OS=Homo sapiens GN=ADCK4 - [ADCK4_HUMAN]	1	0.99	1	1
P46063	ATP-dependent DNA helicase Q1 OS=Homo sapiens GN=RECQL PE=1 SV=3 - [RECQ1_HUMAN]	1	1.85	1	1
Q96P70	Importin-9 OS=Homo sapiens GN=IPO9 PE=1 SV=3 - [IPO9_HUMAN]	1	2.69	1	1
P22674	Cyclin-O OS=Homo sapiens GN=CCNO PE=1 SV=2 - [CCNO_HUMAN]	1	8.86	1	1
Q9UPT8	Zinc finger CCCH domain-containing protein 4 OS=Homo sapiens GN=ZC3H4 PE=1 SV=3 - [ZC3H4_HUMAN]	1	1.69	1	1
Q02153-2	Isoform HSGC-2 of Guanylate cyclase soluble subunit beta-1 OS=Homo sapiens GN=GUCY1B3 - [GCYB1_HUMAN]	1	2.39	1	1
Q8WYQ5-2	Isoform 2 of Microprocessor complex subunit DGCR8 OS=Homo sapiens GN=DGCR8 - [DGCR8_HUMAN]	1	9.87	1	1
Q9Y5S9-2	Isoform 2 of RNA-binding protein 8A OS=Homo sapiens GN=RBM8A - [RBM8A_HUMAN]	1	10.98	1	1
Q8IWA6	Coiled-coil domain-containing protein 60 OS=Homo sapiens GN=CCDC60 PE=2 SV=2 - [CCD60_HUMAN]	1	1.82	1	1
Q8IY67	Ribonucleoprotein PTB-binding 1 OS=Homo sapiens GN=RAVER1 PE=1 SV=1 - [RAVR1_HUMAN]	1	5.28	1	1
Q8IZT8	Heparan sulfate glucosamine 3-O-sulfotransferase 5 OS=Homo sapiens GN=HS3ST5 PE=1 SV=1 - [HS3S5_HUMAN]	1	2.31	1	1
P43405-2	Isoform Short of Tyrosine-protein kinase SYK OS=Homo sapiens GN=SYK - [KSYK_HUMAN]	1	1.47	1	1
P50281	Matrix metalloproteinase-14 OS=Homo sapiens GN=MMP14 PE=1 SV=3 - [MMP14_HUMAN]	1	2.58	1	1
P61457	Pterin-4-alpha-carbinolamine dehydratase OS=Homo sapiens GN=PCBD1 PE=1 SV=2 - [PHS_HUMAN]	1	12.5	1	1
P08514-3	Isoform 3 of Integrin alpha-IIb OS=Homo sapiens GN=ITGA2B - [ITA2B_HUMAN]	1	1.15	1	1
P11171-6	Isoform 6 of Protein 4.1 OS=Homo sapiens GN=EPB41 - [41_HUMAN]	1	2.83	1	1
P61353	60S ribosomal protein L27 OS=Homo sapiens GN=RPL27 PE=1 SV=2 - [RL27_HUMAN]	1	15.44	1	1
Q16720-8	Isoform ZG of Plasma membrane calcium-transporting ATPase 3 OS=Homo sapiens GN=ATP2B3 - [AT2B3_HUMAN]	1	0.99	1	1
Q9HCE7-2	Isoform Short of E3 ubiquitin-protein ligase SMURF1 OS=Homo sapiens GN=SMURF1 - [SMUF1_HUMAN]	1	1.5	1	1
Q8TEL6-2	Isoform 2 of Short transient receptor potential channel 4-associated protein OS=Homo sapiens GN=TRPC4AP - [TP4AP_HUMAN]	1	4.51	1	1
P17813-2	Isoform Short of Endoglin OS=Homo sapiens GN=ENG - [EGLN_HUMAN]	1	2.88	1	1
P11166	Solute carrier family 2, facilitated glucose transporter member 1 OS=Homo sapiens GN=SLC2A1 PE=1 SV=2 - [GTR1_HUMAN]	1	2.03	1	1
P62306	Small nuclear ribonucleoprotein F OS=Homo sapiens GN=SNRPF PE=1 SV=1 - [RUXF_HUMAN]	1	16.28	1	1
O43464-2	Isoform 2 of Serine protease HTRA2, mitochondrial OS=Homo sapiens GN=HTRA2 - [HTRA2_HUMAN]	1	6.65	1	1
Q9H1Y0-2	Isoform Short of Autophagy protein 5 OS=Homo sapiens GN=ATG5 - [ATG5_HUMAN]	1	4.06	1	1
P49773	Histidine triad nucleotide-binding protein 1 OS=Homo sapiens GN=HINT1 PE=1 SV=2 - [HINT1_HUMAN]	1	19.05	1	1
P59533	Taste receptor type 2 member 38 OS=Homo sapiens GN=TAS2R38 PE=2 SV=3 - [T2R38_HUMAN]	1	5.11	1	1
O95782-2	Isoform B of AP-2 complex subunit alpha-1 OS=Homo sapiens GN=AP2A1 - [AP2A1_HUMAN]	1	1.15	1	1
Q6P7N7	Transmembrane protein 81 OS=Homo sapiens GN=TMEM81 PE=2 SV=1 - [TMM81_HUMAN]	1	6.67	1	1
O75478	Transcriptional adapter 2-alpha OS=Homo sapiens GN=TADA2A PE=1 SV=3 - [TAD2A_HUMAN]	1	4.51	1	1
Q8WVY7	Ubiquitin-like domain-containing CTD phosphatase 1 OS=Homo sapiens GN=UBLCP1 PE=1 SV=2 - [UBCP1_HUMAN]	1	2.52	1	1
Q8IWD5	Major facilitator superfamily domain-containing protein 6-like OS=Homo sapiens GN=MFSD6L PE=2 SV=2 - [MFS6L_HUMAN]	1	3.92	1	1
Q92698	DNA repair and recombination protein RAD54-like OS=Homo sapiens GN=RAD54L PE=1 SV=2 - [RAD54_HUMAN]	1	1.87	1	1
Q9Y3A6	Transmembrane emp24 domain-containing protein 5 OS=Homo sapiens GN=TMED5 PE=1 SV=1 - [TMED5_HUMAN]	1	5.24	1	1
P30414	NK-tumor recognition protein OS=Homo sapiens GN=NKTR PE=1 SV=2 - [NKTR_HUMAN]	1	0.75	1	1
Q8N111	Cell cycle exit and neuronal differentiation protein 1 OS=Homo sapiens GN=CEND1 PE=2 SV=1 - [CEND_HUMAN]	1	22.15	1	1
Q9UKK3	Poly [ADP-ribose] polymerase 4 OS=Homo sapiens GN=PARP4 PE=1 SV=3 - [PARP4_HUMAN]	1	0.58	1	1
Q8N6S4	Ankyrin repeat domain-containing protein 13C OS=Homo sapiens GN=ANKRD13C PE=2 SV=2 - [AN13C_HUMAN]	1	1.48	1	1
O00186	Syntaxin-binding protein 3 OS=Homo sapiens GN=STXBP3 PE=1 SV=2 - [STXB3_HUMAN]	1	2.87	1	1
P02452	Collagen alpha-1(I) chain OS=Homo sapiens GN=COL1A1 PE=1 SV=5 - [CO1A1_HUMAN]	1	0.96	1	1
P39900	Macrophage metalloelastase OS=Homo sapiens GN=MMP12 PE=1 SV=1 - [MMP12_HUMAN]	1	1.7	1	1
Q6P1L5	Protein FAM117B OS=Homo sapiens GN=FAM117B PE=1 SV=2 - [F117B_HUMAN]	1	5.6	1	1
Q06546	GA-binding protein alpha chain OS=Homo sapiens GN=GABPA PE=1 SV=1 - [GABPA_HUMAN]	1	2.64	1	1
P61009	Signal peptidase complex subunit 3 OS=Homo sapiens GN=SPCS3 PE=1 SV=1 - [SPCS3_HUMAN]	1	6.67	1	1
P13535	Myosin-8 OS=Homo sapiens GN=MYH8 PE=1 SV=3 - [MYH8_HUMAN]	1	0.36	1	1
A4D1P6-2	Isoform 2 of WD repeat-containing protein 91 OS=Homo sapiens GN=WDR91 - [WDR91_HUMAN]	1	1.73	1	1
Q96AY3	Peptidyl-prolyl cis-trans isomerase FKBP10 OS=Homo sapiens GN=FKBP10 PE=1 SV=1 - [FKB10_HUMAN]	1	2.06	1	1
Q96IY1	Kinetochore-associated protein NSL1 homolog OS=Homo sapiens GN=NSL1 PE=1 SV=3 - [NSL1_HUMAN]	1	2.49	1	1
Q86X27	Ras-specific guanine nucleotide-releasing factor RalGPS2 OS=Homo sapiens GN=RALGPS2 PE=1 SV=1 - [RGPS2_HUMAN]	1	2.57	1	1
Q8IYR0	UPF0704 protein C6orf165 OS=Homo sapiens GN=C6orf165 PE=2 SV=2 - [CF165_HUMAN]	1	3.86	1	1
P21964-2	Isoform Soluble of Catechol O-methyltransferase OS=Homo sapiens GN=COMT - [COMT_HUMAN]	1	6.79	1	1
P05161	Ubiquitin-like protein ISG15 OS=Homo sapiens GN=ISG15 PE=1 SV=5 - [ISG15_HUMAN]	1	7.88	1	1
Q7Z2Y5-2	Isoform 2 of Nik-related protein kinase OS=Homo sapiens GN=NRK - [NRK_HUMAN]	1	0.96	1	1
A6NKG5	Retrotransposon-like protein 1 OS=Homo sapiens GN=RTL1 PE=2 SV=3 - [RTL1_HUMAN]	1	0.74	1	1
E9PDN1	Dystrophin OS=Homo sapiens GN=DMD PE=2 SV=1 - [E9PDN1_HUMAN]	1	1.62	1	1
Q7Z7L7	Protein zer-1 homolog OS=Homo sapiens GN=ZER1 PE=1 SV=1 - [ZER1_HUMAN]	1	2.48	1	1
P01717	Ig lambda chain V-IV region Hil OS=Homo sapiens PE=1 SV=1 - [LV403_HUMAN]	1	17.76	1	1
P01825	Ig heavy chain V-II region NEWM OS=Homo sapiens PE=1 SV=1 - [HV207_HUMAN]	1	13.68	1	1
Q9UK17-2	Isoform 2 of Potassium voltage-gated channel subfamily D member 3 OS=Homo sapiens GN=KCND3 - [KCND3_HUMAN]	1	4.4	1	1
Q9HA72-3	Isoform 3 of Calcium homeostasis modulator protein 2 OS=Homo sapiens GN=CALHM2 - [CAHM2_HUMAN]	1	8.67	1	1
P04430	Ig kappa chain V-I region BAN OS=Homo sapiens PE=1 SV=1 - [KV122_HUMAN]	1	16.67	1	1
Q5H9F3-2	Isoform 2 of BCL-6 corepressor-like protein 1 OS=Homo sapiens GN=BCORL1 - [BCORL_HUMAN]	1	2.28	1	1
Q14847-2	Isoform 2 of LIM and SH3 domain protein 1 OS=Homo sapiens GN=LASP1 - [LASP1_HUMAN]	1	5.57	1	1
Q2M1P5	Kinesin-like protein KIF7 OS=Homo sapiens GN=KIF7 PE=1 SV=2 - [KIF7_HUMAN]	1	0.52	1	1
Q96PU4-2	Isoform 2 of E3 ubiquitin-protein ligase UHRF2 OS=Homo sapiens GN=UHRF2 - [UHRF2_HUMAN]	1	6.16	1	1
Q6EMK4	Vasorin OS=Homo sapiens GN=VASN PE=1 SV=1 - [VASN_HUMAN]	1	2.38	1	1
Q96H40	Zinc finger protein 486 OS=Homo sapiens GN=ZNF486 PE=2 SV=4 - [ZN486_HUMAN]	1	1.3	1	1
Q9HCK1	DBF4-type zinc finger-containing protein 2 OS=Homo sapiens GN=ZDBF2 PE=1 SV=3 - [ZDBF2_HUMAN]	1	0.89	1	1
E9PAS1	Glutathione peroxidase OS=Homo sapiens GN=GPX1 PE=3 SV=1 - [E9PAS1_HUMAN]	1	14.29	1	1
O14579-2	Isoform 2 of Coatomer subunit epsilon OS=Homo sapiens GN=COPE - [COPE_HUMAN]	1	10.12	1	1
Q14690	Protein RRP5 homolog OS=Homo sapiens GN=PDCD11 PE=1 SV=3 - [RRP5_HUMAN]	1	1.34	1	1
Q494R4-2	Isoform 2 of Coiled-coil domain-containing protein 153 OS=Homo sapiens GN=CCDC153 - [CC153_HUMAN]	1	8.06	1	1
H3BM78	HCG2036615 OS=Homo sapiens GN=KIAA1024L PE=4 SV=1 - [H3BM78_HUMAN]	1	5.79	1	1
Q8N6N2	Tetratricopeptide repeat protein 9B OS=Homo sapiens GN=TTC9B PE=2 SV=1 - [TTC9B_HUMAN]	1	3.77	1	1
O14617-4	Isoform 4 of AP-3 complex subunit delta-1 OS=Homo sapiens GN=AP3D1 - [AP3D1_HUMAN]	1	2.74	1	1
Q14393-3	Isoform 3 of Growth arrest-specific protein 6 OS=Homo sapiens GN=GAS6 - [GAS6_HUMAN]	1	3.04	1	1
Q7Z4K8-2	Isoform 2 of Tripartite motif-containing protein 46 OS=Homo sapiens GN=TRIM46 - [TRI46_HUMAN]	1	2.18	1	1
A6NP61	ZAR1-like protein OS=Homo sapiens GN=ZAR1L PE=2 SV=2 - [ZAR1L_HUMAN]	1	3.74	1	1
Q5KU26	Collectin-12 OS=Homo sapiens GN=COLEC12 PE=1 SV=3 - [COL12_HUMAN]	1	0.94	1	1
Q9UGN4	CMRF35-like molecule 8 OS=Homo sapiens GN=CD300A PE=1 SV=2 - [CLM8_HUMAN]	1	7.36	1	1
Q8N6Y2-2	Isoform 2 of Leucine-rich repeat-containing protein 17 OS=Homo sapiens GN=LRRC17 - [LRC17_HUMAN]	1	3.83	1	1
Q7Z7G8-2	Isoform 2 of Vacuolar protein sorting-associated protein 13B OS=Homo sapiens GN=VPS13B - [VP13B_HUMAN]	1	0.6	1	1
Q6UXY8-2	Isoform 2 of Transmembrane channel-like protein 5 OS=Homo sapiens GN=TMC5 - [TMC5_HUMAN]	1	2.11	1	1
Q9C0D6	FH2 domain-containing protein 1 OS=Homo sapiens GN=FHDC1 PE=1 SV=2 - [FHDC1_HUMAN]	1	1.66	1	1
Q8WUF5	RelA-associated inhibitor OS=Homo sapiens GN=PPP1R13L PE=1 SV=4 - [IASPP_HUMAN]	1	1.09	1	1
Q8IU60-2	Isoform 2 of m7GpppN-mRNA hydrolase OS=Homo sapiens GN=DCP2 - [DCP2_HUMAN]	1	7.01	1	1
Q96AB3-3	Isoform 3 of Isochorismatase domain-containing protein 2, mitochondrial OS=Homo sapiens GN=ISOC2 - [ISOC2_HUMAN]	1	11.11	1	1
Q86YF9-3	Isoform 3 of Zinc finger protein DZIP1 OS=Homo sapiens GN=DZIP1 - [DZIP1_HUMAN]	1	3.97	1	1
Q8TCU5	Glutamate receptor ionotropic, NMDA 3A OS=Homo sapiens GN=GRIN3A PE=1 SV=2 - [NMD3A_HUMAN]	1	1.79	1	1
Q68HC0	Caspase 10 splice variant G OS=Homo sapiens GN=CASP10 PE=2 SV=1 - [Q68HC0_HUMAN]	1	2.43	1	1
Q96JA1-2	Isoform 2 of Leucine-rich repeats and immunoglobulin-like domains protein 1 OS=Homo sapiens GN=LRIG1 - [LRIG1_HUMAN]	1	2.62	1	1
O95758-1	Isoform 1 of Polypyrimidine tract-binding protein 3 OS=Homo sapiens GN=PTBP3 - [PTBP3_HUMAN]	1	5.37	1	1
P48751-2	Isoform CAE3 of Anion exchange protein 3 OS=Homo sapiens GN=SLC4A3 - [B3A3_HUMAN]	1	2.35	1	1
P22792	Carboxypeptidase N subunit 2 OS=Homo sapiens GN=CPN2 PE=1 SV=3 - [CPN2_HUMAN]	1	4.95	1	1
Q00839-2	Isoform Short of Heterogeneous nuclear ribonucleoprotein U OS=Homo sapiens GN=HNRNPU - [HNRPU_HUMAN]	1	2.73	1	1
O94911	ATP-binding cassette sub-family A member 8 OS=Homo sapiens GN=ABCA8 PE=1 SV=3 - [ABCA8_HUMAN]	1	0.95	1	1
Q2KHT3-3	Isoform 3 of Protein CLEC16A OS=Homo sapiens GN=CLEC16A - [CL16A_HUMAN]	1	12.86	1	1
Q6ZTR5-2	Isoform 2 of Uncharacterized protein CXorf22 OS=Homo sapiens GN=CXorf22 - [CX022_HUMAN]	1	1.46	1	1
C9JW18	WD repeat and HMG-box DNA-binding protein 1 OS=Homo sapiens GN=WDHD1 PE=4 SV=2 - [C9JW18_HUMAN]	1	1.79	1	1
Q5T205	Nicastrin (Fragment) OS=Homo sapiens GN=NCSTN PE=2 SV=1 - [Q5T205_HUMAN]	1	9.13	1	1
Q5SY13	Putative uncharacterized protein encoded by COL5A1-AS1 OS=Homo sapiens GN=COL5A1-AS1 PE=5 SV=1 - [COAS1_HUMAN]	1	16.07	1	1
B0FP48	Uroplakin-3b-like protein OS=Homo sapiens GN=UPK3BL PE=2 SV=1 - [UPK3L_HUMAN]	1	3.04	1	1
B4DKB2	Endothelin-converting enzyme 1 OS=Homo sapiens GN=ECE1 PE=2 SV=1 - [B4DKB2_HUMAN]	1	2.44	1	1
Q9NQR4	Omega-amidase NIT2 OS=Homo sapiens GN=NIT2 PE=1 SV=1 - [NIT2_HUMAN]	1	5.43	1	1
Q96AQ7-2	Isoform 2 of Cell death activator CIDE-3 OS=Homo sapiens GN=CIDEC - [CIDEC_HUMAN]	1	6.1	1	1
O15511	Actin-related protein 2/3 complex subunit 5 OS=Homo sapiens GN=ARPC5 PE=1 SV=3 - [ARPC5_HUMAN]	1	7.95	1	1
Q9NXG2	THUMP domain-containing protein 1 OS=Homo sapiens GN=THUMPD1 PE=1 SV=2 - [THUM1_HUMAN]	1	3.12	1	1
Q9H2M9	Rab3 GTPase-activating protein non-catalytic subunit OS=Homo sapiens GN=RAB3GAP2 PE=1 SV=1 - [RBGPR_HUMAN]	1	0.93	1	1
P31323	cAMP-dependent protein kinase type II-beta regulatory subunit OS=Homo sapiens GN=PRKAR2B PE=1 SV=3 - [KAP3_HUMAN]	1	3.11	1	1
Q92752-2	Isoform 2 of Tenascin-R OS=Homo sapiens GN=TNR - [TENR_HUMAN]	1	1.1	1	1
Q8NB49-3	Isoform 3 of Probable phospholipid-transporting ATPase IG OS=Homo sapiens GN=ATP11C - [AT11C_HUMAN]	1	1.16	1	1
Q86Y37-4	Isoform 4 of CDK2-associated and cullin domain-containing protein 1 OS=Homo sapiens GN=CACUL1 - [CACL1_HUMAN]	1	4.07	1	1
Q9BYF1-2	Isoform 2 of Angiotensin-converting enzyme 2 OS=Homo sapiens GN=ACE2 - [ACE2_HUMAN]	1	3.6	1	1
Q5H928	3-hydroxyacyl-CoA dehydrogenase type-2 OS=Homo sapiens GN=HSD17B10 PE=4 SV=1 - [Q5H928_HUMAN]	1	13.61	1	1
B1APP6	6-phosphofructokinase type C (Fragment) OS=Homo sapiens GN=PFKP PE=4 SV=1 - [B1APP6_HUMAN]	1	5	1	1
H0Y733	Serine palmitoyltransferase 3 (Fragment) OS=Homo sapiens GN=SPTLC3 PE=4 SV=1 - [H0Y733_HUMAN]	1	10.74	1	1
Q5T6L6	Argininosuccinate synthase (Fragment) OS=Homo sapiens GN=ASS1 PE=4 SV=1 - [Q5T6L6_HUMAN]	1	6.57	1	1
Q5TD05	Ribosyldihydronicotinamide dehydrogenase [quinone] (Fragment) OS=Homo sapiens GN=NQO2 PE=4 SV=1 - [Q5TD05_HUMAN]	1	7.91	1	1
Q6NSI4-2	Isoform 2 of Uncharacterized protein CXorf57 OS=Homo sapiens GN=CXorf57 - [CX057_HUMAN]	1	3.17	1	1
Q5T9K0	Zinc finger CCCH domain-containing protein 13 (Fragment) OS=Homo sapiens GN=ZC3H13 PE=4 SV=1 - [Q5T9K0_HUMAN]	1	13.04	1	1
Q5TI78	Chromosome 1 open reading frame 156 (Fragment) OS=Homo sapiens GN=C1orf156 PE=4 SV=1 - [Q5TI78_HUMAN]	1	3.8	1	1
H0Y3K0	Importin subunit alpha-6 (Fragment) OS=Homo sapiens GN=KPNA5 PE=4 SV=1 - [H0Y3K0_HUMAN]	1	11.48	1	1
B3KSM8	Protein VAC14 homolog OS=Homo sapiens GN=VAC14 PE=2 SV=1 - [B3KSM8_HUMAN]	1	3.27	1	1
Q9UM54-5	Isoform 5 of Unconventional myosin-VI OS=Homo sapiens GN=MYO6 - [MYO6_HUMAN]	1	0.64	1	1
Q5JXB9	Procollagen-lysine,2-oxoglutarate 5-dioxygenase 1 OS=Homo sapiens GN=PLOD1 PE=4 SV=1 - [Q5JXB9_HUMAN]	1	4.52	1	1
Q5VVW5	Solute carrier family 2, facilitated glucose transporter member 8 OS=Homo sapiens GN=SLC2A8 PE=4 SV=1 - [Q5VVW5_HUMAN]	1	12.15	1	1
K7EKJ8	Protein maestro OS=Homo sapiens GN=MRO PE=4 SV=1 - [K7EKJ8_HUMAN]	1	10.2	1	1
H7BZU1	Eukaryotic translation initiation factor 2 subunit 3 (Fragment) OS=Homo sapiens GN=EIF2S3 PE=4 SV=1 - [H7BZU1_HUMAN]	1	6.01	1	1
Q96JG9	Zinc finger protein 469 OS=Homo sapiens GN=ZNF469 PE=2 SV=3 - [ZN469_HUMAN]	1	0.41	1	1
Q5T6F7	Steroidogenic factor 1 (Fragment) OS=Homo sapiens GN=NR5A1 PE=4 SV=1 - [Q5T6F7_HUMAN]	1	4.08	1	1
Q5TZA2-2	Isoform 2 of Rootletin OS=Homo sapiens GN=CROCC - [CROCC_HUMAN]	1	0.99	1	1
Q68EN5-2	Isoform 2 of Uncharacterized protein KIAA0895-like OS=Homo sapiens GN=KIAA0895L - [K895L_HUMAN]	1	3.19	1	1
Q8N440	NEGR1 protein OS=Homo sapiens GN=NEGR1 PE=2 SV=1 - [Q8N440_HUMAN]	1	6.64	1	1
Q15642-5	Isoform 5 of Cdc42-interacting protein 4 OS=Homo sapiens GN=TRIP10 - [CIP4_HUMAN]	1	6.16	1	1
Q9BRX8-2	Isoform 2 of Redox-regulatory protein FAM213A OS=Homo sapiens GN=FAM213A - [F213A_HUMAN]	1	5.05	1	1
Q5T2B7	Cullin-2 OS=Homo sapiens GN=CUL2 PE=4 SV=1 - [Q5T2B7_HUMAN]	1	2.62	1	1
Q4VXM0	Methylenetetrahydrofolate dehydrogenase (NADP+ dependent) 1-like (Fragment) OS=Homo sapiens GN=MTHFD1L PE=4 SV=1 - [Q4VXM0_HUMAN]	1	30.43	1	1
H7C1W2	Isocitrate dehydrogenase [NAD] subunit gamma, mitochondrial (Fragment) OS=Homo sapiens GN=IDH3G PE=3 SV=1 - [H7C1W2_HUMAN]	1	9.05	1	1
Q8N3Y7-2	Isoform 2 of Epidermal retinol dehydrogenase 2 OS=Homo sapiens GN=SDR16C5 - [RDHE2_HUMAN]	1	6.79	1	1
Q3ZCQ8	Mitochondrial import inner membrane translocase subunit TIM50 OS=Homo sapiens GN=TIMM50 PE=1 SV=2 - [TIM50_HUMAN]	1	4.53	1	1
A6NNI4	CD9 antigen OS=Homo sapiens GN=CD9 PE=2 SV=1 - [A6NNI4_HUMAN]	1	6.29	1	1
Q6NXR6	Histone-lysine N-methyltransferase setd3 OS=Homo sapiens GN=SETD3 PE=2 SV=1 - [Q6NXR6_HUMAN]	1	9.25	1	1
Q86UP6-2	Isoform 2 of CUB and zona pellucida-like domain-containing protein 1 OS=Homo sapiens GN=CUZD1 - [CUZD1_HUMAN]	1	4.91	1	1
A2VCK2	Doublecortin domain-containing protein 2B OS=Homo sapiens GN=DCDC2B PE=2 SV=1 - [DCD2B_HUMAN]	1	5.44	1	1
E5RJA9	Leucine-rich repeat-containing protein 31 OS=Homo sapiens GN=LRRC31 PE=2 SV=1 - [E5RJA9_HUMAN]	1	1.58	1	1
A6NEQ6	Collagen alpha-1(IX) chain OS=Homo sapiens GN=COL9A1 PE=4 SV=3 - [A6NEQ6_HUMAN]	1	3.54	1	1
P51178	1-phosphatidylinositol 4,5-bisphosphate phosphodiesterase delta-1 OS=Homo sapiens GN=PLCD1 PE=1 SV=2 - [PLCD1_HUMAN]	1	1.98	1	1
H0Y5W0	E3 ubiquitin-protein ligase HUWE1 (Fragment) OS=Homo sapiens GN=HUWE1 PE=4 SV=1 - [H0Y5W0_HUMAN]	1	0.65	1	1
Q6UXY1-2	Isoform 2 of Brain-specific angiogenesis inhibitor 1-associated protein 2-like protein 2 OS=Homo sapiens GN=BAIAP2L2 - [BI2L2_HUMAN]	1	2.91	1	1
Q9H7D0	Dedicator of cytokinesis protein 5 OS=Homo sapiens GN=DOCK5 PE=1 SV=3 - [DOCK5_HUMAN]	1	0.59	1	1
Q9HAW4-2	Isoform 2 of Claspin OS=Homo sapiens GN=CLSPN - [CLSPN_HUMAN]	1	0.63	1	1
Q4G0M0	Beta-soluble NSF attachment protein OS=Homo sapiens GN=NAPB PE=2 SV=1 - [Q4G0M0_HUMAN]	1	2.45	1	1
Q6H8Q1-6	Isoform 6 of Actin-binding LIM protein 2 OS=Homo sapiens GN=ABLIM2 - [ABLM2_HUMAN]	1	3.83	1	1
Q9C0C9	Ubiquitin-conjugating enzyme E2 O OS=Homo sapiens GN=UBE2O PE=1 SV=3 - [UBE2O_HUMAN]	1	0.85	1	1
Q9Y678	Coatomer subunit gamma-1 OS=Homo sapiens GN=COPG1 PE=1 SV=1 - [COPG1_HUMAN]	1	1.49	1	1
Q9NUQ8-2	Isoform 2 of ATP-binding cassette sub-family F member 3 OS=Homo sapiens GN=ABCF3 - [ABCF3_HUMAN]	1	3.56	1	1
Q495T6-2	Isoform 2 of Membrane metallo-endopeptidase-like 1 OS=Homo sapiens GN=MMEL1 - [MMEL1_HUMAN]	1	2.13	1	1
Q6ZR08-2	Isoform 2 of Dynein heavy chain 12, axonemal OS=Homo sapiens GN=DNAH12 - [DYH12_HUMAN]	1	1.77	1	1
Q96P56-2	Isoform 2 of Cation channel sperm-associated protein 2 OS=Homo sapiens GN=CATSPER2 - [CTSR2_HUMAN]	1	5.49	1	1
P48059	LIM and senescent cell antigen-like-containing domain protein 1 OS=Homo sapiens GN=LIMS1 PE=1 SV=4 - [LIMS1_HUMAN]	1	3.69	1	1
E9PGM4	1,4-alpha-glucan-branching enzyme OS=Homo sapiens GN=GBE1 PE=2 SV=1 - [E9PGM4_HUMAN]	1	2.12	1	1
Q9Y6V0-2	Isoform 2 of Protein piccolo OS=Homo sapiens GN=PCLO - [PCLO_HUMAN]	1	0.16	1	1
Q9UPR0-2	Isoform 2 of Inactive phospholipase C-like protein 2 OS=Homo sapiens GN=PLCL2 - [PLCL2_HUMAN]	1	0.63	1	1
P51787-2	Isoform 2 of Potassium voltage-gated channel subfamily KQT member 1 OS=Homo sapiens GN=KCNQ1 - [KCNQ1_HUMAN]	1	6.74	1	1
C9IYH2	Mitogen-activated protein kinase kinase kinase 13 OS=Homo sapiens GN=MAP3K13 PE=4 SV=1 - [C9IYH2_HUMAN]	1	37.5	1	1
C9JXB8	60S ribosomal protein L24 OS=Homo sapiens GN=RPL24 PE=2 SV=1 - [C9JXB8_HUMAN]	1	10.74	1	1
C9J0E4	Cystatin-A OS=Homo sapiens GN=CSTA PE=2 SV=1 - [C9J0E4_HUMAN]	1	22.22	1	1
H7C047	Uncharacterized protein (Fragment) OS=Homo sapiens PE=4 SV=1 - [H7C047_HUMAN]	1	13.43	1	1
A2A283	Synaptogyrin 1 OS=Homo sapiens GN=SYNGR1 PE=4 SV=1 - [A2A283_HUMAN]	1	10.17	1	1
A6PVV2	Serine/threonine-protein kinase WNK2 (Fragment) OS=Homo sapiens GN=WNK2 PE=4 SV=1 - [A6PVV2_HUMAN]	1	2.78	1	1
Q8NFC6	Biorientation of chromosomes in cell division protein 1-like 1 OS=Homo sapiens GN=BOD1L1 PE=1 SV=2 - [BD1L1_HUMAN]	1	0.29	1	1
C9JFM5	Syntaxin-4 (Fragment) OS=Homo sapiens GN=STX4 PE=2 SV=1 - [C9JFM5_HUMAN]	1	10.86	1	1
C3TX97	Outer dense fiber 4 OS=Homo sapiens GN=ODF4 PE=2 SV=1 - [C3TX97_HUMAN]	1	19.72	1	1
A2T926	Thymopentin OS=Homo sapiens GN=TMPO PE=2 SV=1 - [A2T926_HUMAN]	1	5.65	1	1
H0YCA9	L-dopachrome tautomerase (Fragment) OS=Homo sapiens GN=DCT PE=4 SV=1 - [H0YCA9_HUMAN]	1	8.56	1	1
Q4KMZ1-2	Isoform 2 of IQ domain-containing protein C OS=Homo sapiens GN=IQCC - [IQCC_HUMAN]	1	4.35	1	1
Q6ZUL3-2	Isoform 2 of Uncharacterized protein C8orf86 OS=Homo sapiens GN=C8orf86 - [CH086_HUMAN]	1	7.14	1	1
H7C2K3	SUN domain-containing protein 1 (Fragment) OS=Homo sapiens GN=SUN1 PE=4 SV=1 - [H7C2K3_HUMAN]	1	4.22	1	1
D6RIU2	Claudin domain-containing protein 1 (Fragment) OS=Homo sapiens GN=CLDND1 PE=2 SV=1 - [D6RIU2_HUMAN]	1	15.94	1	1
Q13231-2	Isoform 2 of Chitotriosidase-1 OS=Homo sapiens GN=CHIT1 - [CHIT1_HUMAN]	1	1.29	1	1
Q0VAA2	Uncharacterized protein C14orf166B OS=Homo sapiens GN=C14orf166B PE=2 SV=2 - [CN16B_HUMAN]	1	3.89	1	1
Q9P217	Zinc finger SWIM domain-containing protein 5 OS=Homo sapiens GN=ZSWIM5 PE=2 SV=2 - [ZSWM5_HUMAN]	1	0.68	1	1
C9JXI5	Transmembrane protein 198 (Fragment) OS=Homo sapiens GN=TMEM198 PE=2 SV=1 - [C9JXI5_HUMAN]	1	3.96	1	1
O15031	Plexin-B2 OS=Homo sapiens GN=PLXNB2 PE=1 SV=3 - [PLXB2_HUMAN]	1	0.6	1	1
Q8N8Z6-2	Isoform 2 of Discoidin, CUB and LCCL domain-containing protein 1 OS=Homo sapiens GN=DCBLD1 - [DCBD1_HUMAN]	1	1.3	1	1
P53597	Succinyl-CoA ligase [ADP/GDP-forming] subunit alpha, mitochondrial OS=Homo sapiens GN=SUCLG1 PE=1 SV=4 - [SUCA_HUMAN]	1	4.62	1	1
Q6UVM3-4	Isoform 4 of Potassium channel subfamily T member 2 OS=Homo sapiens GN=KCNT2 - [KCNT2_HUMAN]	1	0.95	1	1
B1AHA8	Heme oxygenase (Decycling) 1 (Fragment) OS=Homo sapiens GN=HMOX1 PE=4 SV=1 - [B1AHA8_HUMAN]	1	10.16	1	1
C9JA69	HMG box transcription factor BBX OS=Homo sapiens GN=BBX PE=2 SV=1 - [C9JA69_HUMAN]	1	1.35	1	1
Q6ZRR9	Doublecortin domain-containing protein 5 OS=Homo sapiens GN=DCDC5 PE=2 SV=2 - [DCDC5_HUMAN]	1	1.85	1	1
H7BZG9	Glutathione S-transferase theta-1 (Fragment) OS=Homo sapiens GN=GSTT1 PE=4 SV=1 - [H7BZG9_HUMAN]	1	17.59	1	1
F8WCR1	60S ribosomal protein L3 OS=Homo sapiens GN=RPL3 PE=2 SV=1 - [F8WCR1_HUMAN]	1	6.67	1	1
O95996-3	Isoform 3 of Adenomatous polyposis coli protein 2 OS=Homo sapiens GN=APC2 - [APC2_HUMAN]	1	0.61	1	1
Q2TAM5	RELA protein OS=Homo sapiens GN=RELA PE=2 SV=1 - [Q2TAM5_HUMAN]	1	3.71	1	1
Q9ULH0-5	Isoform 5 of Kinase D-interacting substrate of 220 kDa OS=Homo sapiens GN=KIDINS220 - [KDIS_HUMAN]	1	3.68	1	1
Q0VDD8-2	Isoform 2 of Dynein heavy chain 14, axonemal OS=Homo sapiens GN=DNAH14 - [DYH14_HUMAN]	1	1.32	1	1
Q8IVF2-2	Isoform 2 of Protein AHNAK2 OS=Homo sapiens GN=AHNAK2 - [AHNK2_HUMAN]	1	1.01	1	1
A8MTI9	Putative serine protease 47 OS=Homo sapiens GN=PRSS47 PE=5 SV=2 - [PRS47_HUMAN]	1	3.47	1	1
B3KU92	Putative protein arginine N-methyltransferase 10 OS=Homo sapiens GN=LOC90826 PE=2 SV=1 - [B3KU92_HUMAN]	1	1.5	1	1
Q9BPX6-2	Isoform 2 of Calcium uptake protein 1, mitochondrial OS=Homo sapiens GN=MICU1 - [MICU1_HUMAN]	1	3.23	1	1
A6NNW6	Enolase-like protein ENO4 OS=Homo sapiens GN=ENO4 PE=2 SV=2 - [ENO4_HUMAN]	1	5.57	1	1
H7BXG9	Protein EFR3 homolog B (Fragment) OS=Homo sapiens GN=EFR3B PE=4 SV=1 - [H7BXG9_HUMAN]	1	2.3	1	1
C9JBD3	Nucleobindin-1 (Fragment) OS=Homo sapiens GN=NUCB1 PE=2 SV=1 - [C9JBD3_HUMAN]	1	14.41	1	1
Q9Y6K1-2	Isoform 2 of DNA (cytosine-5)-methyltransferase 3A OS=Homo sapiens GN=DNMT3A - [DNM3A_HUMAN]	1	3.48	1	1
A8MU58	Aminoacyl tRNA synthase complex-interacting multifunctional protein 2 OS=Homo sapiens GN=AIMP2 PE=2 SV=2 - [A8MU58_HUMAN]	1	2.89	1	1
C9JHZ6	Nuclear receptor-binding protein (Fragment) OS=Homo sapiens GN=NRBP1 PE=2 SV=1 - [C9JHZ6_HUMAN]	1	19.35	1	1
F8WCG7	Phytanoyl-CoA dioxygenase domain-containing protein 1 OS=Homo sapiens GN=PHYHD1 PE=2 SV=1 - [F8WCG7_HUMAN]	1	43.48	1	1
H0Y5M6	Serine/threonine-protein kinase D3 (Fragment) OS=Homo sapiens GN=PRKD3 PE=3 SV=1 - [H0Y5M6_HUMAN]	1	9.73	1	1
H7C481	E3 ubiquitin-protein ligase UBR3 (Fragment) OS=Homo sapiens GN=UBR3 PE=4 SV=1 - [H7C481_HUMAN]	1	5.73	1	1
H7C2U2	60S ribosomal protein L10 (Fragment) OS=Homo sapiens GN=RPL10 PE=4 SV=1 - [H7C2U2_HUMAN]	1	28.57	1	1
C9JFJ0	Rho-associated protein kinase 2 (Fragment) OS=Homo sapiens GN=ROCK2 PE=2 SV=1 - [C9JFJ0_HUMAN]	1	4.93	1	1
Q70UQ0-2	Isoform 2 of Inhibitor of nuclear factor kappa-B kinase-interacting protein OS=Homo sapiens GN=IKBIP - [IKIP_HUMAN]	1	8.61	1	1
P0C7T5	Ataxin-1-like OS=Homo sapiens GN=ATXN1L PE=1 SV=1 - [ATX1L_HUMAN]	1	1.74	1	1
B5MC49	HEAT repeat-containing protein 5A OS=Homo sapiens GN=HEATR5A PE=2 SV=3 - [B5MC49_HUMAN]	1	2.28	1	1
Q15555-4	Isoform 4 of Microtubule-associated protein RP/EB family member 2 OS=Homo sapiens GN=MAPRE2 - [MARE2_HUMAN]	1	7.3	1	1
Q96PY6-4	Isoform 4 of Serine/threonine-protein kinase Nek1 OS=Homo sapiens GN=NEK1 - [NEK1_HUMAN]	1	1.77	1	1
B4DU82	Ras-like protein family member 12 OS=Homo sapiens GN=RASL12 PE=2 SV=1 - [B4DU82_HUMAN]	1	2.75	1	1
O94760-2	Isoform 2 of N(G),N(G)-dimethylarginine dimethylaminohydrolase 1 OS=Homo sapiens GN=DDAH1 - [DDAH1_HUMAN]	1	10.44	1	1
P12955-2	Isoform 2 of Xaa-Pro dipeptidase OS=Homo sapiens GN=PEPD - [PEPD_HUMAN]	1	6.19	1	1
B4DU60	Citrate lyase subunit beta-like protein, mitochondrial OS=Homo sapiens GN=CLYBL PE=2 SV=1 - [B4DU60_HUMAN]	1	2.98	1	1
B1AHE4	Ataxin 10 (Fragment) OS=Homo sapiens GN=ATXN10 PE=4 SV=1 - [B1AHE4_HUMAN]	1	8.63	1	1
B7WPF4	Ubiquitin carboxyl-terminal hydrolase OS=Homo sapiens GN=USP24 PE=2 SV=2 - [B7WPF4_HUMAN]	1	0.24	1	1
Q7Z7H5-3	Isoform 3 of Transmembrane emp24 domain-containing protein 4 OS=Homo sapiens GN=TMED4 - [TMED4_HUMAN]	1	10.75	1	1
O60239-2	Isoform 2 of SH3 domain-binding protein 5 OS=Homo sapiens GN=SH3BP5 - [3BP5_HUMAN]	1	2.68	1	1
P48444-2	Isoform 2 of Coatomer subunit delta OS=Homo sapiens GN=ARCN1 - [COPD_HUMAN]	1	3.07	1	1
E9PB94	Rap guanine nucleotide exchange factor 4 OS=Homo sapiens GN=RAPGEF4 PE=2 SV=1 - [E9PB94_HUMAN]	1	2.12	1	1
H7C3L9	Tyrosine-protein kinase Mer (Fragment) OS=Homo sapiens GN=MERTK PE=4 SV=1 - [H7C3L9_HUMAN]	1	9.34	1	1
H7C1A5	3-hydroxyisobutyryl-CoA hydrolase, mitochondrial (Fragment) OS=Homo sapiens GN=HIBCH PE=4 SV=1 - [H7C1A5_HUMAN]	1	10.08	1	1
E9PC21	Aquaporin-1 OS=Homo sapiens GN=AQP1 PE=2 SV=1 - [E9PC21_HUMAN]	1	12.99	1	1
B9ZVN9	DNA-directed RNA polymerase OS=Homo sapiens GN=POLR1A PE=2 SV=1 - [B9ZVN9_HUMAN]	1	1.33	1	1
H7C2W9	60S ribosomal protein L31 (Fragment) OS=Homo sapiens GN=RPL31 PE=4 SV=1 - [H7C2W9_HUMAN]	1	12.96	1	1
B8ZZN4	Gamma-glutamylcyclotransferase OS=Homo sapiens GN=GGCT PE=2 SV=1 - [B8ZZN4_HUMAN]	1	10.64	1	1
C9JX00	DnaJ homolog subfamily B member 2 (Fragment) OS=Homo sapiens GN=DNAJB2 PE=2 SV=1 - [C9JX00_HUMAN]	1	16.89	1	1
Q9BUP0-2	Isoform 2 of EF-hand domain-containing protein D1 OS=Homo sapiens GN=EFHD1 - [EFHD1_HUMAN]	1	6.99	1	1
B8ZZP4	Secernin-1 OS=Homo sapiens GN=SCRN1 PE=2 SV=1 - [B8ZZP4_HUMAN]	1	11.43	1	1
H7C3A9	Protein DFNB59 (Fragment) OS=Homo sapiens GN=DFNB59 PE=4 SV=1 - [H7C3A9_HUMAN]	1	4.49	1	1
C9J128	Inositol polyphosphate 1-phosphatase (Fragment) OS=Homo sapiens GN=INPP1 PE=2 SV=1 - [C9J128_HUMAN]	1	17.65	1	1
C9JNL8	Putative tRNA pseudouridine synthase Pus10 (Fragment) OS=Homo sapiens GN=PUS10 PE=2 SV=1 - [C9JNL8_HUMAN]	1	15	1	1
H7BZP2	Phosducin-like protein 3 (Fragment) OS=Homo sapiens GN=PDCL3 PE=4 SV=1 - [H7BZP2_HUMAN]	1	10.67	1	1
Q53TN4-3	Isoform 3 of Cytochrome b reductase 1 OS=Homo sapiens GN=CYBRD1 - [CYBR1_HUMAN]	1	4.39	1	1
E7EQL5	Cytoplasmic dynein 1 intermediate chain 2 (Fragment) OS=Homo sapiens GN=DYNC1I2 PE=2 SV=1 - [E7EQL5_HUMAN]	1	4.59	1	1
A0MZ66-7	Isoform 7 of Shootin-1 OS=Homo sapiens GN=KIAA1598 - [SHOT1_HUMAN]	1	2.28	1	1
F5H2Z8	Sarcoma antigen 1 OS=Homo sapiens GN=SAGE1 PE=2 SV=1 - [F5H2Z8_HUMAN]	1	3.79	1	1
B7Z909	Hypoxia up-regulated protein 1 OS=Homo sapiens GN=HYOU1 PE=2 SV=1 - [B7Z909_HUMAN]	1	2.33	1	1
P0CG42	Putative protein FAM157B OS=Homo sapiens GN=FAM157B PE=3 SV=1 - [F157B_HUMAN]	1	5.99	1	1
B7Z5N5	Mothers against decapentaplegic homolog 2 OS=Homo sapiens GN=SMAD2 PE=2 SV=1 - [B7Z5N5_HUMAN]	1	5.8	1	1
Q5VV43-4	Isoform 4 of Dyslexia-associated protein KIAA0319 OS=Homo sapiens GN=KIAA0319 - [K0319_HUMAN]	1	1.38	1	1
B7Z6A4	Surfeit 4, isoform CRA_c OS=Homo sapiens GN=SURF4 PE=2 SV=1 - [B7Z6A4_HUMAN]	1	10.16	1	1
H7BZN7	Probable ATP-dependent RNA helicase DDX56 (Fragment) OS=Homo sapiens GN=DDX56 PE=4 SV=1 - [H7BZN7_HUMAN]	1	4.95	1	1
H7C059	Ubiquitin-like modifier-activating enzyme ATG7 (Fragment) OS=Homo sapiens GN=ATG7 PE=4 SV=1 - [H7C059_HUMAN]	1	8.57	1	1
C9JNK6	Metaxin-2 OS=Homo sapiens GN=MTX2 PE=2 SV=1 - [C9JNK6_HUMAN]	1	4.83	1	1
F8WDP2	Protein SSUH2 homolog OS=Homo sapiens GN=SSUH2 PE=2 SV=1 - [F8WDP2_HUMAN]	1	10.71	1	1
H7C3T0	COP9 signalosome complex subunit 6 (Fragment) OS=Homo sapiens GN=COPS6 PE=4 SV=1 - [H7C3T0_HUMAN]	1	10.57	1	1
C9JQE1	Mitochondrial inner membrane protease subunit 2 OS=Homo sapiens GN=IMMP2L PE=2 SV=1 - [C9JQE1_HUMAN]	1	5.73	1	1
F8WB43	Interleukin-17 receptor C OS=Homo sapiens GN=IL17RC PE=2 SV=1 - [F8WB43_HUMAN]	1	20.33	1	1
O75323-2	Isoform 2 of Protein NipSnap homolog 2 OS=Homo sapiens GN=GBAS - [NIPS2_HUMAN]	1	8.1	1	1
H0Y4W2	Transformation/transcription domain-associated protein (Fragment) OS=Homo sapiens GN=TRRAP PE=4 SV=1 - [H0Y4W2_HUMAN]	1	0.31	1	1
C9JHG2	Raftlin (Fragment) OS=Homo sapiens GN=RFTN1 PE=2 SV=1 - [C9JHG2_HUMAN]	1	11.27	1	1
H7BYK9	Cohesin subunit SA-3 OS=Homo sapiens GN=STAG3 PE=4 SV=1 - [H7BYK9_HUMAN]	1	0.77	1	1
F8WEY7	Muskelin OS=Homo sapiens GN=MKLN1 PE=2 SV=1 - [F8WEY7_HUMAN]	1	8.24	1	1
D3YTB1	60S ribosomal protein L32 (Fragment) OS=Homo sapiens GN=RPL32 PE=2 SV=1 - [D3YTB1_HUMAN]	1	9.77	1	1
C9K020	WD repeat-containing protein 6 (Fragment) OS=Homo sapiens GN=WDR6 PE=2 SV=1 - [C9K020_HUMAN]	1	5.17	1	1
E9PCV0	Beta-glucuronidase OS=Homo sapiens GN=GUSB PE=2 SV=1 - [E9PCV0_HUMAN]	1	2.57	1	1
Q6PP77-2	Isoform 2 of XK-related protein 2 OS=Homo sapiens GN=XKRX - [XKR2_HUMAN]	1	9.39	1	1
O75882-3	Isoform 3 of Attractin OS=Homo sapiens GN=ATRN - [ATRN_HUMAN]	1	0.75	1	1
Q13546-2	Isoform 2 of Receptor-interacting serine/threonine-protein kinase 1 OS=Homo sapiens GN=RIPK1 - [RIPK1_HUMAN]	1	2.56	1	1
B4E2M2	Protein FAM154B OS=Homo sapiens GN=FAM154B PE=2 SV=1 - [B4E2M2_HUMAN]	1	2.87	1	1
O43747	AP-1 complex subunit gamma-1 OS=Homo sapiens GN=AP1G1 PE=1 SV=5 - [AP1G1_HUMAN]	1	2.92	1	1
C9JWK3	Histidine--tRNA ligase, cytoplasmic OS=Homo sapiens GN=HARS PE=2 SV=1 - [C9JWK3_HUMAN]	1	3.5	1	1
P46934-4	Isoform 4 of E3 ubiquitin-protein ligase NEDD4 OS=Homo sapiens GN=NEDD4 - [NEDD4_HUMAN]	1	1.44	1	1
P35372-5	Isoform 5 of Mu-type opioid receptor OS=Homo sapiens GN=OPRM1 - [OPRM_HUMAN]	1	4.07	1	1
O75170-6	Isoform 6 of Serine/threonine-protein phosphatase 6 regulatory subunit 2 OS=Homo sapiens GN=PPP6R2 - [PP6R2_HUMAN]	1	1.99	1	1
E7ENE1	Interleukin-12 subunit alpha OS=Homo sapiens GN=IL12A PE=2 SV=1 - [E7ENE1_HUMAN]	1	6.51	1	1
H7C4N0	PHD finger protein 7 (Fragment) OS=Homo sapiens GN=PHF7 PE=4 SV=1 - [H7C4N0_HUMAN]	1	4.6	1	1
C9JB87	PI-PLC X domain-containing protein 2 (Fragment) OS=Homo sapiens GN=PLCXD2 PE=2 SV=1 - [C9JB87_HUMAN]	1	10.96	1	1
F5H604	CLIP-associating protein 2 OS=Homo sapiens GN=CLASP2 PE=2 SV=1 - [F5H604_HUMAN]	1	0.33	1	1
H7C5K3	Serine/threonine-protein kinase B-raf (Fragment) OS=Homo sapiens GN=BRAF PE=4 SV=1 - [H7C5K3_HUMAN]	1	5.15	1	1
H7C4S6	Protein sel-1 homolog 2 (Fragment) OS=Homo sapiens GN=SEL1L2 PE=4 SV=1 - [H7C4S6_HUMAN]	1	25	1	1
E9PFG1	Probable ubiquitin carboxyl-terminal hydrolase FAF-X OS=Homo sapiens GN=USP9X PE=2 SV=1 - [E9PFG1_HUMAN]	1	1.57	1	1
H7C5E4	5'-3' exoribonuclease 1 (Fragment) OS=Homo sapiens GN=XRN1 PE=4 SV=1 - [H7C5E4_HUMAN]	1	2.41	1	1
E9PFH4	Transportin-3 OS=Homo sapiens GN=TNPO3 PE=2 SV=1 - [E9PFH4_HUMAN]	1	1.98	1	1
H7C4H5	E3 ubiquitin-protein ligase makorin-1 (Fragment) OS=Homo sapiens GN=MKRN1 PE=4 SV=1 - [H7C4H5_HUMAN]	1	9.82	1	1
C9JBW2	von Willebrand factor A domain-containing protein 8 (Fragment) OS=Homo sapiens GN=VWA8 PE=2 SV=1 - [C9JBW2_HUMAN]	1	5.79	1	1
F8WF21	Isomaltase OS=Homo sapiens GN=SI PE=2 SV=1 - [F8WF21_HUMAN]	1	63.04	1	1
H7C0E3	Glutamine-rich protein 2 (Fragment) OS=Homo sapiens GN=QRICH2 PE=4 SV=1 - [H7C0E3_HUMAN]	1	2.83	1	1
G3V195	Echinoderm microtubule associated protein like 3, isoform CRA_c OS=Homo sapiens GN=EML3 PE=2 SV=1 - [G3V195_HUMAN]	1	1.62	1	1
O94874-2	Isoform 2 of E3 UFM1-protein ligase 1 OS=Homo sapiens GN=UFL1 - [UFL1_HUMAN]	1	3.16	1	1
H0Y942	Protein FAM81B (Fragment) OS=Homo sapiens GN=FAM81B PE=4 SV=1 - [H0Y942_HUMAN]	1	24.53	1	1
H0YA22	Coproporphyrinogen-III oxidase, mitochondrial (Fragment) OS=Homo sapiens GN=CPOX PE=4 SV=1 - [H0YA22_HUMAN]	1	18.57	1	1
Q8NDA2-2	Isoform 2 of Hemicentin-2 OS=Homo sapiens GN=HMCN2 - [HMCN2_HUMAN]	1	0.43	1	1
H0YAG0	Protein OSCP1 (Fragment) OS=Homo sapiens GN=OSCP1 PE=4 SV=1 - [H0YAG0_HUMAN]	1	18.09	1	1
D6REB5	Alpha-L-iduronidase OS=Homo sapiens GN=IDUA PE=2 SV=1 - [D6REB5_HUMAN]	1	4.41	1	1
D6RG23	Rho-related GTP-binding protein RhoH (Fragment) OS=Homo sapiens GN=RHOH PE=2 SV=1 - [D6RG23_HUMAN]	1	5.83	1	1
E2QRK7	Tight junction-associated protein 1 (Fragment) OS=Homo sapiens GN=TJAP1 PE=2 SV=1 - [E2QRK7_HUMAN]	1	8.81	1	1
D6RFY5	Peptidyl-prolyl cis-trans isomerase NIMA-interacting 4 OS=Homo sapiens GN=PIN4 PE=2 SV=1 - [D6RFY5_HUMAN]	1	20.75	1	1
D6R9P9	GRAM domain-containing protein 3 OS=Homo sapiens GN=GRAMD3 PE=2 SV=1 - [D6R9P9_HUMAN]	1	17.24	1	1
D6RF41	Probable RNA-binding protein 46 (Fragment) OS=Homo sapiens GN=RBM46 PE=2 SV=1 - [D6RF41_HUMAN]	1	12.03	1	1
J3KR91	Ras GTPase-activating-like protein IQGAP2 OS=Homo sapiens GN=IQGAP2 PE=4 SV=1 - [J3KR91_HUMAN]	1	1.59	1	1
H0Y9Z3	WD repeat-containing protein 41 (Fragment) OS=Homo sapiens GN=WDR41 PE=4 SV=1 - [H0Y9Z3_HUMAN]	1	5.52	1	1
H0Y8Q2	DnaJ homolog subfamily C member 13 (Fragment) OS=Homo sapiens GN=DNAJC13 PE=4 SV=1 - [H0Y8Q2_HUMAN]	1	5.2	1	1
H0Y6M9	DNA helicase MCM9 (Fragment) OS=Homo sapiens GN=MCM9 PE=4 SV=1 - [H0Y6M9_HUMAN]	1	5.46	1	1
D6RBF6	3-hydroxybutyrate dehydrogenase type 2 OS=Homo sapiens GN=BDH2 PE=2 SV=1 - [D6RBF6_HUMAN]	1	32.81	1	1
D6RGE2	Isochorismatase domain-containing protein 1 (Fragment) OS=Homo sapiens GN=ISOC1 PE=2 SV=1 - [D6RGE2_HUMAN]	1	7.98	1	1
D6RF87	Acyl-CoA synthetase family member 2, mitochondrial (Fragment) OS=Homo sapiens GN=ACSF2 PE=2 SV=1 - [D6RF87_HUMAN]	1	3.83	1	1
D6RFM0	Ubiquitin-conjugating enzyme E2 D2 (Fragment) OS=Homo sapiens GN=UBE2D2 PE=2 SV=1 - [D6RFM0_HUMAN]	1	24.49	1	1
D6R940	Nucleotide exchange factor SIL1 (Fragment) OS=Homo sapiens GN=SIL1 PE=2 SV=1 - [D6R940_HUMAN]	1	10.53	1	1
O94769-2	Isoform 2 of Extracellular matrix protein 2 OS=Homo sapiens GN=ECM2 - [ECM2_HUMAN]	1	1.24	1	1
H0Y9R4	60S ribosomal protein L9 (Fragment) OS=Homo sapiens GN=RPL9 PE=4 SV=1 - [H0Y9R4_HUMAN]	1	10.99	1	1
O95613-2	Isoform 2 of Pericentrin OS=Homo sapiens GN=PCNT - [PCNT_HUMAN]	1	0.35	1	1
E5RJU9	Protein LYRIC OS=Homo sapiens GN=MTDH PE=2 SV=1 - [E5RJU9_HUMAN]	1	2.28	1	1
E5RJN3	Condensin-2 complex subunit H2 (Fragment) OS=Homo sapiens GN=NCAPH2 PE=2 SV=1 - [E5RJN3_HUMAN]	1	3.08	1	1
E5RJY1	Protein NDRG1 OS=Homo sapiens GN=NDRG1 PE=2 SV=1 - [E5RJY1_HUMAN]	1	24.27	1	1
E5RHS5	Eukaryotic translation initiation factor 3 subunit E (Fragment) OS=Homo sapiens GN=EIF3E PE=2 SV=1 - [E5RHS5_HUMAN]	1	8.41	1	1
E9PQP0	Ubiquitin carboxyl-terminal hydrolase 33 (Fragment) OS=Homo sapiens GN=USP33 PE=2 SV=1 - [E9PQP0_HUMAN]	1	3.96	1	1
E9PIQ4	Mth938 domain-containing protein OS=Homo sapiens GN=AAMDC PE=2 SV=1 - [E9PIQ4_HUMAN]	1	12.22	1	1
H0YCC0	PIH1 domain-containing protein 2 (Fragment) OS=Homo sapiens GN=PIH1D2 PE=4 SV=1 - [H0YCC0_HUMAN]	1	6.35	1	1
P60983	Glia maturation factor beta OS=Homo sapiens GN=GMFB PE=1 SV=2 - [GMFB_HUMAN]	1	16.2	1	1
E9PRF4	Histone-lysine N-methyltransferase SETDB1 (Fragment) OS=Homo sapiens GN=SETDB1 PE=2 SV=1 - [E9PRF4_HUMAN]	1	0.64	1	1
Q9P2H3-2	Isoform 2 of Intraflagellar transport protein 80 homolog OS=Homo sapiens GN=IFT80 - [IFT80_HUMAN]	1	2.03	1	1
E9PKH0	Receptor-type tyrosine-protein phosphatase C (Fragment) OS=Homo sapiens GN=PTPRC PE=4 SV=1 - [E9PKH0_HUMAN]	1	1.84	1	1
H0YDT6	Eukaryotic translation initiation factor 3 subunit F (Fragment) OS=Homo sapiens GN=EIF3F PE=4 SV=1 - [H0YDT6_HUMAN]	1	19	1	1
B4DE85	Phosphatidylserine synthase 1 OS=Homo sapiens GN=PTDSS1 PE=2 SV=1 - [B4DE85_HUMAN]	1	4.32	1	1
P55145	Mesencephalic astrocyte-derived neurotrophic factor OS=Homo sapiens GN=MANF PE=1 SV=3 - [MANF_HUMAN]	1	9.34	1	1
E9PK09	Bcl-2-associated transcription factor 1 (Fragment) OS=Homo sapiens GN=BCLAF1 PE=2 SV=1 - [E9PK09_HUMAN]	1	1.1	1	1
H0YBQ7	Protein FAM135B (Fragment) OS=Homo sapiens GN=FAM135B PE=4 SV=1 - [H0YBQ7_HUMAN]	1	1.77	1	1
H0YB69	Meckelin (Fragment) OS=Homo sapiens GN=TMEM67 PE=4 SV=1 - [H0YB69_HUMAN]	1	13.81	1	1
E5RHG7	Polyadenylate-binding protein 1 (Fragment) OS=Homo sapiens GN=PABPC1 PE=2 SV=1 - [E5RHG7_HUMAN]	1	22.67	1	1
Q969P5-2	Isoform 2 of F-box only protein 32 OS=Homo sapiens GN=FBXO32 - [FBX32_HUMAN]	1	4.2	1	1
E9PK03	Copper chaperone for superoxide dismutase OS=Homo sapiens GN=CCS PE=2 SV=1 - [E9PK03_HUMAN]	1	12.05	1	1
O00339-3	Isoform 3 of Matrilin-2 OS=Homo sapiens GN=MATN2 - [MATN2_HUMAN]	1	1.2	1	1
P33402	Guanylate cyclase soluble subunit alpha-2 OS=Homo sapiens GN=GUCY1A2 PE=1 SV=1 - [GCYA2_HUMAN]	1	5.19	1	1
E9PRT4	Vacuolar protein sorting-associated protein 26B OS=Homo sapiens GN=VPS26B PE=2 SV=1 - [E9PRT4_HUMAN]	1	3.88	1	1
E5RGN3	Copper transport protein ATOX1 OS=Homo sapiens GN=ATOX1 PE=4 SV=1 - [E5RGN3_HUMAN]	1	15.25	1	1
E5RHJ4	DBIRD complex subunit KIAA1967 (Fragment) OS=Homo sapiens GN=KIAA1967 PE=2 SV=1 - [E5RHJ4_HUMAN]	1	5.05	1	1
Q7Z3K3-4	Isoform 4 of Pogo transposable element with ZNF domain OS=Homo sapiens GN=POGZ - [POGZ_HUMAN]	1	7.99	1	1
E5RIH2	Hyaluronan mediated motility receptor (Fragment) OS=Homo sapiens GN=HMMR PE=2 SV=1 - [E5RIH2_HUMAN]	1	8.7	1	1
E9PK78	Ubiquitin carboxyl-terminal hydrolase OS=Homo sapiens GN=USP35 PE=2 SV=1 - [E9PK78_HUMAN]	1	2.39	1	1
E9PNT8	Mitochondrial carrier homolog 2 (Fragment) OS=Homo sapiens GN=MTCH2 PE=2 SV=1 - [E9PNT8_HUMAN]	1	10.06	1	1
P55263-3	Isoform 3 of Adenosine kinase OS=Homo sapiens GN=ADK - [ADK_HUMAN]	1	3.93	1	1
B7Z1K2	HBS1-like protein OS=Homo sapiens GN=HBS1L PE=2 SV=1 - [B7Z1K2_HUMAN]	1	7.11	1	1
G3V1D8	Leucine rich repeat containing 24 OS=Homo sapiens GN=LRRC24 PE=2 SV=1 - [G3V1D8_HUMAN]	1	2.75	1	1
E9PIJ8	Dolichyl-diphosphooligosaccharide--protein glycosyltransferase subunit STT3A (Fragment) OS=Homo sapiens GN=STT3A PE=2 SV=1 - [E9PIJ8_HUMAN]	1	8.74	1	1
H0YCP8	Poly(U)-binding-splicing factor PUF60 (Fragment) OS=Homo sapiens GN=PUF60 PE=4 SV=1 - [H0YCP8_HUMAN]	1	8.06	1	1
H0YDD9	Anoctamin (Fragment) OS=Homo sapiens GN=ANO1 PE=3 SV=1 - [H0YDD9_HUMAN]	1	12.27	1	1
E9PPB4	Peroxisomal biogenesis factor 19 OS=Homo sapiens GN=PEX19 PE=2 SV=1 - [E9PPB4_HUMAN]	1	30	1	1
B4DPY6	Hepatocyte growth factor receptor OS=Homo sapiens GN=MET PE=2 SV=1 - [B4DPY6_HUMAN]	1	6.54	1	1
B7ZKT6	SOS2 protein OS=Homo sapiens GN=SOS2 PE=2 SV=1 - [B7ZKT6_HUMAN]	1	0.69	1	1
B4DHJ7	BCL2/adenovirus E1B 19 kDa protein-interacting protein 3 OS=Homo sapiens GN=BNIP3 PE=2 SV=1 - [B4DHJ7_HUMAN]	1	6.11	1	1
F5H5P4	Proto-oncogene vav OS=Homo sapiens GN=VAV1 PE=2 SV=1 - [F5H5P4_HUMAN]	1	1.2	1	1
A8DPD7	Protein zyg-11 homolog B OS=Homo sapiens GN=ZYG11B PE=2 SV=1 - [A8DPD7_HUMAN]	1	1.94	1	1
B7Z6A8	Mycophenolic acid acyl-glucuronide esterase, mitochondrial OS=Homo sapiens GN=ABHD10 PE=2 SV=1 - [B7Z6A8_HUMAN]	1	11.41	1	1
F5H5U2	ATP-dependent RNA helicase DDX55 OS=Homo sapiens GN=DDX55 PE=2 SV=1 - [F5H5U2_HUMAN]	1	1.23	1	1
F5H5B3	Sodium/calcium exchanger 1 OS=Homo sapiens GN=SLC8A1 PE=2 SV=1 - [F5H5B3_HUMAN]	1	1.39	1	1
F5GXU9	2-oxoisovalerate dehydrogenase subunit alpha, mitochondrial (Fragment) OS=Homo sapiens GN=BCKDHA PE=2 SV=1 - [F5GXU9_HUMAN]	1	3.05	1	1
B4DWQ2	Activin receptor type-2A OS=Homo sapiens GN=ACVR2A PE=2 SV=1 - [B4DWQ2_HUMAN]	1	6.17	1	1
F5H4H1	Epithelial-stromal interaction protein 1 OS=Homo sapiens GN=EPSTI1 PE=2 SV=1 - [F5H4H1_HUMAN]	1	10	1	1
F5H2R5	Rho GDP-dissociation inhibitor 2 (Fragment) OS=Homo sapiens GN=ARHGDIB PE=2 SV=1 - [F5H2R5_HUMAN]	1	19.32	1	1
B4DJ93	Phosphoribosylformylglycinamidine cyclo-ligase OS=Homo sapiens GN=GART PE=2 SV=1 - [B4DJ93_HUMAN]	1	2.31	1	1
F5H0U2	C2 domain-containing protein 3 OS=Homo sapiens GN=C2CD3 PE=2 SV=1 - [F5H0U2_HUMAN]	1	2.77	1	1
H0YG85	Ras association domain-containing protein 8 (Fragment) OS=Homo sapiens GN=RASSF8 PE=4 SV=1 - [H0YG85_HUMAN]	1	4.33	1	1
Q8NFW9-4	Isoform 4 of Rab effector MyRIP OS=Homo sapiens GN=MYRIP - [MYRIP_HUMAN]	1	1.34	1	1
F5H5G8	Succinyl-CoA ligase [ADP-forming] subunit beta, mitochondrial OS=Homo sapiens GN=SUCLA2 PE=2 SV=1 - [F5H5G8_HUMAN]	1	3.65	1	1
G8JLJ7	Plexin-B1 OS=Homo sapiens GN=PLXNB1 PE=4 SV=1 - [G8JLJ7_HUMAN]	1	1.07	1	1
B7Z514	Glutathione synthetase OS=Homo sapiens GN=GSS PE=2 SV=1 - [B7Z514_HUMAN]	1	4.05	1	1
F5H2S8	Tyrosine-protein phosphatase non-receptor type 22 OS=Homo sapiens GN=PTPN22 PE=2 SV=1 - [F5H2S8_HUMAN]	1	4.26	1	1
B4E2E4	Signaling lymphocytic activation molecule OS=Homo sapiens GN=SLAMF1 PE=2 SV=1 - [B4E2E4_HUMAN]	1	4.46	1	1
F5H355	Rab GTPase-binding effector protein 1 OS=Homo sapiens GN=RABEP1 PE=2 SV=1 - [F5H355_HUMAN]	1	1.71	1	1
B4DHE1	Ribosomal protein S6 kinase delta-1 OS=Homo sapiens GN=RPS6KC1 PE=2 SV=1 - [B4DHE1_HUMAN]	1	1.21	1	1
H0YBF5	Serine protease 55 (Fragment) OS=Homo sapiens GN=PRSS55 PE=3 SV=1 - [H0YBF5_HUMAN]	1	2.75	1	1
F8W9L8	PHD finger protein 20-like protein 1 OS=Homo sapiens GN=PHF20L1 PE=2 SV=1 - [F8W9L8_HUMAN]	1	1.51	1	1
H0YG71	Heme-binding protein 1 (Fragment) OS=Homo sapiens GN=HEBP1 PE=4 SV=1 - [H0YG71_HUMAN]	1	24.19	1	1
Q5JPD9	Coiled-coil domain-containing protein 132 OS=Homo sapiens GN=DKFZp313I2429 PE=2 SV=1 - [Q5JPD9_HUMAN]	1	1.52	1	1
B7Z806	Glycogen [starch] synthase, muscle OS=Homo sapiens GN=GYS1 PE=2 SV=1 - [B7Z806_HUMAN]	1	1.98	1	1
B4DLJ8	HLA class II histocompatibility antigen, DR alpha chain OS=Homo sapiens GN=HLA-DRA PE=2 SV=1 - [B4DLJ8_HUMAN]	1	11.33	1	1
Q3ZCN5	Otogelin-like protein OS=Homo sapiens GN=OTOGL PE=2 SV=5 - [OTOGL_HUMAN]	1	0.77	1	1
H0YHR8	Cytosolic purine 5'-nucleotidase (Fragment) OS=Homo sapiens GN=NT5C2 PE=4 SV=1 - [H0YHR8_HUMAN]	1	14.01	1	1
F8VZ29	Ubiquitin-conjugating enzyme E2 N OS=Homo sapiens GN=UBE2N PE=2 SV=1 - [F8VZ29_HUMAN]	1	17.24	1	1
F8W1K5	Protein canopy homolog 2 (Fragment) OS=Homo sapiens GN=CNPY2 PE=2 SV=1 - [F8W1K5_HUMAN]	1	15.69	1	1
F8VTY8	Proliferation-associated protein 2G4 OS=Homo sapiens GN=PA2G4 PE=2 SV=1 - [F8VTY8_HUMAN]	1	3.46	1	1
F6IB19	Semaphorin-6B OS=Homo sapiens GN=SEMA6B PE=2 SV=1 - [F6IB19_HUMAN]	1	4.14	1	1
F8VW93	L-serine dehydratase/L-threonine deaminase (Fragment) OS=Homo sapiens GN=SDS PE=2 SV=1 - [F8VW93_HUMAN]	1	7.22	1	1
F8W111	Carboxypeptidase M (Fragment) OS=Homo sapiens GN=CPM PE=2 SV=1 - [F8W111_HUMAN]	1	3.61	1	1
F8VRR3	Methionine aminopeptidase OS=Homo sapiens GN=METAP2 PE=2 SV=1 - [F8VRR3_HUMAN]	1	2.26	1	1
F8WCE9	UDP-glucuronosyltransferase 2B15 OS=Homo sapiens GN=UGT2B15 PE=2 SV=1 - [F8WCE9_HUMAN]	1	4.72	1	1
F8W134	Sodium/potassium/calcium exchanger 6, mitochondrial OS=Homo sapiens GN=SLC24A6 PE=4 SV=1 - [F8W134_HUMAN]	1	35.85	1	1
P00846	ATP synthase subunit a OS=Homo sapiens GN=MT-ATP6 PE=1 SV=1 - [ATP6_HUMAN]	1	4.42	1	1
P00746	Complement factor D OS=Homo sapiens GN=CFD PE=1 SV=5 - [CFAD_HUMAN]	1	7.11	1	1
P80404	4-aminobutyrate aminotransferase, mitochondrial OS=Homo sapiens GN=ABAT PE=1 SV=3 - [GABT_HUMAN]	1	2.4	1	1
Q14149	MORC family CW-type zinc finger protein 3 OS=Homo sapiens GN=MORC3 PE=1 SV=3 - [MORC3_HUMAN]	1	2.13	1	1
P20941	Phosducin OS=Homo sapiens GN=PDC PE=1 SV=1 - [PHOS_HUMAN]	1	6.1	1	1
E7EU14	Protein PPP5D1 OS=Homo sapiens GN=PPP5D1 PE=2 SV=2 - [PP5D1_HUMAN]	1	15.2	1	1
O00411	DNA-directed RNA polymerase, mitochondrial OS=Homo sapiens GN=POLRMT PE=1 SV=2 - [RPOM_HUMAN]	1	1.22	1	1
Q7Z570	Zinc finger protein 804A OS=Homo sapiens GN=ZNF804A PE=1 SV=3 - [Z804A_HUMAN]	1	1.08	1	1
A6NMZ7-2	Isoform 2 of Collagen alpha-6(VI) chain OS=Homo sapiens GN=COL6A6 - [CO6A6_HUMAN]	1	0.99	1	1
A8K8G0	Hepatoma-derived growth factor OS=Homo sapiens GN=HDGF PE=2 SV=1 - [A8K8G0_HUMAN]	1	12.98	1	1
A8MU39	Serine/threonine-protein phosphatase OS=Homo sapiens GN=PPP5C PE=2 SV=1 - [A8MU39_HUMAN]	1	3.23	1	1
C9JLC8	Phosphatidylinositol-glycan biosynthesis class W protein (Fragment) OS=Homo sapiens GN=PIGW PE=2 SV=2 - [C9JLC8_HUMAN]	1	6.5	1	1
C9JS30	Neuronal tyrosine-phosphorylated phosphoinositide-3-kinase adapter 1 OS=Homo sapiens GN=NYAP1 PE=2 SV=1 - [C9JS30_HUMAN]	1	0.89	1	1
D6RJB7	Putative ankyrin repeat domain-containing protein 31 (Fragment) OS=Homo sapiens GN=ANKRD31 PE=2 SV=1 - [D6RJB7_HUMAN]	1	2.62	1	1
E5RJC4	Heparan-alpha-glucosaminide N-acetyltransferase OS=Homo sapiens GN=HGSNAT PE=2 SV=1 - [E5RJC4_HUMAN]	1	11.63	1	1
E7EPN3	NADPH--cytochrome P450 reductase OS=Homo sapiens GN=POR PE=2 SV=1 - [E7EPN3_HUMAN]	1	6.25	1	1
E7EQ17	Dixin OS=Homo sapiens GN=DIXDC1 PE=2 SV=1 - [E7EQ17_HUMAN]	1	3.4	1	1
E7EUI3	BRCA1-associated RING domain protein 1 OS=Homo sapiens GN=BARD1 PE=2 SV=1 - [E7EUI3_HUMAN]	1	4.06	1	1
E9PDU6	Calponin-3 (Fragment) OS=Homo sapiens GN=CNN3 PE=2 SV=1 - [E9PDU6_HUMAN]	1	10.27	1	1
E9PIB9	Zinc finger protein GLI1 (Fragment) OS=Homo sapiens GN=GLI1 PE=2 SV=1 - [E9PIB9_HUMAN]	1	6.29	1	1
E9PNV9	Collagen-like Alzheimer amyloid plaque component OS=Homo sapiens GN=COL25A1 PE=2 SV=1 - [E9PNV9_HUMAN]	1	3.63	1	1
F2Z2Q9	Low molecular weight phosphotyrosine protein phosphatase OS=Homo sapiens GN=ACP1 PE=4 SV=1 - [F2Z2Q9_HUMAN]	1	12.86	1	1
F2Z3J9	Prostaglandin reductase 1 (Fragment) OS=Homo sapiens GN=PTGR1 PE=2 SV=2 - [F2Z3J9_HUMAN]	1	16.1	1	1
F5H325	N-acetylgalactosamine-6-sulfatase OS=Homo sapiens GN=GALNS PE=2 SV=1 - [F5H325_HUMAN]	1	3.58	1	1
F6VWC5	Phosphatidate cytidylyltransferase OS=Homo sapiens GN=CDS2 PE=2 SV=1 - [F6VWC5_HUMAN]	1	9.77	1	1
F8VSM3	Metastasis-associated protein MTA1 (Fragment) OS=Homo sapiens GN=MTA1 PE=2 SV=1 - [F8VSM3_HUMAN]	1	4.39	1	1
F8W6E4	Glycerol-3-phosphate dehydrogenase, mitochondrial OS=Homo sapiens GN=GPD2 PE=2 SV=1 - [F8W6E4_HUMAN]	1	2.6	1	1
F8W9B8	Exocyst complex component 5 OS=Homo sapiens GN=EXOC5 PE=2 SV=1 - [F8W9B8_HUMAN]	1	1.87	1	1
G3V0F2	Ferredoxin reductase, isoform CRA_c OS=Homo sapiens GN=FDXR PE=2 SV=1 - [G3V0F2_HUMAN]	1	3.67	1	1
G3V261	Probable phospholipid-transporting ATPase VA OS=Homo sapiens GN=ATP10A PE=2 SV=1 - [G3V261_HUMAN]	1	5.89	1	1
G3V438	Activator of 90 kDa heat shock protein ATPase homolog 1 (Fragment) OS=Homo sapiens GN=AHSA1 PE=2 SV=1 - [G3V438_HUMAN]	1	14.78	1	1
G3V4S8	Chromodomain-helicase-DNA-binding protein 2 (Fragment) OS=Homo sapiens GN=CHD2 PE=2 SV=1 - [G3V4S8_HUMAN]	1	7.1	1	1
G3V5L5	Protein arginine N-methyltransferase 5 (Fragment) OS=Homo sapiens GN=PRMT5 PE=2 SV=1 - [G3V5L5_HUMAN]	1	5.88	1	1
H0Y2Q5	Netrin receptor DCC (Fragment) OS=Homo sapiens GN=DCC PE=4 SV=2 - [H0Y2Q5_HUMAN]	1	0.91	1	1
H0Y6F5	Zinc fingers and homeoboxes protein 3 (Fragment) OS=Homo sapiens GN=ZHX3 PE=3 SV=1 - [H0Y6F5_HUMAN]	1	2.06	1	1
H0YFI5	EF-hand calcium-binding domain-containing protein 4B (Fragment) OS=Homo sapiens GN=EFCAB4B PE=4 SV=1 - [H0YFI5_HUMAN]	1	4.24	1	1
H0YJM6	Glutaredoxin-related protein 5, mitochondrial (Fragment) OS=Homo sapiens GN=GLRX5 PE=4 SV=1 - [H0YJM6_HUMAN]	1	12.41	1	1
H0YK22	Golgin subfamily A member 6-like protein 1 OS=Homo sapiens GN=GOLGA6L1 PE=4 SV=1 - [H0YK22_HUMAN]	1	3.91	1	1
H0YKE1	GMP reductase 2 (Fragment) OS=Homo sapiens GN=GMPR2 PE=4 SV=1 - [H0YKE1_HUMAN]	1	26.56	1	1
H0YKY8	Spatacsin (Fragment) OS=Homo sapiens GN=SPG11 PE=4 SV=1 - [H0YKY8_HUMAN]	1	11.11	1	1
H0YL13	Protein unc-13 homolog C (Fragment) OS=Homo sapiens GN=UNC13C PE=4 SV=1 - [H0YL13_HUMAN]	1	8.38	1	1
H0YLJ2	Solute carrier family 12 member 1 (Fragment) OS=Homo sapiens GN=SLC12A1 PE=4 SV=1 - [H0YLJ2_HUMAN]	1	1.54	1	1
H0YLW1	Maspardin (Fragment) OS=Homo sapiens GN=SPG21 PE=4 SV=1 - [H0YLW1_HUMAN]	1	25	1	1
H0YLY7	Calcineurin B homologous protein 1 (Fragment) OS=Homo sapiens GN=CHP1 PE=4 SV=1 - [H0YLY7_HUMAN]	1	13.19	1	1
H0YM29	Neuronal acetylcholine receptor subunit beta-4 OS=Homo sapiens GN=CHRNB4 PE=4 SV=1 - [H0YM29_HUMAN]	1	10.26	1	1
H0YM48	ATP-dependent Clp protease ATP-binding subunit clpX-like, mitochondrial OS=Homo sapiens GN=CLPX PE=4 SV=1 - [H0YM48_HUMAN]	1	2.61	1	1
H0YM79	Ammonium transporter Rh type C (Fragment) OS=Homo sapiens GN=RHCG PE=4 SV=1 - [H0YM79_HUMAN]	1	10.55	1	1
H0YMN5	DNA helicase INO80 OS=Homo sapiens GN=INO80 PE=4 SV=1 - [H0YMN5_HUMAN]	1	0.63	1	1
H0YMU3	Isocitrate dehydrogenase [NAD] subunit alpha, mitochondrial (Fragment) OS=Homo sapiens GN=IDH3A PE=3 SV=1 - [H0YMU3_HUMAN]	1	5.71	1	1
H3BPH1	Uncharacterized protein C16orf59 (Fragment) OS=Homo sapiens GN=C16orf59 PE=4 SV=1 - [H3BPH1_HUMAN]	1	12.12	1	1
H3BPU7	Mannose-6-phosphate isomerase (Fragment) OS=Homo sapiens GN=MPI PE=3 SV=1 - [H3BPU7_HUMAN]	1	10.08	1	1
H3BQ15	Uncharacterized protein (Fragment) OS=Homo sapiens PE=4 SV=1 - [H3BQ15_HUMAN]	1	13.82	1	1
H3BQV8	Liver carboxylesterase 1 (Fragment) OS=Homo sapiens GN=CES1 PE=4 SV=2 - [H3BQV8_HUMAN]	1	8.4	1	1
H3BRC0	Ubiquinone biosynthesis protein COQ9, mitochondrial OS=Homo sapiens GN=COQ9 PE=4 SV=1 - [H3BRC0_HUMAN]	1	8.7	1	1
H3BUZ5	Pseudopodium-enriched atypical kinase 1 (Fragment) OS=Homo sapiens GN=PEAK1 PE=4 SV=1 - [H3BUZ5_HUMAN]	1	3.66	1	1
H3BV77	Polycystin-1 (Fragment) OS=Homo sapiens GN=PKD1 PE=4 SV=1 - [H3BV77_HUMAN]	1	5.11	1	1
H7C0I7	Latent-transforming growth factor beta-binding protein 1 (Fragment) OS=Homo sapiens GN=LTBP1 PE=4 SV=1 - [H7C0I7_HUMAN]	1	5.93	1	1
H7C270	Carboxy-terminal domain RNA polymerase II polypeptide A small phosphatase 1 (Fragment) OS=Homo sapiens GN=CTDSP1 PE=4 SV=1 - [H7C270_HUMAN]	1	4.33	1	1
H7C2D0	Nebulin (Fragment) OS=Homo sapiens GN=NEB PE=4 SV=1 - [H7C2D0_HUMAN]	1	3.6	1	1
H7C575	Probable phospholipid-transporting ATPase IF (Fragment) OS=Homo sapiens GN=ATP11B PE=4 SV=1 - [H7C575_HUMAN]	1	12.61	1	1
I3L0K2	Thioredoxin domain-containing protein 17 OS=Homo sapiens GN=TXNDC17 PE=4 SV=1 - [I3L0K2_HUMAN]	1	13.33	1	1
I3L161	Phospholipid scramblase 3 (Fragment) OS=Homo sapiens GN=PLSCR3 PE=4 SV=1 - [I3L161_HUMAN]	1	11.76	1	1
I3L2G1	Vesicle-fusing ATPase (Fragment) OS=Homo sapiens GN=NSF PE=4 SV=1 - [I3L2G1_HUMAN]	1	7.35	1	1
I3L4Z6	Golgi SNAP receptor complex member 2 OS=Homo sapiens GN=GOSR2 PE=4 SV=1 - [I3L4Z6_HUMAN]	1	13.33	1	1
J3KMZ7	Integrator complex subunit 2 OS=Homo sapiens GN=INTS2 PE=4 SV=1 - [J3KMZ7_HUMAN]	1	2.42	1	1
J3KN33	Centlein OS=Homo sapiens GN=CNTLN PE=4 SV=1 - [J3KN33_HUMAN]	1	1.14	1	1
J3KRF7	Tether-containing UBX domain for GLUT4 (Fragment) OS=Homo sapiens GN=ASPSCR1 PE=4 SV=1 - [J3KRF7_HUMAN]	1	5	1	1
J3KRL2	Lysine--tRNA ligase (Fragment) OS=Homo sapiens GN=KARS PE=4 SV=1 - [J3KRL2_HUMAN]	1	10.78	1	1
J3KRL6	Nuclear factor of-activated T-cells 5 (Fragment) OS=Homo sapiens GN=NFAT5 PE=4 SV=1 - [J3KRL6_HUMAN]	1	18.88	1	1
J3KRS3	Rho GTPase-activating protein 44 OS=Homo sapiens GN=ARHGAP44 PE=4 SV=1 - [J3KRS3_HUMAN]	1	5.06	1	1
J3KRY3	Small nuclear ribonucleoprotein-associated protein N (Fragment) OS=Homo sapiens GN=SNRPN PE=4 SV=1 - [J3KRY3_HUMAN]	1	23.73	1	1
J3KS79	Bleomycin hydrolase OS=Homo sapiens GN=BLMH PE=4 SV=1 - [J3KS79_HUMAN]	1	28.17	1	1
J3KT00	Rotatin (Fragment) OS=Homo sapiens GN=RTTN PE=4 SV=1 - [J3KT00_HUMAN]	1	1.49	1	1
J3QL48	Uncharacterized protein (Fragment) OS=Homo sapiens PE=4 SV=1 - [J3QL48_HUMAN]	1	25.97	1	1
J3QQZ8	DNA polymerase iota (Fragment) OS=Homo sapiens GN=POLI PE=4 SV=1 - [J3QQZ8_HUMAN]	1	23.08	1	1
K7EJ33	PDZ domain-containing protein GIPC1 OS=Homo sapiens GN=GIPC1 PE=4 SV=1 - [K7EJ33_HUMAN]	1	27.42	1	1
K7EJT5	60S ribosomal protein L22 (Fragment) OS=Homo sapiens GN=RPL22 PE=4 SV=1 - [K7EJT5_HUMAN]	1	23.4	1	1
K7EKI8	Periplakin OS=Homo sapiens GN=PPL PE=4 SV=1 - [K7EKI8_HUMAN]	1	1.25	1	1
K7EKQ2	Hsp90 co-chaperone Cdc37 (Fragment) OS=Homo sapiens GN=CDC37 PE=4 SV=1 - [K7EKQ2_HUMAN]	1	8.22	1	1
K7ELI8	Echinoderm microtubule-associated protein-like 2 (Fragment) OS=Homo sapiens GN=EML2 PE=4 SV=1 - [K7ELI8_HUMAN]	1	13.22	1	1
K7ELV2	Nucleoporin SEH1 (Fragment) OS=Homo sapiens GN=SEH1L PE=4 SV=1 - [K7ELV2_HUMAN]	1	3.8	1	1
K7EML9	Thioredoxin-like protein 1 (Fragment) OS=Homo sapiens GN=TXNL1 PE=4 SV=1 - [K7EML9_HUMAN]	1	10.87	1	1
K7EN51	E3 ubiquitin-protein ligase NEDD4-like (Fragment) OS=Homo sapiens GN=NEDD4L PE=4 SV=1 - [K7EN51_HUMAN]	1	22.86	1	1
K7ENR4	Cell death-inducing p53-target protein 1 (Fragment) OS=Homo sapiens GN=CDIP1 PE=4 SV=1 - [K7ENR4_HUMAN]	1	100	1	1
K7ENW4	Nucleus accumbens-associated protein 1 (Fragment) OS=Homo sapiens GN=NACC1 PE=4 SV=1 - [K7ENW4_HUMAN]	1	6.63	1	1
K7EP46	Thimet oligopeptidase OS=Homo sapiens GN=THOP1 PE=3 SV=1 - [K7EP46_HUMAN]	1	2.64	1	1
K7EPR7	Ubiquitin-conjugating enzyme E2 G1 (Fragment) OS=Homo sapiens GN=UBE2G1 PE=3 SV=1 - [K7EPR7_HUMAN]	1	15.38	1	1
K7EQ08	Septin-9 OS=Homo sapiens GN=SEPT9 PE=4 SV=1 - [K7EQ08_HUMAN]	1	31.58	1	1
K7EQN0	Zinc finger protein 532 (Fragment) OS=Homo sapiens GN=ZNF532 PE=4 SV=1 - [K7EQN0_HUMAN]	1	14.73	1	1
K7EQV7	Zinc finger protein 700 OS=Homo sapiens GN=ZNF700 PE=4 SV=1 - [K7EQV7_HUMAN]	1	3.87	1	1
K7ES69	Calponin-2 OS=Homo sapiens GN=CNN2 PE=4 SV=1 - [K7ES69_HUMAN]	1	11.49	1	1
O14773-2	Isoform 2 of Tripeptidyl-peptidase 1 OS=Homo sapiens GN=TPP1 - [TPP1_HUMAN]	1	8.44	1	1
O43149-2	Isoform 2 of Zinc finger ZZ-type and EF-hand domain-containing protein 1 OS=Homo sapiens GN=ZZEF1 - [ZZEF1_HUMAN]	1	1.36	1	1
Q08431-2	Isoform 2 of Lactadherin OS=Homo sapiens GN=MFGE8 - [MFGM_HUMAN]	1	3.21	1	1
Q13595-2	Isoform Short of Transformer-2 protein homolog alpha OS=Homo sapiens GN=TRA2A - [TRA2A_HUMAN]	1	18.58	1	1
Q15788-2	Isoform 2 of Nuclear receptor coactivator 1 OS=Homo sapiens GN=NCOA1 - [NCOA1_HUMAN]	1	0.64	1	1
Q5JUE6	Rap guanine nucleotide exchange factor 1 (Fragment) OS=Homo sapiens GN=RAPGEF1 PE=4 SV=1 - [Q5JUE6_HUMAN]	1	2.54	1	1
Q5VZB4	SLIT-ROBO Rho GTPase activating protein 2 (Fragment) OS=Homo sapiens GN=SRGAP2 PE=2 SV=1 - [Q5VZB4_HUMAN]	1	2.67	1	1
Q7Z5L2-2	Isoform 2 of R3H and coiled-coil domain-containing protein 1-like OS=Homo sapiens GN=R3HCC1L - [R3HCL_HUMAN]	1	1.41	1	1
Q86XX4-5	Isoform 5 of Extracellular matrix protein FRAS1 OS=Homo sapiens GN=FRAS1 - [FRAS1_HUMAN]	1	1.22	1	1
Q8NFD5-4	Isoform 4 of AT-rich interactive domain-containing protein 1B OS=Homo sapiens GN=ARID1B - [ARI1B_HUMAN]	1	1.14	1	1
Q8TCZ2-5	Isoform 5 of CD99 antigen-like protein 2 OS=Homo sapiens GN=CD99L2 - [C99L2_HUMAN]	1	7.72	1	1
Q9BVR6	Gamma-tubulin complex component 4 OS=Homo sapiens GN=TUBGCP4 PE=2 SV=1 - [Q9BVR6_HUMAN]	1	2.34	1	1
Q9HBM8	1-acyl-sn-glycerol-3-phosphate acyltransferase alpha OS=Homo sapiens GN=AGPAT1 PE=2 SV=1 - [Q9HBM8_HUMAN]	1	12.28	1	1
Q9UM22-2	Isoform 2 of Mammalian ependymin-related protein 1 OS=Homo sapiens GN=EPDR1 - [EPDR1_HUMAN]	1	12.22	1	1
O75427	Leucine-rich repeat and calponin homology domain-containing protein 4 OS=Homo sapiens GN=LRCH4 PE=1 SV=2 - [LRCH4_HUMAN]	1				2.49	1	1
Q9BX68	Histidine triad nucleotide-binding protein 2, mitochondrial OS=Homo sapiens GN=HINT2 PE=1 SV=1 - [HINT2_HUMAN]	1				12.27	1	1
P28072	Proteasome subunit beta type-6 OS=Homo sapiens GN=PSMB6 PE=1 SV=4 - [PSB6_HUMAN]	1				16.32	1	1
Q9Y5I7	Claudin-16 OS=Homo sapiens GN=CLDN16 PE=1 SV=1 - [CLD16_HUMAN]	1				8.2	1	1
P18859	ATP synthase-coupling factor 6, mitochondrial OS=Homo sapiens GN=ATP5J PE=1 SV=1 - [ATP5J_HUMAN]	1				17.59	1	1
Q9UNX9	ATP-sensitive inward rectifier potassium channel 14 OS=Homo sapiens GN=KCNJ14 PE=1 SV=1 - [IRK14_HUMAN]	1				7.8	1	1
P28482	Mitogen-activated protein kinase 1 OS=Homo sapiens GN=MAPK1 PE=1 SV=3 - [MK01_HUMAN]	1				1.94	1	1
P28562	Dual specificity protein phosphatase 1 OS=Homo sapiens GN=DUSP1 PE=1 SV=3 - [DUS1_HUMAN]	1				9.81	1	1
Q9UFN0	Protein NipSnap homolog 3A OS=Homo sapiens GN=NIPSNAP3A PE=1 SV=2 - [NPS3A_HUMAN]	1				4.86	1	1
P52746	Zinc finger protein 142 OS=Homo sapiens GN=ZNF142 PE=2 SV=4 - [ZN142_HUMAN]	1				0.47	1	1
O15143	Actin-related protein 2/3 complex subunit 1B OS=Homo sapiens GN=ARPC1B PE=1 SV=3 - [ARC1B_HUMAN]	1				4.84	1	1
O00534	von Willebrand factor A domain-containing protein 5A OS=Homo sapiens GN=VWA5A PE=2 SV=2 - [VMA5A_HUMAN]	1				1.65	1	1
Q6PGP7	Tetratricopeptide repeat protein 37 OS=Homo sapiens GN=TTC37 PE=1 SV=1 - [TTC37_HUMAN]	1				0.96	1	1
Q9UPS8-2	Isoform 2 of Ankyrin repeat domain-containing protein 26 OS=Homo sapiens GN=ANKRD26 - [ANR26_HUMAN]	1				0.95	1	1
Q16520	Basic leucine zipper transcriptional factor ATF-like OS=Homo sapiens GN=BATF PE=1 SV=1 - [BATF_HUMAN]	1				5.6	1	1
Q53GQ0	Estradiol 17-beta-dehydrogenase 12 OS=Homo sapiens GN=HSD17B12 PE=1 SV=2 - [DHB12_HUMAN]	1				4.81	1	1
P46939	Utrophin OS=Homo sapiens GN=UTRN PE=1 SV=2 - [UTRO_HUMAN]	1				0.55	1	1
Q9UPC5	Probable G-protein coupled receptor 34 OS=Homo sapiens GN=GPR34 PE=1 SV=2 - [GPR34_HUMAN]	1				5.25	1	1
Q53S58	Transmembrane protein 177 OS=Homo sapiens GN=TMEM177 PE=2 SV=1 - [TM177_HUMAN]	1				10.29	1	1
O43924	Retinal rod rhodopsin-sensitive cGMP 3',5'-cyclic phosphodiesterase subunit delta OS=Homo sapiens GN=PDE6D PE=1 SV=1 - [PDE6D_HUMAN]	1				8	1	1
Q5U651	Ras-interacting protein 1 OS=Homo sapiens GN=RASIP1 PE=1 SV=1 - [RAIN_HUMAN]	1				0.93	1	1
Q93015	N-acetyltransferase 6 OS=Homo sapiens GN=NAT6 PE=2 SV=2 - [NAT6_HUMAN]	1				3.5	1	1
Q13129	Zinc finger protein Rlf OS=Homo sapiens GN=RLF PE=1 SV=2 - [RLF_HUMAN]	1				0.57	1	1
P29144	Tripeptidyl-peptidase 2 OS=Homo sapiens GN=TPP2 PE=1 SV=4 - [TPP2_HUMAN]	1				0.8	1	1
O75629	Protein CREG1 OS=Homo sapiens GN=CREG1 PE=1 SV=1 - [CREG1_HUMAN]	1				9.55	1	1
P02747	Complement C1q subcomponent subunit C OS=Homo sapiens GN=C1QC PE=1 SV=3 - [C1QC_HUMAN]	1				7.35	1	1
P02771	Alpha-fetoprotein OS=Homo sapiens GN=AFP PE=1 SV=1 - [FETA_HUMAN]	1				1.31	1	1
P81605	Dermcidin OS=Homo sapiens GN=DCD PE=1 SV=2 - [DCD_HUMAN]	1				10	1	1
P49721	Proteasome subunit beta type-2 OS=Homo sapiens GN=PSMB2 PE=1 SV=1 - [PSB2_HUMAN]	1				5.47	1	1
P24390	ER lumen protein retaining receptor 1 OS=Homo sapiens GN=KDELR1 PE=1 SV=1 - [ERD21_HUMAN]	1				8.96	1	1
O95299	NADH dehydrogenase [ubiquinone] 1 alpha subcomplex subunit 10, mitochondrial OS=Homo sapiens GN=NDUFA10 PE=1 SV=1 - [NDUAA_HUMAN]	1				3.94	1	1
Q9BT30	Alpha-ketoglutarate-dependent dioxygenase alkB homolog 7 OS=Homo sapiens GN=ALKBH7 PE=2 SV=1 - [ALKB7_HUMAN]	1				8.14	1	1
P67809	Nuclease-sensitive element-binding protein 1 OS=Homo sapiens GN=YBX1 PE=1 SV=3 - [YBOX1_HUMAN]	1				5.86	1	1
Q53F19-2	Isoform 2 of Uncharacterized protein C17orf85 OS=Homo sapiens GN=C17orf85 - [CQ085_HUMAN]	1				2.94	1	1
P50453	Serpin B9 OS=Homo sapiens GN=SERPINB9 PE=1 SV=1 - [SPB9_HUMAN]	1				2.66	1	1
Q9NZS2-4	Isoform 4 of Killer cell lectin-like receptor subfamily F member 1 OS=Homo sapiens GN=KLRF1 - [KLRF1_HUMAN]	1				37.18	1	1
Q5T619	Zinc finger protein 648 OS=Homo sapiens GN=ZNF648 PE=2 SV=1 - [ZN648_HUMAN]	1				1.23	1	1
Q96G30	Melanocortin-2 receptor accessory protein 2 OS=Homo sapiens GN=MRAP2 PE=2 SV=2 - [MRAP2_HUMAN]	1				5.37	1	1
O15126-2	Isoform 2 of Secretory carrier-associated membrane protein 1 OS=Homo sapiens GN=SCAMP1 - [SCAM1_HUMAN]	1				15.92	1	1
Q96D15	Reticulocalbin-3 OS=Homo sapiens GN=RCN3 PE=1 SV=1 - [RCN3_HUMAN]	1				3.96	1	1
Q9Y2R2-5	Isoform 5 of Tyrosine-protein phosphatase non-receptor type 22 OS=Homo sapiens GN=PTPN22 - [PTN22_HUMAN]	1				14.53	1	1
Q8WW18	Uncharacterized protein C17orf50 OS=Homo sapiens GN=C17orf50 PE=2 SV=2 - [CQ050_HUMAN]	1				14.37	1	1
G5E9V0	Potassium channel subfamily T member 1 OS=Homo sapiens GN=KCNT1 PE=2 SV=1 - [G5E9V0_HUMAN]	1				0.99	1	1
Q7Z4H8	KDEL motif-containing protein 2 OS=Homo sapiens GN=KDELC2 PE=1 SV=2 - [KDEL2_HUMAN]	1				3.35	1	1
P31629	Transcription factor HIVEP2 OS=Homo sapiens GN=HIVEP2 PE=1 SV=2 - [ZEP2_HUMAN]	1				0.74	1	1
Q8TE73	Dynein heavy chain 5, axonemal OS=Homo sapiens GN=DNAH5 PE=1 SV=3 - [DYH5_HUMAN]	1				0.37	1	1
Q9H329	Band 4.1-like protein 4B OS=Homo sapiens GN=EPB41L4B PE=2 SV=2 - [E41LB_HUMAN]	1				0.78	1	1
O15018-2	Isoform 2 of PDZ domain-containing protein 2 OS=Homo sapiens GN=PDZD2 - [PDZD2_HUMAN]	1				0.34	1	1
Q9UMS0-3	Isoform 3 of NFU1 iron-sulfur cluster scaffold homolog, mitochondrial OS=Homo sapiens GN=NFU1 - [NFU1_HUMAN]	1				5.65	1	1
Q9P2E3	NFX1-type zinc finger-containing protein 1 OS=Homo sapiens GN=ZNFX1 PE=1 SV=2 - [ZNFX1_HUMAN]	1				0.73	1	1
Q8N3K9	Cardiomyopathy-associated protein 5 OS=Homo sapiens GN=CMYA5 PE=1 SV=3 - [CMYA5_HUMAN]	1				0.47	1	1
Q6ZUB1	Spermatogenesis-associated protein 31E1 OS=Homo sapiens GN=SPATA31E1 PE=2 SV=2 - [S31E1_HUMAN]	1				0.48	1	1
Q8NAT1	Glycosyltransferase-like domain-containing protein 2 OS=Homo sapiens GN=GTDC2 PE=1 SV=1 - [GTDC2_HUMAN]	1				2.24	1	1
Q8NFH4	Nucleoporin Nup37 OS=Homo sapiens GN=NUP37 PE=1 SV=1 - [NUP37_HUMAN]	1				4.91	1	1
Q9HDC5	Junctophilin-1 OS=Homo sapiens GN=JPH1 PE=1 SV=2 - [JPH1_HUMAN]	1				1.66	1	1
P18510-2	Isoform 2 of Interleukin-1 receptor antagonist protein OS=Homo sapiens GN=IL1RN - [IL1RA_HUMAN]	1				5.03	1	1
Q9Y2J2-3	Isoform C of Band 4.1-like protein 3 OS=Homo sapiens GN=EPB41L3 - [E41L3_HUMAN]	1				2.78	1	1
P39019	40S ribosomal protein S19 OS=Homo sapiens GN=RPS19 PE=1 SV=2 - [RS19_HUMAN]	1				6.21	1	1
Q92859-2	Isoform 2 of Neogenin OS=Homo sapiens GN=NEO1 - [NEO1_HUMAN]	1				1.28	1	1
A0PJK1-3	Isoform 3 of Sodium/glucose cotransporter 5 OS=Homo sapiens GN=SLC5A10 - [SC5AA_HUMAN]	1				2.65	1	1
Q8IYB0	Putative uncharacterized protein MGC39545 OS=Homo sapiens PE=5 SV=2 - [YK038_HUMAN]	1				7.65	1	1
Q8IZF0	Sodium leak channel non-selective protein OS=Homo sapiens GN=NALCN PE=2 SV=1 - [NALCN_HUMAN]	1				0.86	1	1
P30411-2	Isoform Short of B2 bradykinin receptor OS=Homo sapiens GN=BDKRB2 - [BKRB2_HUMAN]	1				3.85	1	1
P62487	DNA-directed RNA polymerase II subunit RPB7 OS=Homo sapiens GN=POLR2G PE=1 SV=1 - [RPB7_HUMAN]	1				12.79	1	1
Q9UGP8	Translocation protein SEC63 homolog OS=Homo sapiens GN=SEC63 PE=1 SV=2 - [SEC63_HUMAN]	1				1.18	1	1
Q8WXS8-2	Isoform B of A disintegrin and metalloproteinase with thrombospondin motifs 14 OS=Homo sapiens GN=ADAMTS14 - [ATS14_HUMAN]	1				2.6	1	1
Q96PB7-4	Isoform 4 of Noelin-3 OS=Homo sapiens GN=OLFM3 - [NOE3_HUMAN]	1				10.7	1	1
O94762-2	Isoform Alpha of ATP-dependent DNA helicase Q5 OS=Homo sapiens GN=RECQL5 - [RECQ5_HUMAN]	1				3.9	1	1
Q9H1R3	Myosin light chain kinase 2, skeletal/cardiac muscle OS=Homo sapiens GN=MYLK2 PE=1 SV=3 - [MYLK2_HUMAN]	1				2.01	1	1
P04035-2	Isoform 2 of 3-hydroxy-3-methylglutaryl-coenzyme A reductase OS=Homo sapiens GN=HMGCR - [HMDH_HUMAN]	1				1.68	1	1
Q96Q42-2	Isoform 2 of Alsin OS=Homo sapiens GN=ALS2 - [ALS2_HUMAN]	1				4.04	1	1
P08235-4	Isoform 4 of Mineralocorticoid receptor OS=Homo sapiens GN=NR3C2 - [MCR_HUMAN]	1				2.42	1	1
Q9NPA5-2	Isoform 2 of Zinc finger protein 64 homolog, isoforms 1 and 2 OS=Homo sapiens GN=ZFP64 - [ZF64A_HUMAN]	1				2.07	1	1
O75452	Retinol dehydrogenase 16 OS=Homo sapiens GN=RDH16 PE=1 SV=2 - [RDH16_HUMAN]	1				3.47	1	1
Q8TB52	F-box only protein 30 OS=Homo sapiens GN=FBXO30 PE=1 SV=3 - [FBX30_HUMAN]	1				3.89	1	1
P19404	NADH dehydrogenase [ubiquinone] flavoprotein 2, mitochondrial OS=Homo sapiens GN=NDUFV2 PE=1 SV=2 - [NDUV2_HUMAN]	1				4.02	1	1
Q8TDI8	Transmembrane channel-like protein 1 OS=Homo sapiens GN=TMC1 PE=1 SV=2 - [TMC1_HUMAN]	1				4.47	1	1
Q8WWQ8	Stabilin-2 OS=Homo sapiens GN=STAB2 PE=1 SV=3 - [STAB2_HUMAN]	1				0.63	1	1
P48736	Phosphatidylinositol 4,5-bisphosphate 3-kinase catalytic subunit gamma isoform OS=Homo sapiens GN=PIK3CG PE=1 SV=3 - [PK3CG_HUMAN]	1				2.36	1	1
Q86VM9-2	Isoform 2 of Zinc finger CCCH domain-containing protein 18 OS=Homo sapiens GN=ZC3H18 - [ZCH18_HUMAN]	1				3.7	1	1
P51795	H(+)/Cl(-) exchange transporter 5 OS=Homo sapiens GN=CLCN5 PE=1 SV=1 - [CLCN5_HUMAN]	1				2.14	1	1
Q9NZI7-4	Isoform 2 of Upstream-binding protein 1 OS=Homo sapiens GN=UBP1 - [UBIP1_HUMAN]	1				3.17	1	1
P21912	Succinate dehydrogenase [ubiquinone] iron-sulfur subunit, mitochondrial OS=Homo sapiens GN=SDHB PE=1 SV=3 - [DHSB_HUMAN]	1				3.21	1	1
B4DXX5	Protein sel-1 homolog 2 OS=Homo sapiens GN=SEL1L2 PE=2 SV=1 - [B4DXX5_HUMAN]	1				2.09	1	1
E7ERG6	B-cell receptor CD22 OS=Homo sapiens GN=CD22 PE=2 SV=1 - [E7ERG6_HUMAN]	1				4.68	1	1
O60934	Nibrin OS=Homo sapiens GN=NBN PE=1 SV=1 - [NBN_HUMAN]	1				1.33	1	1
Q15113	Procollagen C-endopeptidase enhancer 1 OS=Homo sapiens GN=PCOLCE PE=1 SV=2 - [PCOC1_HUMAN]	1				3.12	1	1
O95831-2	Isoform 2 of Apoptosis-inducing factor 1, mitochondrial OS=Homo sapiens GN=AIFM1 - [AIFM1_HUMAN]	1				3.99	1	1
Q9NSD9	Phenylalanine--tRNA ligase beta subunit OS=Homo sapiens GN=FARSB PE=1 SV=3 - [SYFB_HUMAN]	1				1.53	1	1
Q9H2B4	Sulfate anion transporter 1 OS=Homo sapiens GN=SLC26A1 PE=2 SV=2 - [S26A1_HUMAN]	1				4.14	1	1
Q8NGQ5	Olfactory receptor 9Q1 OS=Homo sapiens GN=OR9Q1 PE=2 SV=1 - [OR9Q1_HUMAN]	1				6.13	1	1
Q6UXD5-6	Isoform 6 of Seizure 6-like protein 2 OS=Homo sapiens GN=SEZ6L2 - [SE6L2_HUMAN]	1				2.35	1	1
Q86VV4	Ran-binding protein 3-like OS=Homo sapiens GN=RANBP3L PE=2 SV=2 - [RNB3L_HUMAN]	1				4.09	1	1
P17858	6-phosphofructokinase, liver type OS=Homo sapiens GN=PFKL PE=1 SV=6 - [K6PL_HUMAN]	1				1.92	1	1
Q8NCT1	Arrestin domain-containing protein 4 OS=Homo sapiens GN=ARRDC4 PE=2 SV=3 - [ARRD4_HUMAN]	1				3.83	1	1
Q9NY15-2	Isoform 2 of Stabilin-1 OS=Homo sapiens GN=STAB1 - [STAB1_HUMAN]	1				1.74	1	1
Q9P055-2	Isoform 2 of JNK1/MAPK8-associated membrane protein OS=Homo sapiens GN=JKAMP - [JKAMP_HUMAN]	1				8.06	1	1
Q86VL0	TCEA2 protein OS=Homo sapiens GN=TCEA2 PE=2 SV=1 - [Q86VL0_HUMAN]	1				5.37	1	1
Q5VZ89-5	Isoform 5 of DENN domain-containing protein 4C OS=Homo sapiens GN=DENND4C - [DEN4C_HUMAN]	1				1.73	1	1
P06317	Ig lambda chain V-VI region SUT OS=Homo sapiens PE=1 SV=1 - [LV603_HUMAN]	1				24.32	1	1
Q69YN2-2	Isoform 2 of CWF19-like protein 1 OS=Homo sapiens GN=CWF19L1 - [C19L1_HUMAN]	1				2.89	1	1
Q9C029-3	Isoform 2 of Tripartite motif-containing protein 7 OS=Homo sapiens GN=TRIM7 - [TRIM7_HUMAN]	1				2.31	1	1
Q8NF91-7	Isoform 7 of Nesprin-1 OS=Homo sapiens GN=SYNE1 - [SYNE1_HUMAN]	1				0.13	1	1
Q9Y6I3-3	Isoform 3 of Epsin-1 OS=Homo sapiens GN=EPN1 - [EPN1_HUMAN]	1				4.18	1	1
P31327-2	Isoform 2 of Carbamoyl-phosphate synthase [ammonia], mitochondrial OS=Homo sapiens GN=CPS1 - [CPSM_HUMAN]	1				1.24	1	1
Q15345-3	Isoform 3 of Leucine-rich repeat-containing protein 41 OS=Homo sapiens GN=LRRC41 - [LRC41_HUMAN]	1				2.47	1	1
O43399-4	Isoform 4 of Tumor protein D54 OS=Homo sapiens GN=TPD52L2 - [TPD54_HUMAN]	1				5	1	1
P82987	ADAMTS-like protein 3 OS=Homo sapiens GN=ADAMTSL3 PE=2 SV=4 - [ATL3_HUMAN]	1				0.77	1	1
Q9BXM7-2	Isoform 2 of Serine/threonine-protein kinase PINK1, mitochondrial OS=Homo sapiens GN=PINK1 - [PINK1_HUMAN]	1				6.2	1	1
O60333-3	Isoform 3 of Kinesin-like protein KIF1B OS=Homo sapiens GN=KIF1B - [KIF1B_HUMAN]	1				1.21	1	1
Q75N90	Fibrillin-3 OS=Homo sapiens GN=FBN3 PE=2 SV=3 - [FBN3_HUMAN]	1				0.32	1	1
O75962-3	Isoform 3 of Triple functional domain protein OS=Homo sapiens GN=TRIO - [TRIO_HUMAN]	1				1.85	1	1
Q6PCB7	Long-chain fatty acid transport protein 1 OS=Homo sapiens GN=SLC27A1 PE=2 SV=1 - [S27A1_HUMAN]	1				2.01	1	1
C9J3D2	Polyhomeotic-like protein 2 OS=Homo sapiens GN=PHC2 PE=2 SV=1 - [C9J3D2_HUMAN]	1				7.26	1	1
Q6ZUX7	Lipoma HMGIC fusion partner-like 2 protein OS=Homo sapiens GN=LHFPL2 PE=2 SV=2 - [LHPL2_HUMAN]	1				12.28	1	1
Q6PIK3	HCG1995540, isoform CRA_b (Hcg2044074, isoform cra_d) OS=Homo sapiens GN=RAB4B PE=2 SV=1 - [Q6PIK3_HUMAN]	1				10.74	1	1
Q9QC07	HERV-K_1q23.3 provirus ancestral Pol protein OS=Homo sapiens PE=3 SV=2 - [POK7_HUMAN]	1				2.96	1	1
E9PAW1	Splicing factor 3A subunit 1 OS=Homo sapiens GN=SF3A1 PE=2 SV=1 - [E9PAW1_HUMAN]	1				2.75	1	1
Q66K37	Putative Rho GTPase-activating protein 27-like protein OS=Homo sapiens PE=5 SV=1 - [RH27L_HUMAN]	1				22.22	1	1
Q9NR30-2	Isoform 2 of Nucleolar RNA helicase 2 OS=Homo sapiens GN=DDX21 - [DDX21_HUMAN]	1				3.08	1	1
B1AN85	Tight junction protein ZO-2 OS=Homo sapiens GN=TJP2 PE=4 SV=1 - [B1AN85_HUMAN]	1				13.86	1	1
Q9UIJ7-2	Isoform 2 of GTP:AMP phosphotransferase, mitochondrial OS=Homo sapiens GN=AK3 - [KAD3_HUMAN]	1				8.92	1	1
O43865-2	Isoform 2 of Putative adenosylhomocysteinase 2 OS=Homo sapiens GN=AHCYL1 - [SAHH2_HUMAN]	1				1.66	1	1
A0JNW5	UHRF1-binding protein 1-like OS=Homo sapiens GN=UHRF1BP1L PE=1 SV=2 - [UH1BL_HUMAN]	1				1.23	1	1
Q5T749	Keratinocyte proline-rich protein OS=Homo sapiens GN=KPRP PE=1 SV=1 - [KPRP_HUMAN]	1				3.11	1	1
Q5VT97-2	Isoform 2 of Rho GTPase-activating protein SYDE2 OS=Homo sapiens GN=SYDE2 - [SYDE2_HUMAN]	1				2.32	1	1
Q9Y266	Nuclear migration protein nudC OS=Homo sapiens GN=NUDC PE=1 SV=1 - [NUDC_HUMAN]	1				3.63	1	1
Q6IBS0	Twinfilin-2 OS=Homo sapiens GN=TWF2 PE=1 SV=2 - [TWF2_HUMAN]	1				6.3	1	1
Q3LXA3	Bifunctional ATP-dependent dihydroxyacetone kinase/FAD-AMP lyase (cyclizing) OS=Homo sapiens GN=DAK PE=1 SV=2 - [DHAK_HUMAN]	1				1.74	1	1
B1AJY5	26S proteasome non-ATPase regulatory subunit 10 OS=Homo sapiens GN=PSMD10 PE=4 SV=1 - [B1AJY5_HUMAN]	1				7.57	1	1
Q6P587	Acylpyruvase FAHD1, mitochondrial OS=Homo sapiens GN=FAHD1 PE=1 SV=2 - [FAHD1_HUMAN]	1				7.14	1	1
P05165-3	Isoform 3 of Propionyl-CoA carboxylase alpha chain, mitochondrial OS=Homo sapiens GN=PCCA - [PCCA_HUMAN]	1				1.91	1	1
Q5VWW1	Complement C1q-like protein 3 OS=Homo sapiens GN=C1QL3 PE=2 SV=1 - [C1QL3_HUMAN]	1				5.49	1	1
Q9BZS1-2	Isoform 2 of Forkhead box protein P3 OS=Homo sapiens GN=FOXP3 - [FOXP3_HUMAN]	1				3.54	1	1
Q49SQ1	Probable G-protein coupled receptor 33 OS=Homo sapiens GN=GPR33 PE=2 SV=1 - [GPR33_HUMAN]	1				4.2	1	1
H0Y329	WD repeat domain phosphoinositide-interacting protein 4 (Fragment) OS=Homo sapiens GN=WDR45 PE=4 SV=1 - [H0Y329_HUMAN]	1				6.97	1	1
Q5SZU1	D-3-phosphoglycerate dehydrogenase OS=Homo sapiens GN=PHGDH PE=3 SV=1 - [Q5SZU1_HUMAN]	1				2.2	1	1
A6NHU4	Aldo-keto reductase family 1 member C1 OS=Homo sapiens GN=AKR1C1 PE=2 SV=1 - [A6NHU4_HUMAN]	1				9.27	1	1
O60477-2	Isoform 2 of Deleted in bladder cancer protein 1 OS=Homo sapiens GN=DBC1 - [DBC1_HUMAN]	1				9.06	1	1
B1ANE3	5-methyltetrahydrofolate-homocysteine methyltransferase (Fragment) OS=Homo sapiens GN=MTR PE=3 SV=1 - [B1ANE3_HUMAN]	1				4.15	1	1
Q6KCM7-2	Isoform 2 of Calcium-binding mitochondrial carrier protein SCaMC-2 OS=Homo sapiens GN=SLC25A25 - [SCMC2_HUMAN]	1				2.78	1	1
F5H5A1	Acyl-CoA synthetase family member 3, mitochondrial OS=Homo sapiens GN=ACSF3 PE=2 SV=1 - [F5H5A1_HUMAN]	1				6.43	1	1
Q96J77-3	Isoform 3 of Tumor protein D55 OS=Homo sapiens GN=TPD52L3 - [TPD55_HUMAN]	1				18.94	1	1
B4DIG7	Phosphatidylinositol 4-phosphate 5-kinase type-1 beta OS=Homo sapiens GN=PIP5K1B PE=2 SV=1 - [B4DIG7_HUMAN]	1				1.59	1	1
Q6R2W3	SCAN domain-containing protein 3 OS=Homo sapiens GN=SCAND3 PE=2 SV=1 - [SCND3_HUMAN]	1				1.51	1	1
B3KY17	Sarcoplasmic/endoplasmic reticulum calcium ATPase 1 OS=Homo sapiens GN=ATP2A1 PE=2 SV=1 - [B3KY17_HUMAN]	1				1.73	1	1
Q5TCH6	Meiotic recombination protein SPO11 (Fragment) OS=Homo sapiens GN=SPO11 PE=4 SV=2 - [Q5TCH6_HUMAN]	1				11.85	1	1
A6NKB8	Aminopeptidase B OS=Homo sapiens GN=RNPEP PE=2 SV=1 - [A6NKB8_HUMAN]	1				1.31	1	1
H7C3C9	Hippocampus abundant transcript 1 protein (Fragment) OS=Homo sapiens GN=HIAT1 PE=4 SV=1 - [H7C3C9_HUMAN]	1				5	1	1
A6NJU6	ADP-sugar pyrophosphatase OS=Homo sapiens GN=NUDT5 PE=2 SV=2 - [A6NJU6_HUMAN]	1				8.6	1	1
Q5JUJ3	Netrin-G2 OS=Homo sapiens GN=NTNG2 PE=4 SV=1 - [Q5JUJ3_HUMAN]	1				3.64	1	1
Q15772-1	Isoform 1 of Striated muscle preferentially expressed protein kinase OS=Homo sapiens GN=SPEG - [SPEG_HUMAN]	1				0.37	1	1
P58753	Toll/interleukin-1 receptor domain-containing adapter protein OS=Homo sapiens GN=TIRAP PE=1 SV=2 - [TIRAP_HUMAN]	1				3.62	1	1
C9J8H9	ATP synthase subunit f, mitochondrial OS=Homo sapiens GN=ATP5J2 PE=4 SV=1 - [C9J8H9_HUMAN]	1				22.45	1	1
Q9H497-3	Isoform 3 of Torsin-3A OS=Homo sapiens GN=TOR3A - [TOR3A_HUMAN]	1				8.84	1	1
Q6N022	Teneurin-4 OS=Homo sapiens GN=TENM4 PE=1 SV=2 - [TEN4_HUMAN]	1				0.43	1	1
Q96PH1-4	Isoform v2 of NADPH oxidase 5 OS=Homo sapiens GN=NOX5 - [NOX5_HUMAN]	1				1.11	1	1
Q9UBU9-2	Isoform 2 of Nuclear RNA export factor 1 OS=Homo sapiens GN=NXF1 - [NXF1_HUMAN]	1				7.3	1	1
P56378	6.8 kDa mitochondrial proteolipid OS=Homo sapiens GN=MP68 PE=1 SV=1 - [68MP_HUMAN]	1				12.07	1	1
Q5THR3-5	Isoform 5 of EF-hand calcium-binding domain-containing protein 6 OS=Homo sapiens GN=EFCAB6 - [EFCB6_HUMAN]	1				1.6	1	1
Q9BUX1-2	Isoform 2 of Cation transport regulator-like protein 1 OS=Homo sapiens GN=CHAC1 - [CHAC1_HUMAN]	1				8.68	1	1
O95487-2	Isoform 2 of Protein transport protein Sec24B OS=Homo sapiens GN=SEC24B - [SC24B_HUMAN]	1				2.68	1	1
E9PBF6	Lamin-B1 OS=Homo sapiens GN=LMNB1 PE=2 SV=1 - [E9PBF6_HUMAN]	1				2.58	1	1
Q9P2D8-2	Isoform 2 of Protein unc-79 homolog OS=Homo sapiens GN=UNC79 - [UNC79_HUMAN]	1				1.02	1	1
F5GXJ9	CD166 antigen OS=Homo sapiens GN=ALCAM PE=2 SV=1 - [F5GXJ9_HUMAN]	1				1.88	1	1
P23470-2	Isoform 2 of Receptor-type tyrosine-protein phosphatase gamma OS=Homo sapiens GN=PTPRG - [PTPRG_HUMAN]	1				0.71	1	1
C9JBG0	Ras-related protein Rab-34, isoform NARR (Fragment) OS=Homo sapiens GN=RAB34 PE=3 SV=1 - [C9JBG0_HUMAN]	1				7.11	1	1
A8MV79	Vitamin K epoxide reductase complex subunit 1 OS=Homo sapiens GN=VKORC1 PE=2 SV=1 - [A8MV79_HUMAN]	1				8.75	1	1
Q5VWK5-7	Isoform 7 of Interleukin-23 receptor OS=Homo sapiens GN=IL23R - [IL23R_HUMAN]	1				2.64	1	1
P13569-3	Isoform 3 of Cystic fibrosis transmembrane conductance regulator OS=Homo sapiens GN=CFTR - [CFTR_HUMAN]	1				1.82	1	1
Q8WUT9-2	Isoform 2 of Solute carrier family 25 member 43 OS=Homo sapiens GN=SLC25A43 - [S2543_HUMAN]	1				8.65	1	1
P13196-2	Isoform 2 of 5-aminolevulinate synthase, nonspecific, mitochondrial OS=Homo sapiens GN=ALAS1 - [HEM1_HUMAN]	1				9.32	1	1
C9JB34	55 kDa erythrocyte membrane protein (Fragment) OS=Homo sapiens GN=MPP1 PE=2 SV=1 - [C9JB34_HUMAN]	1				7.69	1	1
O95759-2	Isoform 2 of TBC1 domain family member 8 OS=Homo sapiens GN=TBC1D8 - [TBCD8_HUMAN]	1				1.23	1	1
P49454	Centromere protein F OS=Homo sapiens GN=CENPF PE=1 SV=2 - [CENPF_HUMAN]	1				0.5	1	1
Q17RM4-2	Isoform 2 of Coiled-coil domain-containing protein 142 OS=Homo sapiens GN=CCDC142 - [CC142_HUMAN]	1				2.56	1	1
C9J0Q4	E3 ubiquitin-protein ligase RAD18 (Fragment) OS=Homo sapiens GN=RAD18 PE=2 SV=1 - [C9J0Q4_HUMAN]	1				7.61	1	1
B0QYA4	Eukaryotic translation initiation factor 3 subunit D (Fragment) OS=Homo sapiens GN=EIF3D PE=4 SV=1 - [B0QYA4_HUMAN]	1				6.06	1	1
Q68D91-2	Isoform 2 of Metallo-beta-lactamase domain-containing protein 2 OS=Homo sapiens GN=MBLAC2 - [MBLC2_HUMAN]	1				6.53	1	1
C9JKI7	Mitotic spindle assembly checkpoint protein MAD1 (Fragment) OS=Homo sapiens GN=MAD1L1 PE=2 SV=1 - [C9JKI7_HUMAN]	1				18.85	1	1
Q6ZRR7	Leucine-rich repeat-containing protein 9 OS=Homo sapiens GN=LRRC9 PE=2 SV=2 - [LRRC9_HUMAN]	1				1.72	1	1
H7BZN4	Major facilitator superfamily domain-containing protein 2B (Fragment) OS=Homo sapiens GN=MFSD2B PE=4 SV=1 - [H7BZN4_HUMAN]	1				56.82	1	1
H7BZU5	Neuroblastoma-amplified sequence (Fragment) OS=Homo sapiens GN=NBAS PE=4 SV=1 - [H7BZU5_HUMAN]	1				8.33	1	1
E9PAZ2	H/ACA ribonucleoprotein complex non-core subunit NAF1 OS=Homo sapiens GN=NAF1 PE=2 SV=1 - [E9PAZ2_HUMAN]	1				3.86	1	1
H0YL36	Disintegrin and metalloproteinase domain-containing protein 8 OS=Homo sapiens GN=ADAM8 PE=4 SV=1 - [H0YL36_HUMAN]	1				3.96	1	1
F5H2J2	Ubiquitin-protein ligase E3B OS=Homo sapiens GN=UBE3B PE=2 SV=1 - [F5H2J2_HUMAN]	1				3.25	1	1
H7C399	Cullin-3 (Fragment) OS=Homo sapiens GN=CUL3 PE=3 SV=1 - [H7C399_HUMAN]	1				6.31	1	1
E9PB30	Anoctamin OS=Homo sapiens GN=ANO6 PE=2 SV=1 - [E9PB30_HUMAN]	1				2.47	1	1
H7C2C2	Ephexin-1 (Fragment) OS=Homo sapiens GN=NGEF PE=4 SV=1 - [H7C2C2_HUMAN]	1				20.62	1	1
Q8NI22-2	Isoform 2 of Multiple coagulation factor deficiency protein 2 OS=Homo sapiens GN=MCFD2 - [MCFD2_HUMAN]	1				18.09	1	1
J3KP30	Deoxynucleotidyltransferase terminal-interacting protein 2 OS=Homo sapiens GN=DNTTIP2 PE=4 SV=1 - [J3KP30_HUMAN]	1				1.66	1	1
P06756-3	Isoform 3 of Integrin alpha-V OS=Homo sapiens GN=ITGAV - [ITAV_HUMAN]	1				1.3	1	1
Q7Z6M3-2	Isoform 2 of Allergin-1 OS=Homo sapiens GN=MILR1 - [MILR1_HUMAN]	1				8.06	1	1
B7Z2J0	Sodium-driven chloride bicarbonate exchanger OS=Homo sapiens GN=SLC4A10 PE=2 SV=1 - [B7Z2J0_HUMAN]	1				2.21	1	1
E9PHJ4	Neural cell adhesion molecule L1 (Fragment) OS=Homo sapiens GN=L1CAM PE=2 SV=1 - [E9PHJ4_HUMAN]	1				7.14	1	1
H7C0N5	Engulfment and cell motility protein 1 (Fragment) OS=Homo sapiens GN=ELMO1 PE=4 SV=1 - [H7C0N5_HUMAN]	1				8.06	1	1
H7C463	Mitochondrial inner membrane protein (Fragment) OS=Homo sapiens GN=IMMT PE=4 SV=1 - [H7C463_HUMAN]	1				2.77	1	1
C9J813	Caldesmon (Fragment) OS=Homo sapiens GN=CALD1 PE=2 SV=1 - [C9J813_HUMAN]	1				2.61	1	1
F8WF65	Elongation factor 1-beta OS=Homo sapiens GN=EEF1B2 PE=2 SV=1 - [F8WF65_HUMAN]	1				51.72	1	1
H7C1D0	Putative deoxyribonuclease TATDN2 (Fragment) OS=Homo sapiens GN=TATDN2 PE=4 SV=1 - [H7C1D0_HUMAN]	1				4.5	1	1
H7C102	Mucin-20 (Fragment) OS=Homo sapiens GN=MUC20 PE=4 SV=1 - [H7C102_HUMAN]	1				13.28	1	1
C9IZD0	Anoctamin-10 (Fragment) OS=Homo sapiens GN=ANO10 PE=2 SV=1 - [C9IZD0_HUMAN]	1				10.71	1	1
Q8NBU5-2	Isoform 2 of ATPase family AAA domain-containing protein 1 OS=Homo sapiens GN=ATAD1 - [ATAD1_HUMAN]	1				3.48	1	1
P30038-2	Isoform 2 of Delta-1-pyrroline-5-carboxylate dehydrogenase, mitochondrial OS=Homo sapiens GN=ALDH4A1 - [AL4A1_HUMAN]	1				3.78	1	1
A6NNA2	Serine/arginine repetitive matrix protein 3 OS=Homo sapiens GN=SRRM3 PE=2 SV=4 - [SRRM3_HUMAN]	1				5.19	1	1
H0Y5Z1	Uncharacterized protein OS=Homo sapiens PE=4 SV=1 - [H0Y5Z1_HUMAN]	1				2.81	1	1
B4DYD8	T-complex protein 1 subunit epsilon OS=Homo sapiens GN=CCT5 PE=2 SV=1 - [B4DYD8_HUMAN]	1				3.57	1	1
B9A012	Myosin VIIA, isoform CRA_a OS=Homo sapiens GN=MYO7A PE=4 SV=1 - [B9A012_HUMAN]	1				0.85	1	1
C9JUX3	Protein FRG2-like-2 OS=Homo sapiens GN=FRG2C PE=2 SV=1 - [C9JUX3_HUMAN]	1				5.34	1	1
E7ERY0	Nuclear valosin-containing protein-like OS=Homo sapiens GN=NVL PE=2 SV=1 - [E7ERY0_HUMAN]	1				1.38	1	1
P14735-2	Isoform 2 of Insulin-degrading enzyme OS=Homo sapiens GN=IDE - [IDE_HUMAN]	1				4.53	1	1
H7C4K9	Calcium-dependent secretion activator 1 (Fragment) OS=Homo sapiens GN=CADPS PE=4 SV=1 - [H7C4K9_HUMAN]	1				10.53	1	1
A6NMS2	Ribose-phosphate pyrophosphokinase 2 (Fragment) OS=Homo sapiens GN=PRPS2 PE=2 SV=2 - [A6NMS2_HUMAN]	1				4.76	1	1
C9K0U8	Single-stranded DNA-binding protein (Fragment) OS=Homo sapiens GN=SSBP1 PE=3 SV=1 - [C9K0U8_HUMAN]	1				12.4	1	1
C9JKM8	Isopentenyl-diphosphate Delta-isomerase 1 (Fragment) OS=Homo sapiens GN=IDI1 PE=2 SV=1 - [C9JKM8_HUMAN]	1				9.02	1	1
P04156-2	Isoform 2 of Major prion protein OS=Homo sapiens GN=PRNP - [PRIO_HUMAN]	1				4.88	1	1
D6R9X8	Integrin alpha-3 OS=Homo sapiens GN=ITGA3 PE=2 SV=2 - [D6R9X8_HUMAN]	1				6.34	1	1
D6R9C9	Protein NOXP20 (Fragment) OS=Homo sapiens GN=FAM114A1 PE=2 SV=1 - [D6R9C9_HUMAN]	1				21.64	1	1
E9PCX7	NAD(P) transhydrogenase, mitochondrial OS=Homo sapiens GN=NNT PE=2 SV=1 - [E9PCX7_HUMAN]	1				1.26	1	1
D6R918	OCIA domain-containing protein 1 (Fragment) OS=Homo sapiens GN=OCIAD1 PE=2 SV=1 - [D6R918_HUMAN]	1				24.66	1	1
D7UEQ8	POTE ankyrin domain family member C OS=Homo sapiens GN=POTEC PE=2 SV=1 - [D7UEQ8_HUMAN]	1				3.91	1	1
D6RCL7	Angiomotin-like protein 2 (Fragment) OS=Homo sapiens GN=AMOTL2 PE=2 SV=1 - [D6RCL7_HUMAN]	1				6.57	1	1
B4DEK4	Sorting nexin-2 OS=Homo sapiens GN=SNX2 PE=2 SV=1 - [B4DEK4_HUMAN]	1				3.73	1	1
E9PF10	Nuclear pore complex protein Nup155 OS=Homo sapiens GN=NUP155 PE=2 SV=1 - [E9PF10_HUMAN]	1				0.75	1	1
D6R958	LEM domain-containing protein 2 (Fragment) OS=Homo sapiens GN=LEMD2 PE=2 SV=1 - [D6R958_HUMAN]	1				24.07	1	1
D6REJ4	Dachshund homolog 2 OS=Homo sapiens GN=DACH2 PE=2 SV=1 - [D6REJ4_HUMAN]	1				5.14	1	1
H0Y9W6	Glutamyl-tRNA(Gln) amidotransferase subunit B, mitochondrial (Fragment) OS=Homo sapiens GN=PET112 PE=4 SV=1 - [H0Y9W6_HUMAN]	1				10.61	1	1
P01133-2	Isoform 2 of Pro-epidermal growth factor OS=Homo sapiens GN=EGF - [EGF_HUMAN]	1				0.77	1	1
B4DSG0	Janus kinase and microtubule-interacting protein 2 OS=Homo sapiens GN=JAKMIP2 PE=2 SV=1 - [B4DSG0_HUMAN]	1				2.06	1	1
H0YA95	Single-strand selective monofunctional uracil DNA glycosylase (Fragment) OS=Homo sapiens GN=SMUG1 PE=4 SV=1 - [H0YA95_HUMAN]	1				12.59	1	1
Q9UHP7-6	Isoform 5 of C-type lectin domain family 2 member D OS=Homo sapiens GN=CLEC2D - [CLC2D_HUMAN]	1				10.39	1	1
E5RG62	Putative deoxyribonuclease TATDN1 (Fragment) OS=Homo sapiens GN=TATDN1 PE=2 SV=1 - [E5RG62_HUMAN]	1				8.6	1	1
E5RJR5	S-phase kinase-associated protein 1 OS=Homo sapiens GN=SKP1 PE=2 SV=1 - [E5RJR5_HUMAN]	1				7.36	1	1
E9PP31	Caprin-1 OS=Homo sapiens GN=CAPRIN1 PE=4 SV=1 - [E9PP31_HUMAN]	1				6.18	1	1
G3V1A1	60S ribosomal protein L8 OS=Homo sapiens GN=RPL8 PE=2 SV=1 - [G3V1A1_HUMAN]	1				9.58	1	1
C9JSC0	POU domain, class 6, transcription factor 2 (Fragment) OS=Homo sapiens GN=POU6F2 PE=2 SV=1 - [C9JSC0_HUMAN]	1				15.86	1	1
E9PNH7	Alpha-crystallin B chain (Fragment) OS=Homo sapiens GN=CRYAB PE=2 SV=1 - [E9PNH7_HUMAN]	1				7.55	1	1
O60331-4	Isoform 4 of Phosphatidylinositol 4-phosphate 5-kinase type-1 gamma OS=Homo sapiens GN=PIP5K1C - [PI51C_HUMAN]	1				5.78	1	1
E9PLZ4	Tyrosine-protein phosphatase non-receptor type 5 OS=Homo sapiens GN=PTPN5 PE=2 SV=1 - [E9PLZ4_HUMAN]	1				7.32	1	1
B3KSB1	Endoplasmic reticulum metallopeptidase 1 OS=Homo sapiens GN=ERMP1 PE=2 SV=1 - [B3KSB1_HUMAN]	1				2.85	1	1
E9PP73	Coatomer subunit beta (Fragment) OS=Homo sapiens GN=COPB1 PE=2 SV=1 - [E9PP73_HUMAN]	1				2.26	1	1
E5RFJ0	Dedicator of cytokinesis protein 2 OS=Homo sapiens GN=DOCK2 PE=2 SV=1 - [E5RFJ0_HUMAN]	1				0.97	1	1
E9PPC1	Ribosomal protein S6 kinase alpha-1 OS=Homo sapiens GN=RPS6KA1 PE=2 SV=1 - [E9PPC1_HUMAN]	1				53.57	1	1
E5RFN6	ATP-binding cassette sub-family A member 10 OS=Homo sapiens GN=ABCA10 PE=2 SV=1 - [E5RFN6_HUMAN]	1				1.43	1	1
E9PP60	GDP-L-fucose synthase OS=Homo sapiens GN=TSTA3 PE=2 SV=1 - [E9PP60_HUMAN]	1				10.43	1	1
E9PNW0	Nucleosome assembly protein 1-like 4 (Fragment) OS=Homo sapiens GN=NAP1L4 PE=2 SV=1 - [E9PNW0_HUMAN]	1				9.35	1	1
E7EVZ5	Prenylcysteine oxidase-like OS=Homo sapiens GN=PCYOX1L PE=2 SV=1 - [E7EVZ5_HUMAN]	1				2.72	1	1
E9PNR2	Ras and Rab interactor 1 OS=Homo sapiens GN=RIN1 PE=2 SV=1 - [E9PNR2_HUMAN]	1				3.57	1	1
B7Z7G5	Probable tRNA pseudouridine synthase 2 OS=Homo sapiens GN=TRUB2 PE=2 SV=1 - [B7Z7G5_HUMAN]	1				4.73	1	1
F5H5F8	Amiloride-sensitive sodium channel subunit alpha (Fragment) OS=Homo sapiens GN=SCNN1A PE=2 SV=1 - [F5H5F8_HUMAN]	1				18.87	1	1
Q32MM7	PDE4C protein OS=Homo sapiens GN=PDE4C PE=2 SV=1 - [Q32MM7_HUMAN]	1				3.12	1	1
B4E135	DNA ligase 1 OS=Homo sapiens GN=LIG1 PE=2 SV=1 - [B4E135_HUMAN]	1				4.1	1	1
H7BY67	Uncharacterized protein OS=Homo sapiens PE=4 SV=1 - [H7BY67_HUMAN]	1				2.35	1	1
F5GX07	Oligoribonuclease, mitochondrial OS=Homo sapiens GN=REXO2 PE=2 SV=1 - [F5GX07_HUMAN]	1				12.24	1	1
Q5FBE1	Coagulation factor IX OS=Homo sapiens GN=F9 PE=2 SV=1 - [Q5FBE1_HUMAN]	1				2.13	1	1
F5H1R2	Protein AMN1 homolog (Fragment) OS=Homo sapiens GN=AMN1 PE=2 SV=1 - [F5H1R2_HUMAN]	1				9.26	1	1
G8JLH9	Signal transducer and activator of transcription 3 OS=Homo sapiens GN=STAT3 PE=4 SV=1 - [G8JLH9_HUMAN]	1				1.64	1	1
D6PSQ9	Selenide, water dikinase 1 OS=Homo sapiens GN=SEPHS1 PE=2 SV=1 - [D6PSQ9_HUMAN]	1				4.63	1	1
Q5T0G3	Leucine rich repeat containing 1 OS=Homo sapiens GN=LRRC1 PE=4 SV=1 - [Q5T0G3_HUMAN]	1				8.44	1	1
F5H7R9	Parathymosin (Fragment) OS=Homo sapiens GN=PTMS PE=2 SV=1 - [F5H7R9_HUMAN]	1				19.3	1	1
B4E3A5	Platelet-derived growth factor C, receptor-binding form OS=Homo sapiens GN=PDGFC PE=2 SV=1 - [B4E3A5_HUMAN]	1				18.95	1	1
B7Z635	Beta-sarcoglycan OS=Homo sapiens GN=SGCB PE=2 SV=1 - [B7Z635_HUMAN]	1				6.85	1	1
C9JVW9	Propionyl-CoA carboxylase beta chain, mitochondrial (Fragment) OS=Homo sapiens GN=PCCB PE=2 SV=1 - [C9JVW9_HUMAN]	1				12.69	1	1
G5E9Z1	Putative uncharacterized protein LOC152485 OS=Homo sapiens GN=ZNF827 PE=2 SV=1 - [G5E9Z1_HUMAN]	1				2.05	1	1
H0YI10	Ceramide synthase 5 (Fragment) OS=Homo sapiens GN=CERS5 PE=3 SV=1 - [H0YI10_HUMAN]	1				12.31	1	1
F8W1K6	Plexin-C1 OS=Homo sapiens GN=PLXNC1 PE=2 SV=1 - [F8W1K6_HUMAN]	1				3.61	1	1
F8W0K0	Eukaryotic translation initiation factor 4B (Fragment) OS=Homo sapiens GN=EIF4B PE=2 SV=1 - [F8W0K0_HUMAN]	1				12.35	1	1
F8VYY5	DnaJ homolog subfamily C member 14 (Fragment) OS=Homo sapiens GN=DNAJC14 PE=2 SV=1 - [F8VYY5_HUMAN]	1				21.52	1	1
F8VXS6	Homeobox protein MOX-1 OS=Homo sapiens GN=MEOX1 PE=2 SV=1 - [F8VXS6_HUMAN]	1				11.38	1	1
H0YHL1	Dynactin subunit 2 (Fragment) OS=Homo sapiens GN=DCTN2 PE=4 SV=1 - [H0YHL1_HUMAN]	1				11.72	1	1
K7ELA4	Chromobox protein homolog 1 OS=Homo sapiens GN=CBX1 PE=4 SV=1 - [K7ELA4_HUMAN]	1				11.59	1	1
Q5TBA9	Protein furry homolog OS=Homo sapiens GN=FRY PE=1 SV=1 - [FRY_HUMAN]	1				0.3	1	1
Q9H093	NUAK family SNF1-like kinase 2 OS=Homo sapiens GN=NUAK2 PE=1 SV=1 - [NUAK2_HUMAN]	1				4.3	1	1
B0QY60	SUN domain-containing protein 2 (Fragment) OS=Homo sapiens GN=UNC84B PE=4 SV=1 - [B0QY60_HUMAN]	1				6.57	1	1
B4DI96	Protein FAM122C OS=Homo sapiens GN=FAM122C PE=2 SV=1 - [B4DI96_HUMAN]	1				3.24	1	1
B8ZZI9	Aftiphilin OS=Homo sapiens GN=AFTPH PE=4 SV=1 - [B8ZZI9_HUMAN]	1				4.4	1	1
D6RFL4	Monocyte differentiation antigen CD14, urinary form (Fragment) OS=Homo sapiens GN=CD14 PE=2 SV=1 - [D6RFL4_HUMAN]	1				9.86	1	1
E7EMN4	Retinoic acid-induced protein 2 OS=Homo sapiens GN=RAI2 PE=2 SV=1 - [E7EMN4_HUMAN]	1				2.71	1	1
E7END2	Sperm-specific antigen 2 OS=Homo sapiens GN=SSFA2 PE=2 SV=1 - [E7END2_HUMAN]	1				2.77	1	1
E7ERB7	GEM-interacting protein OS=Homo sapiens GN=GMIP PE=2 SV=1 - [E7ERB7_HUMAN]	1				2.13	1	1
E9PMY3	Protein tyrosine phosphatase type IVA 2 (Fragment) OS=Homo sapiens GN=PTP4A2 PE=2 SV=1 - [E9PMY3_HUMAN]	1				12.7	1	1
F2Z2H2	Ras suppressor protein 1 OS=Homo sapiens GN=RSU1 PE=2 SV=1 - [F2Z2H2_HUMAN]	1				3.98	1	1
F5H1L5	Ubiquitin carboxyl-terminal hydrolase 45 OS=Homo sapiens GN=USP45 PE=2 SV=1 - [F5H1L5_HUMAN]	1				12.15	1	1
F5H6T1	Actin-related protein 2 OS=Homo sapiens GN=ACTR2 PE=2 SV=1 - [F5H6T1_HUMAN]	1				3.93	1	1
F8VV35	D-amino-acid oxidase (Fragment) OS=Homo sapiens GN=DAO PE=2 SV=1 - [F8VV35_HUMAN]	1				16.77	1	1
F8WEF7	Deleted in malignant brain tumors 1 protein OS=Homo sapiens GN=DMBT1 PE=2 SV=1 - [F8WEF7_HUMAN]	1				0.62	1	1
G3V2B5	Protein KIAA0317 OS=Homo sapiens GN=KIAA0317 PE=2 SV=1 - [G3V2B5_HUMAN]	1				1.79	1	1
G3V327	Diacylglycerol kinase alpha (Fragment) OS=Homo sapiens GN=DGKA PE=2 SV=1 - [G3V327_HUMAN]	1				14.95	1	1
G3V4P4	Presenilin-1 (Fragment) OS=Homo sapiens GN=PSEN1 PE=2 SV=1 - [G3V4P4_HUMAN]	1				19.27	1	1
G3XAM2	Complement factor I light chain OS=Homo sapiens GN=CFI PE=2 SV=1 - [G3XAM2_HUMAN]	1				1.39	1	1
G3XCN8	Cadherin-23 OS=Homo sapiens GN=CDH23 PE=2 SV=1 - [G3XCN8_HUMAN]	1				3.38	1	1
G5E941	DEP domain-containing protein 7 OS=Homo sapiens GN=DEPDC7 PE=2 SV=1 - [G5E941_HUMAN]	1				1.79	1	1
H0Y390	Microtubule-actin cross-linking factor 1, isoforms 1/2/3/5 (Fragment) OS=Homo sapiens GN=MACF1 PE=4 SV=1 - [H0Y390_HUMAN]	1				0.27	1	1
H0Y5P8	BTB/POZ domain-containing protein KCTD3 (Fragment) OS=Homo sapiens GN=KCTD3 PE=4 SV=1 - [H0Y5P8_HUMAN]	1				4.76	1	1
H0Y720	Trinucleotide repeat-containing gene 6B protein (Fragment) OS=Homo sapiens GN=TNRC6B PE=4 SV=1 - [H0Y720_HUMAN]	1				1.22	1	1
H0Y8U6	G-protein-coupled receptor 98 (Fragment) OS=Homo sapiens GN=GPR98 PE=4 SV=1 - [H0Y8U6_HUMAN]	1				1.06	1	1
H0YAC3	UPF0235 protein C15orf40 (Fragment) OS=Homo sapiens GN=C15orf40 PE=4 SV=2 - [H0YAC3_HUMAN]	1				22.35	1	1
H0YCP6	Transmembrane protein 63B (Fragment) OS=Homo sapiens GN=TMEM63B PE=4 SV=1 - [H0YCP6_HUMAN]	1				1.54	1	1
H0YJD4	E3 ubiquitin-protein ligase HECTD1 (Fragment) OS=Homo sapiens GN=HECTD1 PE=4 SV=1 - [H0YJD4_HUMAN]	1				1.13	1	1
H0YJP3	T1-TrpRS (Fragment) OS=Homo sapiens GN=WARS PE=4 SV=1 - [H0YJP3_HUMAN]	1				11.35	1	1
H0YJY7	Calmodulin-binding transcription activator 1 (Fragment) OS=Homo sapiens GN=CAMTA1 PE=4 SV=1 - [H0YJY7_HUMAN]	1				25	1	1
H0YKY4	Selenocysteine insertion sequence-binding protein 2-like (Fragment) OS=Homo sapiens GN=SECISBP2L PE=4 SV=1 - [H0YKY4_HUMAN]	1				3.53	1	1
H0YN67	Immunoglobulin superfamily-containing leucine-rich repeat protein (Fragment) OS=Homo sapiens GN=ISLR PE=4 SV=1 - [H0YN67_HUMAN]	1				9.52	1	1
H3BM42	Golgi apparatus protein 1 OS=Homo sapiens GN=GLG1 PE=4 SV=1 - [H3BM42_HUMAN]	1				1	1	1
H3BM89	60S ribosomal protein L4 OS=Homo sapiens GN=RPL4 PE=4 SV=1 - [H3BM89_HUMAN]	1				3	1	1
H3BNP9	Sulfide:quinone oxidoreductase, mitochondrial (Fragment) OS=Homo sapiens GN=SQRDL PE=4 SV=1 - [H3BNP9_HUMAN]	1				11.29	1	1
H3BPC4	SUMO-conjugating enzyme UBC9 (Fragment) OS=Homo sapiens GN=UBE2I PE=4 SV=2 - [H3BPC4_HUMAN]	1				18.57	1	1
H3BPE4	Eukaryotic translation initiation factor 3 subunit C (Fragment) OS=Homo sapiens GN=EIF3C PE=4 SV=1 - [H3BPE4_HUMAN]	1				6.08	1	1
H3BSG9	Cytosolic phospholipase A2 zeta OS=Homo sapiens GN=PLA2G4F PE=4 SV=1 - [H3BSG9_HUMAN]	1				16.81	1	1
H3BSR0	Neuropilin and tolloid-like protein 2 (Fragment) OS=Homo sapiens GN=NETO2 PE=4 SV=2 - [H3BSR0_HUMAN]	1				4.64	1	1
H3BST5	Mitochondrial Rho GTPase 2 (Fragment) OS=Homo sapiens GN=RHOT2 PE=4 SV=2 - [H3BST5_HUMAN]	1				6.73	1	1
H3BU30	Nuclear factor of-activated T-cells, cytoplasmic 3 (Fragment) OS=Homo sapiens GN=NFATC3 PE=4 SV=2 - [H3BU30_HUMAN]	1				13.77	1	1
H7BY55	Complement decay-accelerating factor OS=Homo sapiens GN=CD55 PE=4 SV=1 - [H7BY55_HUMAN]	1				9.3	1	1
H7BYZ4	Thyroid adenoma-associated protein (Fragment) OS=Homo sapiens GN=THADA PE=4 SV=1 - [H7BYZ4_HUMAN]	1				5.64	1	1
H7C2P2	Protein sidekick-2 (Fragment) OS=Homo sapiens GN=SDK2 PE=4 SV=1 - [H7C2P2_HUMAN]	1				0.9	1	1
H7C3R4	WD repeat-containing protein 62 (Fragment) OS=Homo sapiens GN=WDR62 PE=4 SV=2 - [H7C3R4_HUMAN]	1				6.6	1	1
H7C3T2	Autophagy-related protein 2 homolog A (Fragment) OS=Homo sapiens GN=ATG2A PE=4 SV=1 - [H7C3T2_HUMAN]	1				0.98	1	1
H7C4T4	Testis anion transporter 1 (Fragment) OS=Homo sapiens GN=SLC26A8 PE=4 SV=1 - [H7C4T4_HUMAN]	1				2.81	1	1
I3L276	Heme oxygenase 2 (Fragment) OS=Homo sapiens GN=HMOX2 PE=4 SV=1 - [I3L276_HUMAN]	1				14.55	1	1
I3L2G5	NACHT, LRR and PYD domains-containing protein 1 OS=Homo sapiens GN=NLRP1 PE=4 SV=1 - [I3L2G5_HUMAN]	1				0.67	1	1
I3L3E6	WSC domain-containing protein 1 OS=Homo sapiens GN=WSCD1 PE=4 SV=1 - [I3L3E6_HUMAN]	1				6.54	1	1
I3L515	Uncharacterized protein OS=Homo sapiens PE=4 SV=1 - [I3L515_HUMAN]	1				14.77	1	1
I3NI22	N-sulphoglucosamine sulphohydrolase (Fragment) OS=Homo sapiens GN=SGSH PE=4 SV=1 - [I3NI22_HUMAN]	1				6.19	1	1
J3KSX7	Mitochondrial Rho GTPase 1 OS=Homo sapiens GN=RHOT1 PE=4 SV=1 - [J3KSX7_HUMAN]	1				3.63	1	1
J3QL05	Serine/arginine-rich-splicing factor 2 (Fragment) OS=Homo sapiens GN=SRSF2 PE=4 SV=1 - [J3QL05_HUMAN]	1				6.15	1	1
J3QLK4	Zinc phosphodiesterase ELAC protein 2 (Fragment) OS=Homo sapiens GN=ELAC2 PE=4 SV=1 - [J3QLK4_HUMAN]	1				16.89	1	1
J3QQZ1	Sodium channel protein type 4 subunit alpha OS=Homo sapiens GN=SCN4A PE=3 SV=1 - [J3QQZ1_HUMAN]	1				1.53	1	1
J3QS96	60S ribosomal protein L17 (Fragment) OS=Homo sapiens GN=RPL17 PE=3 SV=1 - [J3QS96_HUMAN]	1				11.59	1	1
J3QSB4	60S ribosomal protein L13 (Fragment) OS=Homo sapiens GN=RPL13 PE=3 SV=1 - [J3QSB4_HUMAN]	1				6.35	1	1
K7EIG7	Unconventional myosin-Id OS=Homo sapiens GN=MYO1D PE=4 SV=1 - [K7EIG7_HUMAN]	1				2.07	1	1
K7EIN8	Uncharacterized protein C19orf57 (Fragment) OS=Homo sapiens GN=C19orf57 PE=4 SV=1 - [K7EIN8_HUMAN]	1				6.78	1	1
K7EJ96	Protein rogdi homolog (Fragment) OS=Homo sapiens GN=ROGDI PE=4 SV=1 - [K7EJ96_HUMAN]	1				7.83	1	1
K7EKP5	Low-density lipoprotein receptor-related protein 3 OS=Homo sapiens GN=LRP3 PE=4 SV=1 - [K7EKP5_HUMAN]	1				3.57	1	1
K7EKQ8	Methyltransferase-like protein 16 (Fragment) OS=Homo sapiens GN=METTL16 PE=4 SV=1 - [K7EKQ8_HUMAN]	1				11.88	1	1
K7EL91	Protein rogdi homolog OS=Homo sapiens GN=ROGDI PE=4 SV=1 - [K7EL91_HUMAN]	1				17.65	1	1
K7ELY0	WD repeat domain phosphoinositide-interacting protein 1 (Fragment) OS=Homo sapiens GN=WIPI1 PE=4 SV=1 - [K7ELY0_HUMAN]	1				9.27	1	1
K7EMQ6	Asparagine--tRNA ligase, cytoplasmic (Fragment) OS=Homo sapiens GN=NARS PE=4 SV=1 - [K7EMQ6_HUMAN]	1				6.25	1	1
K7EN66	2',3'-cyclic-nucleotide 3'-phosphodiesterase (Fragment) OS=Homo sapiens GN=CNP PE=4 SV=1 - [K7EN66_HUMAN]	1				9.17	1	1
K7ENJ0	UV excision repair protein RAD23 homolog A OS=Homo sapiens GN=RAD23A PE=4 SV=1 - [K7ENJ0_HUMAN]	1				6.47	1	1
K7EP62	Calpain-5 OS=Homo sapiens GN=CAPN5 PE=4 SV=1 - [K7EP62_HUMAN]	1				34.62	1	1
K7EPJ2	GPI ethanolamine phosphate transferase 1 (Fragment) OS=Homo sapiens GN=PIGN PE=4 SV=1 - [K7EPJ2_HUMAN]	1				10.71	1	1
K7ER91	Arf-GAP with GTPase, ANK repeat and PH domain-containing protein 4 (Fragment) OS=Homo sapiens GN=AGAP4 PE=4 SV=1 - [K7ER91_HUMAN]	1				20.44	1	1
K7ERB5	Erythropoietin receptor OS=Homo sapiens GN=EPOR PE=4 SV=1 - [K7ERB5_HUMAN]	1				7.97	1	1
K7ERV2	SEC14-like protein 5 (Fragment) OS=Homo sapiens GN=SEC14L5 PE=4 SV=1 - [K7ERV2_HUMAN]	1				7.1	1	1
K7ES31	Eukaryotic translation initiation factor 3 subunit K OS=Homo sapiens GN=EIF3K PE=4 SV=1 - [K7ES31_HUMAN]	1				10.22	1	1
O00764-3	Isoform 3 of Pyridoxal kinase OS=Homo sapiens GN=PDXK - [PDXK_HUMAN]	1				4.18	1	1
Q16629-3	Isoform 3 of Serine/arginine-rich splicing factor 7 OS=Homo sapiens GN=SRSF7 - [SRSF7_HUMAN]	1				6.82	1	1
Q5QPM0	RNA binding protein, autoantigenic (HnRNP-associated with lethal yellow homolog (Mouse)) (Fragment) OS=Homo sapiens GN=RALY PE=4 SV=1 - [Q5QPM0_HUMAN]	1				5.23	1	1
[truncated: 4 more rows]

## Sheet: patient 2
			FRESH			FROZEN
Accession	Description	Σ# Unique Peptides	Coverage A2	# Peptides A2	# PSM A2	Coverage B2	# Peptides B2	# PSM B2
P02768	Serum albumin OS=Homo sapiens GN=ALB PE=1 SV=2 - [ALBU_HUMAN]	57	80.46	56	3343	79.47	52	3560
P12111-2	Isoform 2 of Collagen alpha-3(VI) chain OS=Homo sapiens GN=COL6A3 - [CO6A3_HUMAN]	113	48.87	106	1967	50.59	115	2058
Q05707-2	Isoform 2 of Collagen alpha-1(XIV) chain OS=Homo sapiens GN=COL14A1 - [COEA1_HUMAN]	62	50.06	61	1309	47.53	56	1280
P04406	Glyceraldehyde-3-phosphate dehydrogenase OS=Homo sapiens GN=GAPDH PE=1 SV=3 - [G3P_HUMAN]	19	76.12	19	834	71.04	16	706
D6RGG3	Collagen alpha-1(XII) chain OS=Homo sapiens GN=COL12A1 PE=2 SV=1 - [D6RGG3_HUMAN]	104	47.32	97	798	45.79	92	735
P06733	Alpha-enolase OS=Homo sapiens GN=ENO1 PE=1 SV=2 - [ENOA_HUMAN]	16	64.75	19	796	64.75	20	592
P12109	Collagen alpha-1(VI) chain OS=Homo sapiens GN=COL6A1 PE=1 SV=3 - [CO6A1_HUMAN]	33	40.18	31	573	42.02	31	624
P68871	Hemoglobin subunit beta OS=Homo sapiens GN=HBB PE=1 SV=2 - [HBB_HUMAN]	10	89.8	16	659	88.44	14	531
P02787	Serotransferrin OS=Homo sapiens GN=TF PE=1 SV=3 - [TRFE_HUMAN]	37	57.02	36	673	56.02	34	514
P69905	Hemoglobin subunit alpha OS=Homo sapiens GN=HBA1 PE=1 SV=2 - [HBA_HUMAN]	13	90.14	12	608	88.73	11	453
P08758	Annexin A5 OS=Homo sapiens GN=ANXA5 PE=1 SV=2 - [ANXA5_HUMAN]	22	70.63	22	459	73.13	22	430
P01024	Complement C3 OS=Homo sapiens GN=C3 PE=1 SV=2 - [CO3_HUMAN]	76	55.44	67	500	57.19	67	378
P01857	Ig gamma-1 chain C region OS=Homo sapiens GN=IGHG1 PE=1 SV=1 - [IGHG1_HUMAN]	5	60.3	14	489	60.3	14	385
P07355	Annexin A2 OS=Homo sapiens GN=ANXA2 PE=1 SV=2 - [ANXA2_HUMAN]	24	62.54	21	308	67.26	24	440
P08107	Heat shock 70 kDa protein 1A/1B OS=Homo sapiens GN=HSPA1A PE=1 SV=5 - [HSP71_HUMAN]	19	47.58	23	358	56.16	25	343
Q13813-3	Isoform 3 of Spectrin alpha chain, non-erythrocytic 1 OS=Homo sapiens GN=SPTAN1 - [SPTN1_HUMAN]	104	45.68	84	309	47.51	92	371
P01834	Ig kappa chain C region OS=Homo sapiens GN=IGKC PE=1 SV=1 - [IGKC_HUMAN]	6	80.19	6	321	80.19	6	336
P20774	Mimecan OS=Homo sapiens GN=OGN PE=1 SV=1 - [MIME_HUMAN]	16	55.37	14	311	56.71	14	341
P02042	Hemoglobin subunit delta OS=Homo sapiens GN=HBD PE=1 SV=2 - [HBD_HUMAN]	4	72.79	10	349	62.59	8	285
P12110	Collagen alpha-2(VI) chain OS=Homo sapiens GN=COL6A2 PE=1 SV=4 - [CO6A2_HUMAN]	26	26.1	19	244	36.6	26	389
P60709	Actin, cytoplasmic 1 OS=Homo sapiens GN=ACTB PE=1 SV=1 - [ACTB_HUMAN]	8	73.33	18	291	61.6	18	335
P02545-2	Isoform C of Prelamin-A/C OS=Homo sapiens GN=LMNA - [LMNA_HUMAN]	31	47.73	30	274	43.18	27	331
P29401	Transketolase OS=Homo sapiens GN=TKT PE=1 SV=3 - [TKT_HUMAN]	26	57.95	22	275	53.13	20	292
P14618	Pyruvate kinase isozymes M1/M2 OS=Homo sapiens GN=PKM PE=1 SV=4 - [KPYM_HUMAN]	3	55.37	26	294	56.31	27	271
P09382	Galectin-1 OS=Homo sapiens GN=LGALS1 PE=1 SV=2 - [LEG1_HUMAN]	6	62.96	6	257	62.96	6	301
P01009	Alpha-1-antitrypsin OS=Homo sapiens GN=SERPINA1 PE=1 SV=3 - [A1AT_HUMAN]	21	53.11	20	298	53.35	18	213
Q5HY54	Filamin-A OS=Homo sapiens GN=FLNA PE=2 SV=1 - [Q5HY54_HUMAN]	75	39.39	60	249	44.19	69	250
P35555	Fibrillin-1 OS=Homo sapiens GN=FBN1 PE=1 SV=3 - [FBN1_HUMAN]	69	28.94	58	214	30.9	57	281
P30086	Phosphatidylethanolamine-binding protein 1 OS=Homo sapiens GN=PEBP1 PE=1 SV=3 - [PEBP1_HUMAN]	12	72.19	11	266	75.94	11	213
P51884	Lumican OS=Homo sapiens GN=LUM PE=1 SV=2 - [LUM_HUMAN]	12	40.83	12	245	40.83	12	224
O43707	Alpha-actinin-4 OS=Homo sapiens GN=ACTN4 PE=1 SV=2 - [ACTN4_HUMAN]	30	64.32	42	210	64.87	42	251
P62258	14-3-3 protein epsilon OS=Homo sapiens GN=YWHAE PE=1 SV=1 - [1433E_HUMAN]	14	56.08	14	282	60.78	15	161
P14618-2	Isoform M1 of Pyruvate kinase isozymes M1/M2 OS=Homo sapiens GN=PKM - [KPYM_HUMAN]	2	53.48	25	240	50.47	26	202
P01861	Ig gamma-4 chain C region OS=Homo sapiens GN=IGHG4 PE=1 SV=1 - [IGHG4_HUMAN]	4	40.37	9	245	41.9	9	178
P63104	14-3-3 protein zeta/delta OS=Homo sapiens GN=YWHAZ PE=1 SV=1 - [1433Z_HUMAN]	10	55.92	11	233	64.08	12	182
P00558	Phosphoglycerate kinase 1 OS=Homo sapiens GN=PGK1 PE=1 SV=3 - [PGK1_HUMAN]	23	62.11	21	245	65.47	20	164
P08133	Annexin A6 OS=Homo sapiens GN=ANXA6 PE=1 SV=3 - [ANXA6_HUMAN]	1	55.13	32	206	53.64	30	202
P08670	Vimentin OS=Homo sapiens GN=VIM PE=1 SV=4 - [VIME_HUMAN]	22	49.57	23	199	57.94	25	207
Q01082	Spectrin beta chain, non-erythrocytic 1 OS=Homo sapiens GN=SPTBN1 PE=1 SV=2 - [SPTB2_HUMAN]	72	37.44	62	189	37.52	63	213
A6NN80	Annexin OS=Homo sapiens GN=ANXA6 PE=3 SV=3 - [A6NN80_HUMAN]	1	54.72	32	190	53.22	30	192
P60174-1	Isoform 2 of Triosephosphate isomerase OS=Homo sapiens GN=TPI1 - [TPIS_HUMAN]	15	73.9	14	201	79.12	15	174
P01008	Antithrombin-III OS=Homo sapiens GN=SERPINC1 PE=1 SV=1 - [ANT3_HUMAN]	25	54.74	23	221	54.96	20	147
P01860	Ig gamma-3 chain C region OS=Homo sapiens GN=IGHG3 PE=1 SV=2 - [IGHG3_HUMAN]	3	33.95	11	215	33.95	11	151
P01859	Ig gamma-2 chain C region OS=Homo sapiens GN=IGHG2 PE=1 SV=2 - [IGHG2_HUMAN]	5	55.83	12	211	47.85	11	152
P07900	Heat shock protein HSP 90-alpha OS=Homo sapiens GN=HSP90AA1 PE=1 SV=5 - [HS90A_HUMAN]	17	43.99	26	192	44.54	27	167
P02790	Hemopexin OS=Homo sapiens GN=HPX PE=1 SV=2 - [HEMO_HUMAN]	17	42.64	16	173	51.3	15	173
P50395	Rab GDP dissociation inhibitor beta OS=Homo sapiens GN=GDI2 PE=1 SV=2 - [GDIB_HUMAN]	11	62.02	22	180	56.4	19	162
P08238	Heat shock protein HSP 90-beta OS=Homo sapiens GN=HSP90AB1 PE=1 SV=4 - [HS90B_HUMAN]	13	39.92	22	187	37.29	23	153
P13929-3	Isoform 3 of Beta-enolase OS=Homo sapiens GN=ENO3 - [ENOB_HUMAN]	1	26.85	6	190	19.44	5	139
P06396-2	Isoform 2 of Gelsolin OS=Homo sapiens GN=GSN - [GELS_HUMAN]	25	37.62	19	166	46.79	20	161
G5E9A9	Tenascin-X OS=Homo sapiens GN=TNXB PE=2 SV=1 - [G5E9A9_HUMAN]	77	26.41	62	179	26.41	59	139
B7Z2X9	Enolase OS=Homo sapiens GN=ENO2 PE=2 SV=1 - [B7Z2X9_HUMAN]	4	27.37	6	186	31.46	7	129
P04083	Annexin A1 OS=Homo sapiens GN=ANXA1 PE=1 SV=2 - [ANXA1_HUMAN]	18	56.36	17	149	57.8	17	161
P06748-2	Isoform 2 of Nucleophosmin OS=Homo sapiens GN=NPM1 - [NPM_HUMAN]	6	26.04	5	151	31.32	6	159
A2BHY4	Protein LOC100293534 OS=Homo sapiens GN=LOC100293534 PE=4 SV=1 - [A2BHY4_HUMAN]	0	38.13	38	154	36.98	39	152
P31150	Rab GDP dissociation inhibitor alpha OS=Homo sapiens GN=GDI1 PE=1 SV=2 - [GDIA_HUMAN]	12	61.97	19	152	56.15	17	151
P36871	Phosphoglucomutase-1 OS=Homo sapiens GN=PGM1 PE=1 SV=3 - [PGM1_HUMAN]	26	63.88	26	185	55.34	21	115
P11021	78 kDa glucose-regulated protein OS=Homo sapiens GN=HSPA5 PE=1 SV=2 - [GRP78_HUMAN]	24	43.12	22	148	49.08	26	149
P11142	Heat shock cognate 71 kDa protein OS=Homo sapiens GN=HSPA8 PE=1 SV=1 - [HSP7C_HUMAN]	19	44.74	23	163	53.1	27	134
P07195	L-lactate dehydrogenase B chain OS=Homo sapiens GN=LDHB PE=1 SV=2 - [LDHB_HUMAN]	17	59.58	17	157	58.98	16	139
B0V2C8	Complement C4 beta chain OS=Homo sapiens GN=C4A PE=4 SV=1 - [B0V2C8_HUMAN]	1	35.89	36	150	35.44	38	146
P06576	ATP synthase subunit beta, mitochondrial OS=Homo sapiens GN=ATP5B PE=1 SV=3 - [ATPB_HUMAN]	25	66.16	22	127	69.19	23	167
Q6S8J3	POTE ankyrin domain family member E OS=Homo sapiens GN=POTEE PE=1 SV=3 - [POTEE_HUMAN]	2	10.98	8	131	7.81	7	161
P30041	Peroxiredoxin-6 OS=Homo sapiens GN=PRDX6 PE=1 SV=3 - [PRDX6_HUMAN]	15	58.93	13	148	64.29	14	138
Q6U2E9	C4B1 OS=Homo sapiens GN=C4B PE=4 SV=1 - [Q6U2E9_HUMAN]	1	38.13	38	143	36.01	38	142
P00352	Retinal dehydrogenase 1 OS=Homo sapiens GN=ALDH1A1 PE=1 SV=2 - [AL1A1_HUMAN]	21	44.11	16	128	64.87	23	154
P62158	Calmodulin OS=Homo sapiens GN=CALM1 PE=1 SV=2 - [CALM_HUMAN]	7	69.13	7	143	69.13	7	136
P00450	Ceruloplasmin OS=Homo sapiens GN=CP PE=1 SV=1 - [CERU_HUMAN]	31	41.97	29	162	41.13	27	111
P22626-2	Isoform A2 of Heterogeneous nuclear ribonucleoproteins A2/B1 OS=Homo sapiens GN=HNRNPA2B1 - [ROA2_HUMAN]	6	15.54	5	133	23.17	7	132
P00441	Superoxide dismutase [Cu-Zn] OS=Homo sapiens GN=SOD1 PE=1 SV=2 - [SODC_HUMAN]	7	64.29	7	160	64.29	6	101
P69891	Hemoglobin subunit gamma-1 OS=Homo sapiens GN=HBG1 PE=1 SV=2 - [HBG1_HUMAN]	1	29.93	4	131	21.77	3	129
P69892	Hemoglobin subunit gamma-2 OS=Homo sapiens GN=HBG2 PE=1 SV=2 - [HBG2_HUMAN]	1	29.93	4	131	21.77	3	129
P98160	Basement membrane-specific heparan sulfate proteoglycan core protein OS=Homo sapiens GN=HSPG2 PE=1 SV=4 - [PGBM_HUMAN]	53	13.09	36	114	16.81	42	144
O60814	Histone H2B type 1-K OS=Homo sapiens GN=HIST1H2BK PE=1 SV=3 - [H2B1K_HUMAN]	2	26.98	4	109	19.84	3	148
P62736	Actin, aortic smooth muscle OS=Homo sapiens GN=ACTA2 PE=1 SV=1 - [ACTA_HUMAN]	8	42.18	11	96	59.15	16	160
Q00610-2	Isoform 2 of Clathrin heavy chain 1 OS=Homo sapiens GN=CLTC - [CLH1_HUMAN]	58	40.33	43	120	45.27	48	135
B1AHC7	X-ray repair complementing defective repair in Chinese hamster cells 6 (Ku autoantigen, 70kDa) OS=Homo sapiens GN=XRCC6 PE=4 SV=1 - [B1AHC7_HUMAN]	21	36.27	15	141	48.29	21	112
P02647	Apolipoprotein A-I OS=Homo sapiens GN=APOA1 PE=1 SV=1 - [APOA1_HUMAN]	16	50.94	15	113	54.68	16	134
P12814-2	Isoform 2 of Alpha-actinin-1 OS=Homo sapiens GN=ACTN1 - [ACTN1_HUMAN]	17	34.84	26	125	41.71	26	121
P06899	Histone H2B type 1-J OS=Homo sapiens GN=HIST1H2BJ PE=1 SV=3 - [H2B1J_HUMAN]	2	26.98	3	96	19.84	3	138
Q9Y490	Talin-1 OS=Homo sapiens GN=TLN1 PE=1 SV=3 - [TLN1_HUMAN]	40	21.53	33	120	24.2	35	112
Q99497	Protein DJ-1 OS=Homo sapiens GN=PARK7 PE=1 SV=2 - [PARK7_HUMAN]	11	75.13	11	157	67.72	8	70
P06744	Glucose-6-phosphate isomerase OS=Homo sapiens GN=GPI PE=1 SV=4 - [G6PI_HUMAN]	22	48.03	20	120	51.97	17	105
P62805	Histone H4 OS=Homo sapiens GN=HIST1H4A PE=1 SV=2 - [H4_HUMAN]	8	51.46	6	101	52.43	7	122
Q9Y6C2	EMILIN-1 OS=Homo sapiens GN=EMILIN1 PE=1 SV=2 - [EMIL1_HUMAN]	18	21.95	16	115	25.39	17	104
P61981	14-3-3 protein gamma OS=Homo sapiens GN=YWHAG PE=1 SV=2 - [1433G_HUMAN]	8	46.56	9	135	44.13	10	84
P07099	Epoxide hydrolase 1 OS=Homo sapiens GN=EPHX1 PE=1 SV=1 - [HYEP_HUMAN]	16	56.48	16	102	52.97	14	109
P27348	14-3-3 protein theta OS=Homo sapiens GN=YWHAQ PE=1 SV=1 - [1433T_HUMAN]	10	37.96	9	131	46.53	12	77
Q16555	Dihydropyrimidinase-related protein 2 OS=Homo sapiens GN=DPYSL2 PE=1 SV=1 - [DPYL2_HUMAN]	17	48.78	16	107	53.5	18	98
P17066	Heat shock 70 kDa protein 6 OS=Homo sapiens GN=HSPA6 PE=1 SV=2 - [HSP76_HUMAN]	2	15.55	8	111	19.28	9	92
P55083	Microfibril-associated glycoprotein 4 OS=Homo sapiens GN=MFAP4 PE=1 SV=2 - [MFAP4_HUMAN]	6	22.35	5	100	24.31	6	102
G5EA52	Protein disulfide isomerase family A, member 3, isoform CRA_b OS=Homo sapiens GN=PDIA3 PE=2 SV=1 - [G5EA52_HUMAN]	17	53.4	20	94	46.6	19	107
Q04760-2	Isoform 2 of Lactoylglutathione lyase OS=Homo sapiens GN=GLO1 - [LGUL_HUMAN]	9	55.62	9	105	51.48	8	95
P00738	Haptoglobin OS=Homo sapiens GN=HP PE=1 SV=1 - [HPT_HUMAN]	16	45.32	15	85	47.29	15	113
I3L392	Collagen alpha-3(VI) chain (Fragment) OS=Homo sapiens GN=COL6A3 PE=4 SV=1 - [I3L392_HUMAN]	1	76.3	9	112	62.43	7	80
P02766	Transthyretin OS=Homo sapiens GN=TTR PE=1 SV=1 - [TTHY_HUMAN]	9	69.39	9	125	69.39	9	64
P0CG05	Ig lambda-2 chain C regions OS=Homo sapiens GN=IGLC2 PE=1 SV=1 - [LAC2_HUMAN]	1	65.09	4	114	65.09	4	60
P09455	Retinol-binding protein 1 OS=Homo sapiens GN=RBP1 PE=1 SV=2 - [RET1_HUMAN]	8	59.26	9	105	59.26	8	69
O75367-2	Isoform 1 of Core histone macro-H2A.1 OS=Homo sapiens GN=H2AFY - [H2AY_HUMAN]	7	31.17	7	59	35.77	8	114
P31946-2	Isoform Short of 14-3-3 protein beta/alpha OS=Homo sapiens GN=YWHAB - [1433B_HUMAN]	6	45.49	9	104	48.77	9	67
Q13228	Selenium-binding protein 1 OS=Homo sapiens GN=SELENBP1 PE=1 SV=2 - [SBP1_HUMAN]	28	61.65	24	95	70.34	23	74
P10768	S-formylglutathione hydrolase OS=Homo sapiens GN=ESD PE=1 SV=2 - [ESTD_HUMAN]	12	73.4	12	80	59.93	10	88
O75369-2	Isoform 2 of Filamin-B OS=Homo sapiens GN=FLNB - [FLNB_HUMAN]	57	31.03	45	86	32.54	45	82
P25705	ATP synthase subunit alpha, mitochondrial OS=Homo sapiens GN=ATP5A1 PE=1 SV=1 - [ATPA_HUMAN]	20	41.41	18	73	46.65	19	93
P02763	Alpha-1-acid glycoprotein 1 OS=Homo sapiens GN=ORM1 PE=1 SV=1 - [A1AG1_HUMAN]	5	40.8	7	101	40.8	7	60
Q04917	14-3-3 protein eta OS=Homo sapiens GN=YWHAH PE=1 SV=4 - [1433F_HUMAN]	8	35.77	9	103	32.52	8	57
P02774	Vitamin D-binding protein OS=Homo sapiens GN=GC PE=1 SV=1 - [VTDB_HUMAN]	13	35.02	11	87	25.11	9	72
P02743	Serum amyloid P-component OS=Homo sapiens GN=APCS PE=1 SV=2 - [SAMP_HUMAN]	7	35.43	7	69	35.43	7	89
P40926	Malate dehydrogenase, mitochondrial OS=Homo sapiens GN=MDH2 PE=1 SV=3 - [MDHM_HUMAN]	12	41.72	10	57	45.86	11	101
P40925	Malate dehydrogenase, cytoplasmic OS=Homo sapiens GN=MDH1 PE=1 SV=4 - [MDHC_HUMAN]	9	37.72	9	82	37.72	8	76
E7EQG2	Eukaryotic initiation factor 4A-II OS=Homo sapiens GN=EIF4A2 PE=2 SV=1 - [E7EQG2_HUMAN]	8	52.21	13	85	41.16	10	71
Q14195	Dihydropyrimidinase-related protein 3 OS=Homo sapiens GN=DPYSL3 PE=1 SV=1 - [DPYL3_HUMAN]	17	44.91	17	91	47.54	16	64
Q12905	Interleukin enhancer-binding factor 2 OS=Homo sapiens GN=ILF2 PE=1 SV=2 - [ILF2_HUMAN]	15	52.31	13	72	60.26	15	81
P10809	60 kDa heat shock protein, mitochondrial OS=Homo sapiens GN=HSPD1 PE=1 SV=2 - [CH60_HUMAN]	23	57.42	20	73	44.68	17	80
P27797	Calreticulin OS=Homo sapiens GN=CALR PE=1 SV=1 - [CALR_HUMAN]	12	38.61	9	63	47.24	11	89
P09960	Leukotriene A-4 hydrolase OS=Homo sapiens GN=LTA4H PE=1 SV=2 - [LKHA4_HUMAN]	20	45.01	20	101	37.15	16	48
Q99536	Synaptic vesicle membrane protein VAT-1 homolog OS=Homo sapiens GN=VAT1 PE=1 SV=2 - [VAT1_HUMAN]	14	48.09	12	67	52.67	13	79
P18669	Phosphoglycerate mutase 1 OS=Homo sapiens GN=PGAM1 PE=1 SV=2 - [PGAM1_HUMAN]	8	64.17	12	76	66.14	13	70
P60660	Myosin light polypeptide 6 OS=Homo sapiens GN=MYL6 PE=1 SV=2 - [MYL6_HUMAN]	8	47.68	7	53	76.16	10	92
P14625	Endoplasmin OS=Homo sapiens GN=HSP90B1 PE=1 SV=1 - [ENPL_HUMAN]	29	33.13	22	65	38.61	23	79
P35579	Myosin-9 OS=Homo sapiens GN=MYH9 PE=1 SV=4 - [MYH9_HUMAN]	25	14.49	20	50	23.21	33	92
P02751-10	Isoform 10 of Fibronectin OS=Homo sapiens GN=FN1 - [FINC_HUMAN]	1	26.79	34	78	23.9	30	63
P02751-13	Isoform 13 of Fibronectin OS=Homo sapiens GN=FN1 - [FINC_HUMAN]	1	26.25	34	78	22.94	30	63
P00338	L-lactate dehydrogenase A chain OS=Homo sapiens GN=LDHA PE=1 SV=2 - [LDHA_HUMAN]	13	50	14	83	47.89	11	57
P09211	Glutathione S-transferase P OS=Homo sapiens GN=GSTP1 PE=1 SV=2 - [GSTP1_HUMAN]	11	63.81	10	91	51.9	9	47
P35237	Serpin B6 OS=Homo sapiens GN=SERPINB6 PE=1 SV=3 - [SPB6_HUMAN]	15	56.65	14	77	46.28	12	59
P02675	Fibrinogen beta chain OS=Homo sapiens GN=FGB PE=1 SV=2 - [FIBB_HUMAN]	14	44.2	13	67	45.42	13	68
P07737	Profilin-1 OS=Homo sapiens GN=PFN1 PE=1 SV=2 - [PROF1_HUMAN]	6	56.43	6	84	56.43	6	49
P62937	Peptidyl-prolyl cis-trans isomerase A OS=Homo sapiens GN=PPIA PE=1 SV=2 - [PPIA_HUMAN]	10	60	10	77	53.94	8	56
P37837	Transaldolase OS=Homo sapiens GN=TALDO1 PE=1 SV=2 - [TALDO_HUMAN]	13	45.1	13	85	38.87	10	46
G8JLA8	Transforming growth factor-beta-induced protein ig-h3 OS=Homo sapiens GN=TGFBI PE=4 SV=1 - [G8JLA8_HUMAN]	17	37.92	15	56	37.63	14	75
Q562R1	Beta-actin-like protein 2 OS=Homo sapiens GN=ACTBL2 PE=1 SV=2 - [ACTBL_HUMAN]	1	26.06	6	57	21.54	6	71
P54652	Heat shock-related 70 kDa protein 2 OS=Homo sapiens GN=HSPA2 PE=1 SV=1 - [HSP72_HUMAN]	1	16.28	8	74	12.21	8	54
P60842	Eukaryotic initiation factor 4A-I OS=Homo sapiens GN=EIF4A1 PE=1 SV=1 - [IF4A1_HUMAN]	3	31.03	8	70	33.99	8	54
C9J9K3	40S ribosomal protein SA (Fragment) OS=Homo sapiens GN=RPSA PE=2 SV=1 - [C9J9K3_HUMAN]	10	52.65	10	60	48.48	9	62
P11766	Alcohol dehydrogenase class-3 OS=Homo sapiens GN=ADH5 PE=1 SV=4 - [ADHX_HUMAN]	16	41.71	15	76	36.63	12	44
Q06828	Fibromodulin OS=Homo sapiens GN=FMOD PE=1 SV=2 - [FMOD_HUMAN]	6	10.37	4	51	22.61	6	68
P48741	Putative heat shock 70 kDa protein 7 OS=Homo sapiens GN=HSPA7 PE=5 SV=2 - [HSP77_HUMAN]	1	14.17	5	67	19.35	6	52
P0CG04	Ig lambda-1 chain C regions OS=Homo sapiens GN=IGLC1 PE=1 SV=1 - [LAC1_HUMAN]	1	65.09	4	70	65.09	4	48
J3KNT0	Fascin OS=Homo sapiens GN=FSCN1 PE=3 SV=1 - [J3KNT0_HUMAN]	16	38.98	13	66	40.68	13	51
P18206-2	Isoform 1 of Vinculin OS=Homo sapiens GN=VCL - [VINC_HUMAN]	28	27.39	21	59	35.18	24	56
P27824	Calnexin OS=Homo sapiens GN=CANX PE=1 SV=2 - [CALX_HUMAN]	15	29.22	14	41	26.86	13	72
P28161-2	Isoform 2 of Glutathione S-transferase Mu 2 OS=Homo sapiens GN=GSTM2 - [GSTM2_HUMAN]	7	57.59	10	62	53.93	9	50
K7EK07	Histone H3 (Fragment) OS=Homo sapiens GN=H3F3B PE=3 SV=1 - [K7EK07_HUMAN]	1	34.09	3	37	36.36	3	73
P04264	Keratin, type II cytoskeletal 1 OS=Homo sapiens GN=KRT1 PE=1 SV=6 - [K2C1_HUMAN]	14	28.57	16	59	24.69	13	50
E9PLK3	Puromycin-sensitive aminopeptidase OS=Homo sapiens GN=NPEPPS PE=2 SV=1 - [E9PLK3_HUMAN]	27	40.98	24	65	32.35	20	44
P01876	Ig alpha-1 chain C region OS=Homo sapiens GN=IGHA1 PE=1 SV=2 - [IGHA1_HUMAN]	4	43.34	9	58	43.34	9	51
P23526	Adenosylhomocysteinase OS=Homo sapiens GN=AHCY PE=1 SV=4 - [SAHH_HUMAN]	13	33.1	13	66	30.79	12	42
P09488	Glutathione S-transferase Mu 1 OS=Homo sapiens GN=GSTM1 PE=1 SV=3 - [GSTM1_HUMAN]	2	39.91	8	60	43.58	9	48
Q14697	Neutral alpha-glucosidase AB OS=Homo sapiens GN=GANAB PE=1 SV=3 - [GANAB_HUMAN]	25	28.07	16	43	41.31	23	65
P04179	Superoxide dismutase [Mn], mitochondrial OS=Homo sapiens GN=SOD2 PE=1 SV=2 - [SODM_HUMAN]	8	55.86	7	36	72.97	8	71
G3V1A4	Cofilin 1 (Non-muscle), isoform CRA_a OS=Homo sapiens GN=CFL1 PE=4 SV=1 - [G3V1A4_HUMAN]	6	56.38	9	57	56.38	9	50
P13667	Protein disulfide-isomerase A4 OS=Homo sapiens GN=PDIA4 PE=1 SV=2 - [PDIA4_HUMAN]	20	33.49	16	42	36.59	17	64
H0YJC9	Putative Polycomb group protein ASXL1 (Fragment) OS=Homo sapiens GN=ASXL1 PE=4 SV=1 - [H0YJC9_HUMAN]	1	18.92	1	44	18.92	1	62
F8VW92	Tubulin beta chain OS=Homo sapiens GN=TUBB PE=2 SV=1 - [F8VW92_HUMAN]	1	71.49	17	43	67.82	18	62
B7Z242	Amine oxidase [flavin-containing] B OS=Homo sapiens GN=MAOB PE=2 SV=1 - [B7Z242_HUMAN]	15	36.51	13	45	41.27	17	58
P46940	Ras GTPase-activating-like protein IQGAP1 OS=Homo sapiens GN=IQGAP1 PE=1 SV=1 - [IQGA1_HUMAN]	23	21.24	21	43	29.51	31	59
P21589	5'-nucleotidase OS=Homo sapiens GN=NT5E PE=1 SV=1 - [5NTD_HUMAN]	18	37.46	15	38	42.68	15	64
P63244	Guanine nucleotide-binding protein subunit beta-2-like 1 OS=Homo sapiens GN=GNB2L1 PE=1 SV=3 - [GBLP_HUMAN]	16	70.03	15	42	64.04	13	60
Q06830	Peroxiredoxin-1 OS=Homo sapiens GN=PRDX1 PE=1 SV=1 - [PRDX1_HUMAN]	8	46.23	10	52	48.24	11	47
F5H3A1	Sodium/potassium-transporting ATPase subunit alpha-1 OS=Homo sapiens GN=ATP1A1 PE=2 SV=1 - [F5H3A1_HUMAN]	11	20.72	13	34	28.64	18	65
Q01518	Adenylyl cyclase-associated protein 1 OS=Homo sapiens GN=CAP1 PE=1 SV=5 - [CAP1_HUMAN]	1	38.11	12	47	42.11	13	50
P40939	Trifunctional enzyme subunit alpha, mitochondrial OS=Homo sapiens GN=HADHA PE=1 SV=2 - [ECHA_HUMAN]	17	23.72	11	37	34.21	16	60
P02679-2	Isoform Gamma-A of Fibrinogen gamma chain OS=Homo sapiens GN=FGG - [FIBG_HUMAN]	12	40.05	12	47	40.05	11	50
P19652	Alpha-1-acid glycoprotein 2 OS=Homo sapiens GN=ORM2 PE=1 SV=2 - [A1AG2_HUMAN]	4	32.34	6	67	32.34	6	27
P27695	DNA-(apurinic or apyrimidinic site) lyase OS=Homo sapiens GN=APEX1 PE=1 SV=2 - [APEX1_HUMAN]	12	44.65	10	40	46.86	11	53
Q5SX86	Rab GDP dissociation inhibitor beta (Fragment) OS=Homo sapiens GN=GDI2 PE=4 SV=1 - [Q5SX86_HUMAN]	1	52.26	7	46	50.32	6	47
P28066	Proteasome subunit alpha type-5 OS=Homo sapiens GN=PSMA5 PE=1 SV=3 - [PSA5_HUMAN]	8	48.13	8	39	40.25	7	53
P62314	Small nuclear ribonucleoprotein Sm D1 OS=Homo sapiens GN=SNRPD1 PE=1 SV=1 - [SMD1_HUMAN]	4	54.62	4	51	54.62	4	41
P07237	Protein disulfide-isomerase OS=Homo sapiens GN=P4HB PE=1 SV=3 - [PDIA1_HUMAN]	14	33.27	13	48	35.04	12	43
P02760	Protein AMBP OS=Homo sapiens GN=AMBP PE=1 SV=1 - [AMBP_HUMAN]	7	17.61	5	66	21.88	6	22
Q03252	Lamin-B2 OS=Homo sapiens GN=LMNB2 PE=1 SV=3 - [LMNB2_HUMAN]	7	14.5	7	45	12.67	6	43
P38646	Stress-70 protein, mitochondrial OS=Homo sapiens GN=HSPA9 PE=1 SV=2 - [GRP75_HUMAN]	20	34.46	16	36	35.05	19	51
P12277	Creatine kinase B-type OS=Homo sapiens GN=CKB PE=1 SV=1 - [KCRB_HUMAN]	13	49.87	12	45	46.46	10	42
Q15149-3	Isoform 3 of Plectin OS=Homo sapiens GN=PLEC - [PLEC_HUMAN]	42	8.91	33	42	7.44	27	45
Q09666	Neuroblast differentiation-associated protein AHNAK OS=Homo sapiens GN=AHNAK PE=1 SV=2 - [AHNK_HUMAN]	49	12.58	23	27	20.1	36	58
P04004	Vitronectin OS=Homo sapiens GN=VTN PE=1 SV=1 - [VTNC_HUMAN]	7	14.85	6	25	15.06	6	60
O75083	WD repeat-containing protein 1 OS=Homo sapiens GN=WDR1 PE=1 SV=4 - [WDR1_HUMAN]	17	38.12	14	50	38.12	14	35
P09525	Annexin A4 OS=Homo sapiens GN=ANXA4 PE=1 SV=4 - [ANXA4_HUMAN]	17	53.61	13	43	56.43	16	42
P55072	Transitional endoplasmic reticulum ATPase OS=Homo sapiens GN=VCP PE=1 SV=4 - [TERA_HUMAN]	14	23.33	12	39	21.71	11	45
P36955	Pigment epithelium-derived factor OS=Homo sapiens GN=SERPINF1 PE=1 SV=4 - [PEDF_HUMAN]	15	42.82	14	47	40.43	11	36
P41219	Peripherin OS=Homo sapiens GN=PRPH PE=1 SV=2 - [PERI_HUMAN]	1	4.47	2	40	9.15	4	43
P68371	Tubulin beta-4B chain OS=Homo sapiens GN=TUBB4B PE=1 SV=1 - [TBB4B_HUMAN]	3	50.56	12	29	60.22	17	53
P62979	Ubiquitin-40S ribosomal protein S27a OS=Homo sapiens GN=RPS27A PE=1 SV=2 - [RS27A_HUMAN]	2	42.95	5	40	30.13	4	42
P15121	Aldose reductase OS=Homo sapiens GN=AKR1B1 PE=1 SV=3 - [ALDR_HUMAN]	13	39.56	9	51	50.63	12	31
P23396	40S ribosomal protein S3 OS=Homo sapiens GN=RPS3 PE=1 SV=2 - [RS3_HUMAN]	11	53.09	10	41	52.26	10	40
P62081	40S ribosomal protein S7 OS=Homo sapiens GN=RPS7 PE=1 SV=1 - [RS7_HUMAN]	5	28.35	5	37	23.71	4	44
P11047	Laminin subunit gamma-1 OS=Homo sapiens GN=LAMC1 PE=1 SV=3 - [LAMC1_HUMAN]	22	13.18	16	33	15.91	16	48
Q03013-2	Isoform 2 of Glutathione S-transferase Mu 4 OS=Homo sapiens GN=GSTM4 - [GSTM4_HUMAN]	4	47.69	8	49	54.87	8	32
J3QRK5	Protein UBBP4 OS=Homo sapiens GN=UBBP4 PE=4 SV=1 - [J3QRK5_HUMAN]	1	37.12	4	35	37.12	4	46
Q14764	Major vault protein OS=Homo sapiens GN=MVP PE=1 SV=4 - [MVP_HUMAN]	28	32.14	19	34	41.77	22	46
O60506-4	Isoform 4 of Heterogeneous nuclear ribonucleoprotein Q OS=Homo sapiens GN=SYNCRIP - [HNRPQ_HUMAN]	5	24.86	10	51	17.65	7	29
B2RCS5	Actinin, alpha 2, isoform CRA_b OS=Homo sapiens GN=ACTN2 PE=2 SV=1 - [B2RCS5_HUMAN]	1	11.74	10	35	10.29	9	45
P07384	Calpain-1 catalytic subunit OS=Homo sapiens GN=CAPN1 PE=1 SV=1 - [CAN1_HUMAN]	19	34.17	17	40	24.37	13	39
P55268	Laminin subunit beta-2 OS=Homo sapiens GN=LAMB2 PE=1 SV=2 - [LAMB2_HUMAN]	28	16.3	20	32	17.35	20	47
Q16777	Histone H2A type 2-C OS=Homo sapiens GN=HIST2H2AC PE=1 SV=4 - [H2A2C_HUMAN]	2	27.13	3	33	49.61	4	46
Q9ULA0	Aspartyl aminopeptidase OS=Homo sapiens GN=DNPEP PE=1 SV=1 - [DNPEP_HUMAN]	17	40	12	42	43.79	15	36
B4E1Z4	Complement factor B OS=Homo sapiens GN=CFB PE=2 SV=1 - [B4E1Z4_HUMAN]	17	14.85	14	50	11.77	11	27
P04844-2	Isoform 2 of Dolichyl-diphosphooligosaccharide--protein glycosyltransferase subunit 2 OS=Homo sapiens GN=RPN2 - [RPN2_HUMAN]	15	31.87	13	25	35.12	12	52
P04075	Fructose-bisphosphate aldolase A OS=Homo sapiens GN=ALDOA PE=1 SV=2 - [ALDOA_HUMAN]	9	43.13	10	30	49.73	11	47
P01023	Alpha-2-macroglobulin OS=Homo sapiens GN=A2M PE=1 SV=3 - [A2MG_HUMAN]	28	24.63	23	49	20.76	20	28
B4DPJ8	T-complex protein 1 subunit zeta OS=Homo sapiens GN=CCT6A PE=2 SV=1 - [B4DPJ8_HUMAN]	10	31.4	9	42	29.6	7	35
O95865	N(G),N(G)-dimethylarginine dimethylaminohydrolase 2 OS=Homo sapiens GN=DDAH2 PE=1 SV=1 - [DDAH2_HUMAN]	12	37.19	7	41	63.51	12	35
Q07954	Prolow-density lipoprotein receptor-related protein 1 OS=Homo sapiens GN=LRP1 PE=1 SV=2 - [LRP1_HUMAN]	38	9.26	28	40	7.92	23	36
O95336	6-phosphogluconolactonase OS=Homo sapiens GN=PGLS PE=1 SV=2 - [6PGL_HUMAN]	9	54.26	9	47	43.8	7	28
Q9BVA1	Tubulin beta-2B chain OS=Homo sapiens GN=TUBB2B PE=1 SV=1 - [TBB2B_HUMAN]	1	44.04	11	30	44.27	13	45
Q12906-5	Isoform 5 of Interleukin enhancer-binding factor 3 OS=Homo sapiens GN=ILF3 - [ILF3_HUMAN]	11	19.71	9	35	22.75	11	40
P39060-2	Isoform 3 of Collagen alpha-1(XVIII) chain OS=Homo sapiens GN=COL18A1 - [COIA1_HUMAN]	4	12.25	10	35	11.28	8	40
P17655	Calpain-2 catalytic subunit OS=Homo sapiens GN=CAPN2 PE=1 SV=6 - [CAN2_HUMAN]	19	23.86	10	30	36.86	16	44
Q01105-3	Isoform 3 of Protein SET OS=Homo sapiens GN=SET - [SET_HUMAN]	7	36.98	7	36	36.98	7	38
Q15019	Septin-2 OS=Homo sapiens GN=SEPT2 PE=1 SV=1 - [SEPT2_HUMAN]	10	32.41	8	27	45.15	11	46
P35527	Keratin, type I cytoskeletal 9 OS=Homo sapiens GN=KRT9 PE=1 SV=3 - [K1C9_HUMAN]	9	22.31	6	34	30.5	9	39
P35749-4	Isoform 4 of Myosin-11 OS=Homo sapiens GN=MYH11 - [MYH11_HUMAN]	15	10.11	13	18	17.29	23	55
P13639	Elongation factor 2 OS=Homo sapiens GN=EEF2 PE=1 SV=4 - [EF2_HUMAN]	17	22.03	13	31	22.03	12	42
P62140	Serine/threonine-protein phosphatase PP1-beta catalytic subunit OS=Homo sapiens GN=PPP1CB PE=1 SV=3 - [PP1B_HUMAN]	2	39.14	10	37	30.58	8	36
Q6UWY5	Olfactomedin-like protein 1 OS=Homo sapiens GN=OLFML1 PE=1 SV=2 - [OLFL1_HUMAN]	12	34.58	11	39	30.85	10	34
E9PCY7	Heterogeneous nuclear ribonucleoprotein H OS=Homo sapiens GN=HNRNPH1 PE=2 SV=1 - [E9PCY7_HUMAN]	3	18.88	5	55	15.15	4	18
P04899	Guanine nucleotide-binding protein G(i) subunit alpha-2 OS=Homo sapiens GN=GNAI2 PE=1 SV=3 - [GNAI2_HUMAN]	6	34.93	9	24	38.31	10	48
P35580	Myosin-10 OS=Homo sapiens GN=MYH10 PE=1 SV=3 - [MYH10_HUMAN]	15	9.26	13	23	16.09	22	48
P32119	Peroxiredoxin-2 OS=Homo sapiens GN=PRDX2 PE=1 SV=5 - [PRDX2_HUMAN]	4	24.24	5	40	19.19	4	30
P00915	Carbonic anhydrase 1 OS=Homo sapiens GN=CA1 PE=1 SV=2 - [CAH1_HUMAN]	8	37.93	6	38	48.66	8	31
O43390	Heterogeneous nuclear ribonucleoprotein R OS=Homo sapiens GN=HNRNPR PE=1 SV=1 - [HNRPR_HUMAN]	1	24.17	14	40	22.91	11	28
Q6UWR7	Ectonucleotide pyrophosphatase/phosphodiesterase family member 6 OS=Homo sapiens GN=ENPP6 PE=1 SV=2 - [ENPP6_HUMAN]	10	25	7	37	31.82	10	31
B4DEM7	T-complex protein 1 subunit theta OS=Homo sapiens GN=CCT8 PE=2 SV=1 - [B4DEM7_HUMAN]	16	29.87	13	33	35.35	15	35
Q01518-2	Isoform 2 of Adenylyl cyclase-associated protein 1 OS=Homo sapiens GN=CAP1 - [CAP1_HUMAN]	1	33.33	11	32	41.98	13	35
B7Z254	Protein disulfide-isomerase A6 OS=Homo sapiens GN=PDIA6 PE=2 SV=1 - [B7Z254_HUMAN]	9	24.71	6	23	36.16	9	44
P04217	Alpha-1B-glycoprotein OS=Homo sapiens GN=A1BG PE=1 SV=4 - [A1BG_HUMAN]	10	31.92	9	38	30.51	8	28
P04632	Calpain small subunit 1 OS=Homo sapiens GN=CAPNS1 PE=1 SV=1 - [CPNS1_HUMAN]	3	29.48	7	28	42.54	7	38
Q96KP4	Cytosolic non-specific dipeptidase OS=Homo sapiens GN=CNDP2 PE=1 SV=2 - [CNDP2_HUMAN]	17	45.05	16	42	38.95	13	23
F8VYE8	Serine/threonine-protein phosphatase OS=Homo sapiens GN=PPP1CC PE=2 SV=1 - [F8VYE8_HUMAN]	1	31.58	8	31	29.61	7	34
F8W181	60S ribosomal protein L6 (Fragment) OS=Homo sapiens GN=RPL6 PE=2 SV=1 - [F8W181_HUMAN]	7	23.89	5	27	26.55	5	38
P07585	Decorin OS=Homo sapiens GN=DCN PE=1 SV=1 - [PGS2_HUMAN]	9	24.23	8	37	29.53	8	27
P15880	40S ribosomal protein S2 OS=Homo sapiens GN=RPS2 PE=1 SV=2 - [RS2_HUMAN]	9	31.74	8	35	37.2	9	28
P50454	Serpin H1 OS=Homo sapiens GN=SERPINH1 PE=1 SV=2 - [SERPH_HUMAN]	15	40.91	11	28	45.69	14	35
P26599	Polypyrimidine tract-binding protein 1 OS=Homo sapiens GN=PTBP1 PE=1 SV=1 - [PTBP1_HUMAN]	8	17.33	7	28	22.98	7	35
Q02952-3	Isoform 3 of A-kinase anchor protein 12 OS=Homo sapiens GN=AKAP12 - [AKA12_HUMAN]	20	14.19	10	20	20.57	17	43
P21266	Glutathione S-transferase Mu 3 OS=Homo sapiens GN=GSTM3 PE=1 SV=3 - [GSTM3_HUMAN]	8	40.89	8	31	36	7	31
G3V5P4	Cofilin 2 (Muscle), isoform CRA_d OS=Homo sapiens GN=CFL2 PE=4 SV=1 - [G3V5P4_HUMAN]	3	28.19	4	32	51.01	6	30
K7EJT8	AP-2 complex subunit beta OS=Homo sapiens GN=AP2B1 PE=4 SV=1 - [K7EJT8_HUMAN]	12	24.64	12	27	31.76	15	35
P01877	Ig alpha-2 chain C region OS=Homo sapiens GN=IGHA2 PE=1 SV=3 - [IGHA2_HUMAN]	1	30	6	31	30	6	30
P68363	Tubulin alpha-1B chain OS=Homo sapiens GN=TUBA1B PE=1 SV=1 - [TBA1B_HUMAN]	2	18.63	6	26	30.6	9	35
O43390-2	Isoform 2 of Heterogeneous nuclear ribonucleoprotein R OS=Homo sapiens GN=HNRNPR - [HNRPR_HUMAN]	1	21.38	13	36	23.27	11	25
P31949	Protein S100-A11 OS=Homo sapiens GN=S100A11 PE=1 SV=2 - [S10AB_HUMAN]	3	15.24	1	29	45.71	3	31
P30050	60S ribosomal protein L12 OS=Homo sapiens GN=RPL12 PE=1 SV=1 - [RL12_HUMAN]	6	54.55	6	28	54.55	6	32
P62873	Guanine nucleotide-binding protein G(I)/G(S)/G(T) subunit beta-1 OS=Homo sapiens GN=GNB1 PE=1 SV=3 - [GBB1_HUMAN]	3	22.94	6	15	27.65	7	44
P62906	60S ribosomal protein L10a OS=Homo sapiens GN=RPL10A PE=1 SV=2 - [RL10A_HUMAN]	11	31.34	7	20	54.84	11	39
P00325	Alcohol dehydrogenase 1B OS=Homo sapiens GN=ADH1B PE=1 SV=2 - [ADH1B_HUMAN]	12	22.93	7	23	47.73	12	36
P22392-2	Isoform 3 of Nucleoside diphosphate kinase B OS=Homo sapiens GN=NME2 - [NDKB_HUMAN]	2	58.05	8	30	49.06	7	29
P19105	Myosin regulatory light chain 12A OS=Homo sapiens GN=MYL12A PE=1 SV=2 - [ML12A_HUMAN]	4	68.42	8	22	62.57	8	36
Q9P0M6	Core histone macro-H2A.2 OS=Homo sapiens GN=H2AFY2 PE=1 SV=3 - [H2AW_HUMAN]	1	27.96	7	20	32.53	9	38
P01011	Alpha-1-antichymotrypsin OS=Homo sapiens GN=SERPINA3 PE=1 SV=2 - [AACT_HUMAN]	14	36.88	10	30	43.5	13	28
P05091	Aldehyde dehydrogenase, mitochondrial OS=Homo sapiens GN=ALDH2 PE=1 SV=2 - [ALDH2_HUMAN]	10	23.6	8	23	24.18	10	34
P08603	Complement factor H OS=Homo sapiens GN=CFH PE=1 SV=4 - [CFAH_HUMAN]	15	11.86	10	23	14.22	13	34
P46439	Glutathione S-transferase Mu 5 OS=Homo sapiens GN=GSTM5 PE=1 SV=3 - [GSTM5_HUMAN]	2	27.06	5	31	33.94	6	26
P09936	Ubiquitin carboxyl-terminal hydrolase isozyme L1 OS=Homo sapiens GN=UCHL1 PE=1 SV=2 - [UCHL1_HUMAN]	9	55.61	8	29	44.84	7	27
P17931	Galectin-3 OS=Homo sapiens GN=LGALS3 PE=1 SV=5 - [LEG3_HUMAN]	6	28.4	6	31	18.8	4	25
P22352	Glutathione peroxidase 3 OS=Homo sapiens GN=GPX3 PE=1 SV=2 - [GPX3_HUMAN]	7	27.88	5	22	32.3	7	34
Q6NZI2	Polymerase I and transcript release factor OS=Homo sapiens GN=PTRF PE=1 SV=1 - [PTRF_HUMAN]	9	27.18	8	22	22.56	7	33
E9PBJ4	Tubulin beta chain OS=Homo sapiens GN=TUBB PE=2 SV=1 - [E9PBJ4_HUMAN]	1	63.79	9	24	69.55	10	31
P52597	Heterogeneous nuclear ribonucleoprotein F OS=Homo sapiens GN=HNRNPF PE=1 SV=3 - [HNRPF_HUMAN]	5	25.3	6	39	23.37	6	15
Q16531	DNA damage-binding protein 1 OS=Homo sapiens GN=DDB1 PE=1 SV=1 - [DDB1_HUMAN]	20	21.67	19	29	15.26	13	25
Q99832-3	Isoform 3 of T-complex protein 1 subunit eta OS=Homo sapiens GN=CCT7 - [TCPH_HUMAN]	13	28.06	10	29	30.66	10	24
P08754	Guanine nucleotide-binding protein G(k) subunit alpha OS=Homo sapiens GN=GNAI3 PE=1 SV=3 - [GNAI3_HUMAN]	4	18.93	5	14	30.79	8	38
P00167-2	Isoform 2 of Cytochrome b5 OS=Homo sapiens GN=CYB5A - [CYB5_HUMAN]	5	67.35	5	26	67.35	5	25
P50440-2	Isoform 2 of Glycine amidinotransferase, mitochondrial OS=Homo sapiens GN=GATM - [GATM_HUMAN]	11	34.53	10	14	38.11	11	37
P25787	Proteasome subunit alpha type-2 OS=Homo sapiens GN=PSMA2 PE=1 SV=2 - [PSA2_HUMAN]	6	32.48	5	30	38.03	5	21
P63096	Guanine nucleotide-binding protein G(i) subunit alpha-1 OS=Homo sapiens GN=GNAI1 PE=1 SV=2 - [GNAI1_HUMAN]	3	18.64	5	14	27.4	7	37
Q8N0Y7	Probable phosphoglycerate mutase 4 OS=Homo sapiens GN=PGAM4 PE=2 SV=1 - [PGAM4_HUMAN]	1	35.83	6	31	35.83	6	20
B4E1H2	Plasma protease C1 inhibitor OS=Homo sapiens GN=SERPING1 PE=2 SV=1 - [B4E1H2_HUMAN]	10	20.09	8	31	23.88	8	20
P00390-2	Isoform Cytoplasmic of Glutathione reductase, mitochondrial OS=Homo sapiens GN=GSR - [GSHR_HUMAN]	12	38.62	11	27	32.15	10	24
P13645	Keratin, type I cytoskeletal 10 OS=Homo sapiens GN=KRT10 PE=1 SV=6 - [K1C10_HUMAN]	17	33.22	14	26	36.99	14	24
P62834	Ras-related protein Rap-1A OS=Homo sapiens GN=RAP1A PE=1 SV=1 - [RAP1A_HUMAN]	1	28.26	4	16	34.24	5	34
P20618	Proteasome subunit beta type-1 OS=Homo sapiens GN=PSMB1 PE=1 SV=2 - [PSB1_HUMAN]	6	50.21	7	24	27.39	4	26
P78371	T-complex protein 1 subunit beta OS=Homo sapiens GN=CCT2 PE=1 SV=4 - [TCPB_HUMAN]	16	30.84	10	22	41.31	15	28
Q6ZP82	Coiled-coil domain-containing protein 141 OS=Homo sapiens GN=CCDC141 PE=1 SV=1 - [CC141_HUMAN]	1	0.8	1	18	0.8	1	32
K7EKD8	Calpain small subunit 1 OS=Homo sapiens GN=CAPNS1 PE=4 SV=1 - [K7EKD8_HUMAN]	1	38.24	6	24	47.06	6	26
P10155	60 kDa SS-A/Ro ribonucleoprotein OS=Homo sapiens GN=TROVE2 PE=1 SV=2 - [RO60_HUMAN]	11	23.98	9	27	27.32	9	22
O75368	SH3 domain-binding glutamic acid-rich-like protein OS=Homo sapiens GN=SH3BGRL PE=1 SV=1 - [SH3L1_HUMAN]	6	70.18	6	29	70.18	6	20
P21796	Voltage-dependent anion-selective channel protein 1 OS=Homo sapiens GN=VDAC1 PE=1 SV=2 - [VDAC1_HUMAN]	10	42.76	8	16	48.06	10	33
P0C0S5	Histone H2A.Z OS=Homo sapiens GN=H2AFZ PE=1 SV=2 - [H2AZ_HUMAN]	3	20.31	3	27	53.91	5	22
P13637	Sodium/potassium-transporting ATPase subunit alpha-3 OS=Homo sapiens GN=ATP1A3 PE=1 SV=3 - [AT1A3_HUMAN]	2	8.69	6	20	16.78	10	29
Q86VP6-2	Isoform 2 of Cullin-associated NEDD8-dissociated protein 1 OS=Homo sapiens GN=CAND1 - [CAND1_HUMAN]	12	6.97	6	26	15.07	11	23
Q14624-3	Isoform 3 of Inter-alpha-trypsin inhibitor heavy chain H4 OS=Homo sapiens GN=ITIH4 - [ITIH4_HUMAN]	16	24.78	13	29	19	11	20
Q8TDQ7-3	Isoform 3 of Glucosamine-6-phosphate isomerase 2 OS=Homo sapiens GN=GNPDA2 - [GNPI2_HUMAN]	4	61.39	9	36	49.03	7	13
E9PGT1	Translin OS=Homo sapiens GN=TSN PE=2 SV=1 - [E9PGT1_HUMAN]	10	47.53	7	30	45.29	9	19
Q5SQT3	Core histone macro-H2A.2 (Fragment) OS=Homo sapiens GN=H2AFY2 PE=4 SV=1 - [Q5SQT3_HUMAN]	1	36.63	6	17	43.21	8	32
O00159-2	Isoform 2 of Unconventional myosin-Ic OS=Homo sapiens GN=MYO1C - [MYO1C_HUMAN]	13	11.28	9	17	10.31	9	31
P61224	Ras-related protein Rap-1b OS=Homo sapiens GN=RAP1B PE=1 SV=1 - [RAP1B_HUMAN]	2	20.11	3	15	48.37	6	33
Q99798	Aconitate hydratase, mitochondrial OS=Homo sapiens GN=ACO2 PE=1 SV=2 - [ACON_HUMAN]	18	19.36	9	13	35	17	35
P61163	Alpha-centractin OS=Homo sapiens GN=ACTR1A PE=1 SV=1 - [ACTZ_HUMAN]	5	30.85	6	19	19.95	5	29
P13797	Plastin-3 OS=Homo sapiens GN=PLS3 PE=1 SV=4 - [PLST_HUMAN]	12	18.89	10	27	25.71	12	21
P24844	Myosin regulatory light polypeptide 9 OS=Homo sapiens GN=MYL9 PE=1 SV=4 - [MYL9_HUMAN]	2	50.58	7	18	50.58	7	30
Q08257	Quinone oxidoreductase OS=Homo sapiens GN=CRYZ PE=1 SV=1 - [QOR_HUMAN]	9	41.95	9	28	29.18	5	19
O14880	Microsomal glutathione S-transferase 3 OS=Homo sapiens GN=MGST3 PE=1 SV=1 - [MGST3_HUMAN]	3	34.21	3	17	34.21	3	30
Q96IU4	Alpha/beta hydrolase domain-containing protein 14B OS=Homo sapiens GN=ABHD14B PE=1 SV=1 - [ABHEB_HUMAN]	6	38.57	5	31	39.05	5	16
P45880	Voltage-dependent anion-selective channel protein 2 OS=Homo sapiens GN=VDAC2 PE=1 SV=2 - [VDAC2_HUMAN]	10	36.05	8	13	40.48	7	34
B4DJV2	Citrate synthase OS=Homo sapiens GN=CS PE=2 SV=1 - [B4DJV2_HUMAN]	8	25.17	5	13	39.07	9	34
P62995-3	Isoform 3 of Transformer-2 protein homolog beta OS=Homo sapiens GN=TRA2B - [TRA2B_HUMAN]	2	15.96	2	24	15.96	2	23
P04843	Dolichyl-diphosphooligosaccharide--protein glycosyltransferase subunit 1 OS=Homo sapiens GN=RPN1 PE=1 SV=1 - [RPN1_HUMAN]	17	27.68	11	18	39.37	16	29
G3V1R9	Inositol-3-phosphate synthase 1 OS=Homo sapiens GN=ISYNA1 PE=2 SV=1 - [G3V1R9_HUMAN]	9	29.9	7	26	35.78	8	21
P46777	60S ribosomal protein L5 OS=Homo sapiens GN=RPL5 PE=1 SV=3 - [RL5_HUMAN]	6	26.6	6	21	26.6	6	25
Q9P035	Very-long-chain (3R)-3-hydroxyacyl-[acyl-carrier protein] dehydratase 3 OS=Homo sapiens GN=PTPLAD1 PE=1 SV=2 - [HACD3_HUMAN]	5	18.78	4	25	21.55	5	21
P17612-2	Isoform 2 of cAMP-dependent protein kinase catalytic subunit alpha OS=Homo sapiens GN=PRKACA - [KAPCA_HUMAN]	3	31.2	8	22	14.87	5	24
P09651-3	Isoform 2 of Heterogeneous nuclear ribonucleoprotein A1 OS=Homo sapiens GN=HNRNPA1 - [ROA1_HUMAN]	6	20.97	4	21	33.33	7	25
E5RHW4	Erlin-2 (Fragment) OS=Homo sapiens GN=ERLIN2 PE=2 SV=1 - [E5RHW4_HUMAN]	10	28.11	7	17	54.14	12	29
G3V1U9	Tubulin alpha-1A chain OS=Homo sapiens GN=TUBA1A PE=2 SV=1 - [G3V1U9_HUMAN]	2	20.19	6	17	33.17	9	29
P62879	Guanine nucleotide-binding protein G(I)/G(S)/G(T) subunit beta-2 OS=Homo sapiens GN=GNB2 PE=1 SV=3 - [GBB2_HUMAN]	3	14.12	4	9	31.18	8	36
P00367	Glutamate dehydrogenase 1, mitochondrial OS=Homo sapiens GN=GLUD1 PE=1 SV=2 - [DHE3_HUMAN]	15	24.73	10	17	30.65	13	28
Q99623-2	Isoform 2 of Prohibitin-2 OS=Homo sapiens GN=PHB2 - [PHB2_HUMAN]	9	31.8	6	18	37.16	7	27
Q8IUL8	Cartilage intermediate layer protein 2 OS=Homo sapiens GN=CILP2 PE=2 SV=2 - [CILP2_HUMAN]	14	9	7	13	17.04	12	32
G3V4S9	Protein NDRG2 (Fragment) OS=Homo sapiens GN=NDRG2 PE=2 SV=1 - [G3V4S9_HUMAN]	7	42.19	7	29	34.22	5	16
Q14974	Importin subunit beta-1 OS=Homo sapiens GN=KPNB1 PE=1 SV=2 - [IMB1_HUMAN]	10	14.5	7	20	12.79	7	24
Q13162	Peroxiredoxin-4 OS=Homo sapiens GN=PRDX4 PE=1 SV=1 - [PRDX4_HUMAN]	6	25.09	6	16	32.47	8	28
P78417	Glutathione S-transferase omega-1 OS=Homo sapiens GN=GSTO1 PE=1 SV=2 - [GSTO1_HUMAN]	7	40.66	7	22	26.14	6	22
P62304	Small nuclear ribonucleoprotein E OS=Homo sapiens GN=SNRPE PE=1 SV=1 - [RUXE_HUMAN]	3	39.13	2	23	52.17	3	21
Q9UHG3	Prenylcysteine oxidase 1 OS=Homo sapiens GN=PCYOX1 PE=1 SV=3 - [PCYOX_HUMAN]	12	20.59	8	16	24.16	9	28
P09972	Fructose-bisphosphate aldolase C OS=Homo sapiens GN=ALDOC PE=1 SV=2 - [ALDOC_HUMAN]	4	28.02	7	21	24.45	6	23
Q14204	Cytoplasmic dynein 1 heavy chain 1 OS=Homo sapiens GN=DYNC1H1 PE=1 SV=5 - [DYHC1_HUMAN]	25	5.36	17	22	5.66	17	21
P02462-2	Isoform 2 of Collagen alpha-1(IV) chain OS=Homo sapiens GN=COL4A1 - [CO4A1_HUMAN]	3	5.77	4	6	6.53	5	37
P35908	Keratin, type II cytoskeletal 2 epidermal OS=Homo sapiens GN=KRT2 PE=1 SV=2 - [K22E_HUMAN]	8	16.9	9	21	19.41	10	22
P05388	60S acidic ribosomal protein P0 OS=Homo sapiens GN=RPLP0 PE=1 SV=1 - [RLA0_HUMAN]	9	23.97	7	21	31.55	8	21
Q14112-2	Isoform 2 of Nidogen-2 OS=Homo sapiens GN=NID2 - [NID2_HUMAN]	14	13.42	11	21	14.21	10	21
P49189	4-trimethylaminobutyraldehyde dehydrogenase OS=Homo sapiens GN=ALDH9A1 PE=1 SV=3 - [AL9A1_HUMAN]	13	18.42	7	17	29.55	11	25
Q9UMS4	Pre-mRNA-processing factor 19 OS=Homo sapiens GN=PRPF19 PE=1 SV=1 - [PRP19_HUMAN]	8	31.35	8	23	22.22	5	18
P61970	Nuclear transport factor 2 OS=Homo sapiens GN=NUTF2 PE=1 SV=1 - [NTF2_HUMAN]	5	56.69	5	23	44.88	3	18
P46926	Glucosamine-6-phosphate isomerase 1 OS=Homo sapiens GN=GNPDA1 PE=1 SV=1 - [GNPI1_HUMAN]	5	34.6	7	30	41.18	7	10
P60900	Proteasome subunit alpha type-6 OS=Homo sapiens GN=PSMA6 PE=1 SV=1 - [PSA6_HUMAN]	8	40.65	7	23	38.21	7	17
P14550	Alcohol dehydrogenase [NADP(+)] OS=Homo sapiens GN=AKR1A1 PE=1 SV=3 - [AK1A1_HUMAN]	5	16.92	5	29	15.08	4	11
P22314	Ubiquitin-like modifier-activating enzyme 1 OS=Homo sapiens GN=UBA1 PE=1 SV=3 - [UBA1_HUMAN]	12	13.89	8	17	17.01	10	23
P35241	Radixin OS=Homo sapiens GN=RDX PE=1 SV=1 - [RADI_HUMAN]	6	12.69	5	20	14.24	7	20
P62269	40S ribosomal protein S18 OS=Homo sapiens GN=RPS18 PE=1 SV=3 - [RS18_HUMAN]	9	47.37	9	24	37.5	7	15
P30740	Leukocyte elastase inhibitor OS=Homo sapiens GN=SERPINB1 PE=1 SV=1 - [ILEU_HUMAN]	12	39.05	11	24	32.98	9	15
P46781	40S ribosomal protein S9 OS=Homo sapiens GN=RPS9 PE=1 SV=3 - [RS9_HUMAN]	6	22.16	5	26	23.2	6	13
Q9BTV4	Transmembrane protein 43 OS=Homo sapiens GN=TMEM43 PE=1 SV=1 - [TMM43_HUMAN]	12	32.5	8	14	48.5	11	25
P01620	Ig kappa chain V-III region SIE OS=Homo sapiens PE=1 SV=1 - [KV302_HUMAN]	3	39.45	3	25	39.45	3	14
Q70Z35	Phosphatidylinositol 3,4,5-trisphosphate-dependent Rac exchanger 2 protein OS=Homo sapiens GN=PREX2 PE=2 SV=1 - [PREX2_HUMAN]	2	1.87	2	22	1.87	2	17
P23284	Peptidyl-prolyl cis-trans isomerase B OS=Homo sapiens GN=PPIB PE=1 SV=2 - [PPIB_HUMAN]	7	32.87	6	19	36.11	7	20
H7C457	Endostatin (Fragment) OS=Homo sapiens GN=COL18A1 PE=4 SV=1 - [H7C457_HUMAN]	1	38.57	7	20	35	6	19
F8VVM2	Phosphate carrier protein, mitochondrial OS=Homo sapiens GN=SLC25A3 PE=2 SV=1 - [F8VVM2_HUMAN]	5	24.69	5	14	24.69	5	25
Q9Y2X3	Nucleolar protein 58 OS=Homo sapiens GN=NOP58 PE=1 SV=1 - [NOP58_HUMAN]	7	17.39	6	20	14.56	5	18
P15531	Nucleoside diphosphate kinase A OS=Homo sapiens GN=NME1 PE=1 SV=1 - [NDKA_HUMAN]	1	58.55	7	20	50.66	6	18
Q07507	Dermatopontin OS=Homo sapiens GN=DPT PE=2 SV=2 - [DERM_HUMAN]	4	17.91	3	17	28.36	4	21
P30046	D-dopachrome decarboxylase OS=Homo sapiens GN=DDT PE=1 SV=3 - [DOPD_HUMAN]	3	28.81	3	23	19.49	2	15
P39656	Dolichyl-diphosphooligosaccharide--protein glycosyltransferase 48 kDa subunit OS=Homo sapiens GN=DDOST PE=1 SV=4 - [OST48_HUMAN]	1	22.59	7	18	23.46	7	20
P02749	Beta-2-glycoprotein 1 OS=Homo sapiens GN=APOH PE=1 SV=3 - [APOH_HUMAN]	6	25.8	5	18	15.65	3	20
P49368	T-complex protein 1 subunit gamma OS=Homo sapiens GN=CCT3 PE=1 SV=4 - [TCPG_HUMAN]	11	27.52	10	22	26.24	10	16
O15230	Laminin subunit alpha-5 OS=Homo sapiens GN=LAMA5 PE=1 SV=8 - [LAMA5_HUMAN]	18	4.11	7	12	8.31	16	26
H7C469	Uncharacterized protein (Fragment) OS=Homo sapiens PE=3 SV=1 - [H7C469_HUMAN]	5	18.21	5	18	15.57	4	20
B7ZAR1	T-complex protein 1 subunit epsilon OS=Homo sapiens GN=CCT5 PE=2 SV=1 - [B7ZAR1_HUMAN]	11	22.66	7	15	33.4	9	23
B1AK87	Capping protein (Actin filament) muscle Z-line, beta, isoform CRA_a OS=Homo sapiens GN=CAPZB PE=4 SV=1 - [B1AK87_HUMAN]	9	36.92	7	20	32.69	8	18
H0YA96	Heterogeneous nuclear ribonucleoprotein D0 (Fragment) OS=Homo sapiens GN=HNRNPD PE=4 SV=1 - [H0YA96_HUMAN]	6	30	5	24	25.71	4	14
P62249	40S ribosomal protein S16 OS=Homo sapiens GN=RPS16 PE=1 SV=2 - [RS16_HUMAN]	8	39.73	7	20	39.73	6	17
P29992	Guanine nucleotide-binding protein subunit alpha-11 OS=Homo sapiens GN=GNA11 PE=1 SV=2 - [GNA11_HUMAN]	4	25.91	6	14	30.36	8	23
P09874	Poly [ADP-ribose] polymerase 1 OS=Homo sapiens GN=PARP1 PE=1 SV=4 - [PARP1_HUMAN]	10	13.91	9	17	13.12	8	20
B7Z403	Glyoxalase domain-containing protein 4 OS=Homo sapiens GN=GLOD4 PE=2 SV=1 - [B7Z403_HUMAN]	8	35.99	7	23	17.3	3	14
P62316-2	Isoform 2 of Small nuclear ribonucleoprotein Sm D2 OS=Homo sapiens GN=SNRPD2 - [SMD2_HUMAN]	5	44.44	5	21	35.19	4	16
B7Z3I9	Delta-aminolevulinic acid dehydratase OS=Homo sapiens GN=ALAD PE=2 SV=1 - [B7Z3I9_HUMAN]	10	41.85	9	20	45.05	9	17
E7EWT1	Dolichyl-diphosphooligosaccharide--protein glycosyltransferase 48 kDa subunit OS=Homo sapiens GN=DDOST PE=2 SV=1 - [E7EWT1_HUMAN]	1	30.07	7	17	25.54	7	20
P05387	60S acidic ribosomal protein P2 OS=Homo sapiens GN=RPLP2 PE=1 SV=1 - [RLA2_HUMAN]	4	40.87	4	18	40.87	4	18
P07602	Proactivator polypeptide OS=Homo sapiens GN=PSAP PE=1 SV=2 - [SAP_HUMAN]	4	6.3	3	15	5.92	3	21
P04114	Apolipoprotein B-100 OS=Homo sapiens GN=APOB PE=1 SV=2 - [APOB_HUMAN]	22	5.06	15	21	4.34	13	15
P16930	Fumarylacetoacetase OS=Homo sapiens GN=FAH PE=1 SV=2 - [FAAA_HUMAN]	6	23.39	6	16	12.65	4	20
H0Y3Y4	Septin-7 (Fragment) OS=Homo sapiens GN=SEPT7 PE=3 SV=1 - [H0Y3Y4_HUMAN]	4	14.48	4	16	22.52	6	20
P35232	Prohibitin OS=Homo sapiens GN=PHB PE=1 SV=1 - [PHB_HUMAN]	10	42.65	8	13	43.38	8	22
P04196	Histidine-rich glycoprotein OS=Homo sapiens GN=HRG PE=1 SV=1 - [HRG_HUMAN]	6	13.14	6	24	11.81	5	11
Q9UBQ7	Glyoxylate reductase/hydroxypyruvate reductase OS=Homo sapiens GN=GRHPR PE=1 SV=1 - [GRHPR_HUMAN]	9	38.41	8	20	36.28	8	15
Q12765	Secernin-1 OS=Homo sapiens GN=SCRN1 PE=1 SV=2 - [SCRN1_HUMAN]	4	7	2	11	15.94	4	24
P08263	Glutathione S-transferase A1 OS=Homo sapiens GN=GSTA1 PE=1 SV=3 - [GSTA1_HUMAN]	6	30.63	6	28	21.62	4	7
D6RDU5	Septin-11 (Fragment) OS=Homo sapiens GN=SEPT11 PE=2 SV=1 - [D6RDU5_HUMAN]	4	20.43	6	17	25.81	9	18
D6RG13	40S ribosomal protein S3a (Fragment) OS=Homo sapiens GN=RPS3A PE=2 SV=1 - [D6RG13_HUMAN]	7	35.87	7	20	13.9	2	15
Q8IVF5-4	Isoform 4 of T-lymphoma invasion and metastasis-inducing protein 2 OS=Homo sapiens GN=TIAM2 - [TIAM2_HUMAN]	2	1.68	2	19	1.68	2	16
P46783	40S ribosomal protein S10 OS=Homo sapiens GN=RPS10 PE=1 SV=1 - [RS10_HUMAN]	2	18.18	2	17	18.18	2	17
P21399	Cytoplasmic aconitate hydratase OS=Homo sapiens GN=ACO1 PE=1 SV=3 - [ACOC_HUMAN]	10	21.37	9	18	15.19	7	16
P27487	Dipeptidyl peptidase 4 OS=Homo sapiens GN=DPP4 PE=1 SV=2 - [DPP4_HUMAN]	15	20.5	11	15	19.32	11	19
Q06278	Aldehyde oxidase OS=Homo sapiens GN=AOX1 PE=2 SV=2 - [ADO_HUMAN]	15	16.59	11	18	14.13	10	16
P01031	Complement C5 OS=Homo sapiens GN=C5 PE=1 SV=4 - [CO5_HUMAN]	16	12.47	13	21	8.41	8	13
P40933-2	Isoform IL15-S21AA of Interleukin-15 OS=Homo sapiens GN=IL15 - [IL15_HUMAN]	1	13.33	1	20	13.33	1	14
Q16836	Hydroxyacyl-coenzyme A dehydrogenase, mitochondrial OS=Homo sapiens GN=HADH PE=1 SV=3 - [HCDH_HUMAN]	5	35.99	4	15	44.27	5	19
O75643	U5 small nuclear ribonucleoprotein 200 kDa helicase OS=Homo sapiens GN=SNRNP200 PE=1 SV=2 - [U520_HUMAN]	13	5.57	9	18	5.9	9	16
P13489	Ribonuclease inhibitor OS=Homo sapiens GN=RNH1 PE=1 SV=2 - [RINI_HUMAN]	9	24.3	6	21	30.8	7	13
P37802	Transgelin-2 OS=Homo sapiens GN=TAGLN2 PE=1 SV=3 - [TAGL2_HUMAN]	7	44.22	6	18	33.17	5	16
P26368-2	Isoform 2 of Splicing factor U2AF 65 kDa subunit OS=Homo sapiens GN=U2AF2 - [U2AF2_HUMAN]	7	22.72	7	21	16.99	5	13
H7BZJ3	Thioredoxin (Fragment) OS=Homo sapiens GN=PDIA3 PE=3 SV=1 - [H7BZJ3_HUMAN]	1	29.27	4	16	34.96	5	18
F8VWC5	60S ribosomal protein L18 OS=Homo sapiens GN=RPL18 PE=2 SV=1 - [F8VWC5_HUMAN]	4	30.19	4	20	30.19	4	14
Q9BUF5	Tubulin beta-6 chain OS=Homo sapiens GN=TUBB6 PE=1 SV=1 - [TBB6_HUMAN]	2	20.4	5	12	20.18	6	22
H0YLE8	Ras GTPase-activating-like protein IQGAP1 OS=Homo sapiens GN=IQGAP1 PE=4 SV=1 - [H0YLE8_HUMAN]	1	8.94	7	15	18.62	13	19
P42765	3-ketoacyl-CoA thiolase, mitochondrial OS=Homo sapiens GN=ACAA2 PE=1 SV=2 - [THIM_HUMAN]	8	25.19	6	13	36.78	8	20
P46782	40S ribosomal protein S5 OS=Homo sapiens GN=RPS5 PE=1 SV=4 - [RS5_HUMAN]	5	30.88	3	15	42.16	5	18
P24752	Acetyl-CoA acetyltransferase, mitochondrial OS=Homo sapiens GN=ACAT1 PE=1 SV=1 - [THIL_HUMAN]	8	27.17	6	12	29.74	7	21
Q10567-4	Isoform 4 of AP-1 complex subunit beta-1 OS=Homo sapiens GN=AP1B1 - [AP1B1_HUMAN]	3	14.25	7	16	12.19	7	17
B4DXW1	Actin-related protein 3 OS=Homo sapiens GN=ACTR3 PE=2 SV=1 - [B4DXW1_HUMAN]	10	35.42	8	20	28.88	7	13
Q6P2Q9	Pre-mRNA-processing-splicing factor 8 OS=Homo sapiens GN=PRPF8 PE=1 SV=2 - [PRP8_HUMAN]	11	5.65	8	16	4.67	6	16
P42025	Beta-centractin OS=Homo sapiens GN=ACTR1B PE=1 SV=1 - [ACTY_HUMAN]	5	33.51	7	17	14.89	3	15
P31323	cAMP-dependent protein kinase type II-beta regulatory subunit OS=Homo sapiens GN=PRKAR2B PE=1 SV=3 - [KAP3_HUMAN]	6	14.11	4	8	28.95	8	24
Q9H0W9-2	Isoform 2 of Ester hydrolase C11orf54 OS=Homo sapiens GN=C11orf54 - [CK054_HUMAN]	9	47.97	9	21	38.51	7	11
P05546	Heparin cofactor 2 OS=Homo sapiens GN=SERPIND1 PE=1 SV=3 - [HEP2_HUMAN]	11	25.65	10	21	12.83	5	11
F8W845	Catenin alpha-1 OS=Homo sapiens GN=CTNNA1 PE=2 SV=1 - [F8W845_HUMAN]	10	22.54	9	18	12.45	7	14
B4DVE7	Annexin OS=Homo sapiens GN=ANXA11 PE=2 SV=1 - [B4DVE7_HUMAN]	10	19.7	7	14	19.7	8	18
H0YJ31	Fibulin-5 (Fragment) OS=Homo sapiens GN=FBLN5 PE=4 SV=1 - [H0YJ31_HUMAN]	5	26.11	4	18	29.94	4	14
P62244	40S ribosomal protein S15a OS=Homo sapiens GN=RPS15A PE=1 SV=2 - [RS15A_HUMAN]	6	45.38	5	19	28.46	4	12
O00567	Nucleolar protein 56 OS=Homo sapiens GN=NOP56 PE=1 SV=4 - [NOP56_HUMAN]	12	18.86	8	18	22.22	9	13
P62714	Serine/threonine-protein phosphatase 2A catalytic subunit beta isoform OS=Homo sapiens GN=PPP2CB PE=1 SV=1 - [PP2AB_HUMAN]	7	28.16	5	17	34.95	6	14
C9JKI3	Caveolin (Fragment) OS=Homo sapiens GN=CAV1 PE=2 SV=1 - [C9JKI3_HUMAN]	2	15.22	1	8	21.01	2	23
Q8IW45	ATP-dependent (S)-NAD(P)H-hydrate dehydratase OS=Homo sapiens GN=CARKD PE=1 SV=1 - [NNRD_HUMAN]	9	38.9	9	19	27.09	6	12
Q92841-1	Isoform 2 of Probable ATP-dependent RNA helicase DDX17 OS=Homo sapiens GN=DDX17 - [DDX17_HUMAN]	6	17.38	9	20	12.15	6	11
Q15124	Phosphoglucomutase-like protein 5 OS=Homo sapiens GN=PGM5 PE=1 SV=2 - [PGM5_HUMAN]	7	20.11	7	17	5.64	2	13
Q92499	ATP-dependent RNA helicase DDX1 OS=Homo sapiens GN=DDX1 PE=1 SV=2 - [DDX1_HUMAN]	9	8.11	4	12	18.92	8	18
O43488	Aflatoxin B1 aldehyde reductase member 2 OS=Homo sapiens GN=AKR7A2 PE=1 SV=3 - [ARK72_HUMAN]	9	30.64	7	20	19.22	6	10
P00387-2	Isoform 2 of NADH-cytochrome b5 reductase 3 OS=Homo sapiens GN=CYB5R3 - [NB5R3_HUMAN]	10	36.33	7	12	55.4	8	18
Q9NRN5-2	Isoform 2 of Olfactomedin-like protein 3 OS=Homo sapiens GN=OLFML3 - [OLFL3_HUMAN]	3	7.25	2	17	7.77	2	13
O95479	GDH/6PGL endoplasmic bifunctional protein OS=Homo sapiens GN=H6PD PE=1 SV=2 - [G6PE_HUMAN]	16	17.57	9	13	20.99	11	17
E9PFH8	Lupus La protein OS=Homo sapiens GN=SSB PE=2 SV=1 - [E9PFH8_HUMAN]	8	25.76	7	14	19.39	6	16
F5H1R9	Alpha-parvin OS=Homo sapiens GN=PARVA PE=2 SV=1 - [F5H1R9_HUMAN]	4	7.26	2	10	9.68	3	20
P02748	Complement component C9 OS=Homo sapiens GN=C9 PE=1 SV=2 - [CO9_HUMAN]	7	13.06	5	10	14.85	6	19
P25325	3-mercaptopyruvate sulfurtransferase OS=Homo sapiens GN=MPST PE=1 SV=3 - [THTM_HUMAN]	5	29.29	5	18	29.29	5	11
Q12860-2	Isoform 2 of Contactin-1 OS=Homo sapiens GN=CNTN1 - [CNTN1_HUMAN]	12	13.11	9	15	13.8	9	14
P62701	40S ribosomal protein S4, X isoform OS=Homo sapiens GN=RPS4X PE=1 SV=2 - [RS4X_HUMAN]	9	23.57	6	15	36.88	9	14
Q6NUK1	Calcium-binding mitochondrial carrier protein SCaMC-1 OS=Homo sapiens GN=SLC25A24 PE=1 SV=2 - [SCMC1_HUMAN]	8	18.03	6	13	22.22	7	16
Q96G03	Phosphoglucomutase-2 OS=Homo sapiens GN=PGM2 PE=1 SV=4 - [PGM2_HUMAN]	10	19.77	8	16	18.79	6	13
P22694-4	Isoform 4 of cAMP-dependent protein kinase catalytic subunit beta OS=Homo sapiens GN=PRKACB - [KAPCB_HUMAN]	1	19.53	5	14	10.06	3	15
C9JEX1	Lysyl-bradykinin OS=Homo sapiens GN=KNG1 PE=2 SV=1 - [C9JEX1_HUMAN]	5	13.81	5	20	10.74	3	9
E7EQV9	Ribosomal protein L15 (Fragment) OS=Homo sapiens GN=RPL15 PE=2 SV=1 - [E7EQV9_HUMAN]	4	18.97	3	10	24.14	4	19
D6RFM5	Succinate dehydrogenase [ubiquinone] flavoprotein subunit, mitochondrial OS=Homo sapiens GN=SDHA PE=2 SV=1 - [D6RFM5_HUMAN]	12	31.56	10	17	23.67	8	12
O43813	LanC-like protein 1 OS=Homo sapiens GN=LANCL1 PE=1 SV=1 - [LANC1_HUMAN]	11	31.33	8	14	38.1	7	14
O75531	Barrier-to-autointegration factor OS=Homo sapiens GN=BANF1 PE=1 SV=1 - [BAF_HUMAN]	3	40.45	2	6	40.45	3	22
P49721	Proteasome subunit beta type-2 OS=Homo sapiens GN=PSMB2 PE=1 SV=1 - [PSB2_HUMAN]	7	39.8	5	13	48.26	6	15
P01019	Angiotensinogen OS=Homo sapiens GN=AGT PE=1 SV=1 - [ANGT_HUMAN]	6	12.99	4	19	13.81	4	9
Q8IUE6	Histone H2A type 2-B OS=Homo sapiens GN=HIST2H2AB PE=1 SV=3 - [H2A2B_HUMAN]	3	12.31	2	10	52.31	4	18
P43034	Platelet-activating factor acetylhydrolase IB subunit alpha OS=Homo sapiens GN=PAFAH1B1 PE=1 SV=2 - [LIS1_HUMAN]	9	28.29	7	17	22.2	6	11
P50148	Guanine nucleotide-binding protein G(q) subunit alpha OS=Homo sapiens GN=GNAQ PE=1 SV=4 - [GNAQ_HUMAN]	3	24.51	6	10	25.35	7	18
P14174	Macrophage migration inhibitory factor OS=Homo sapiens GN=MIF PE=1 SV=4 - [MIF_HUMAN]	1	7.83	1	13	7.83	1	15
P28070	Proteasome subunit beta type-4 OS=Homo sapiens GN=PSMB4 PE=1 SV=4 - [PSB4_HUMAN]	5	32.95	5	17	28.03	4	11
P50213-2	Isoform 2 of Isocitrate dehydrogenase [NAD] subunit alpha, mitochondrial OS=Homo sapiens GN=IDH3A - [IDH3A_HUMAN]	5	18.75	4	13	22.22	5	15
Q13011	Delta(3,5)-Delta(2,4)-dienoyl-CoA isomerase, mitochondrial OS=Homo sapiens GN=ECH1 PE=1 SV=2 - [ECH1_HUMAN]	5	21.65	4	13	20.73	4	14
P04080	Cystatin-B OS=Homo sapiens GN=CSTB PE=1 SV=2 - [CYTB_HUMAN]	4	55.1	4	16	45.92	3	11
P04792	Heat shock protein beta-1 OS=Homo sapiens GN=HSPB1 PE=1 SV=2 - [HSPB1_HUMAN]	5	36.1	4	9	45.37	5	18
Q9NR45	Sialic acid synthase OS=Homo sapiens GN=NANS PE=1 SV=2 - [SIAS_HUMAN]	4	19.78	4	18	19.78	4	9
Q14344	Guanine nucleotide-binding protein subunit alpha-13 OS=Homo sapiens GN=GNA13 PE=1 SV=2 - [GNA13_HUMAN]	4	8.75	3	10	17.24	5	17
P01593	Ig kappa chain V-I region AG OS=Homo sapiens PE=1 SV=1 - [KV101_HUMAN]	2	31.48	2	16	16.67	1	11
Q5T6W2	Heterogeneous nuclear ribonucleoprotein K (Fragment) OS=Homo sapiens GN=HNRNPK PE=4 SV=1 - [Q5T6W2_HUMAN]	6	13.19	4	14	16.09	5	13
E9PK52	Band 4.1-like protein 2 OS=Homo sapiens GN=EPB41L2 PE=2 SV=1 - [E9PK52_HUMAN]	9	12.95	8	13	12.21	7	14
B4E2V5	Erythrocyte band 7 integral membrane protein OS=Homo sapiens GN=STOM PE=2 SV=1 - [B4E2V5_HUMAN]	6	35.86	4	7	47.68	6	20
J3QLE5	Small nuclear ribonucleoprotein-associated protein N (Fragment) OS=Homo sapiens GN=SNRPN PE=4 SV=1 - [J3QLE5_HUMAN]	4	26.63	4	14	26.63	4	13
P52565	Rho GDP-dissociation inhibitor 1 OS=Homo sapiens GN=ARHGDIA PE=1 SV=3 - [GDIR1_HUMAN]	4	23.53	4	15	23.53	4	11
P48637	Glutathione synthetase OS=Homo sapiens GN=GSS PE=1 SV=1 - [GSHB_HUMAN]	6	17.09	6	17	15.19	5	9
P67936	Tropomyosin alpha-4 chain OS=Homo sapiens GN=TPM4 PE=1 SV=3 - [TPM4_HUMAN]	4	14.11	4	10	27.02	5	16
P06703	Protein S100-A6 OS=Homo sapiens GN=S100A6 PE=1 SV=1 - [S10A6_HUMAN]	4	37.78	2	14	47.78	4	12
P24539	ATP synthase subunit b, mitochondrial OS=Homo sapiens GN=ATP5F1 PE=1 SV=2 - [AT5F1_HUMAN]	8	13.28	3	6	41.02	8	20
Q9NZN4	EH domain-containing protein 2 OS=Homo sapiens GN=EHD2 PE=1 SV=2 - [EHD2_HUMAN]	11	20.07	8	13	21.92	8	13
Q9P0L0	Vesicle-associated membrane protein-associated protein A OS=Homo sapiens GN=VAPA PE=1 SV=3 - [VAPA_HUMAN]	3	19.28	4	11	19.28	4	15
P17987	T-complex protein 1 subunit alpha OS=Homo sapiens GN=TCP1 PE=1 SV=1 - [TCPA_HUMAN]	15	15.65	7	10	34.17	13	16
P68431	Histone H3.1 OS=Homo sapiens GN=HIST1H3A PE=1 SV=2 - [H31_HUMAN]	1	33.09	3	7	35.29	3	19
Q13308-4	Isoform 4 of Inactive tyrosine-protein kinase 7 OS=Homo sapiens GN=PTK7 - [PTK7_HUMAN]	7	8.68	6	11	14.2	10	15
H7C1F6	ES1 protein homolog, mitochondrial (Fragment) OS=Homo sapiens GN=C21orf33 PE=4 SV=1 - [H7C1F6_HUMAN]	7	28.4	5	9	43.58	7	17
B4DGU4	Catenin beta-1 OS=Homo sapiens GN=CTNNB1 PE=2 SV=1 - [B4DGU4_HUMAN]	9	10.08	6	12	17.18	8	14
P38919	Eukaryotic initiation factor 4A-III OS=Homo sapiens GN=EIF4A3 PE=1 SV=4 - [IF4A3_HUMAN]	6	21.65	6	11	23.36	7	14
Q9BSJ8	Extended synaptotagmin-1 OS=Homo sapiens GN=ESYT1 PE=1 SV=1 - [ESYT1_HUMAN]	9	11.5	9	16	4.71	3	9
Q9BUB1	PRKAR2A protein OS=Homo sapiens GN=PRKAR2A PE=2 SV=1 - [Q9BUB1_HUMAN]	7	32.46	8	11	27.75	7	14
P49748-2	Isoform 2 of Very long-chain specific acyl-CoA dehydrogenase, mitochondrial OS=Homo sapiens GN=ACADVL - [ACADV_HUMAN]	13	10.9	5	9	22.43	10	16
Q01995	Transgelin OS=Homo sapiens GN=TAGLN PE=1 SV=4 - [TAGL_HUMAN]	7	29.35	5	11	35.82	6	14
Q9Y4G6	Talin-2 OS=Homo sapiens GN=TLN2 PE=1 SV=4 - [TLN2_HUMAN]	8	4.88	7	15	4.05	7	10
O00264	Membrane-associated progesterone receptor component 1 OS=Homo sapiens GN=PGRMC1 PE=1 SV=3 - [PGRC1_HUMAN]	3	33.33	3	8	33.33	3	17
E9PH29	Thioredoxin-dependent peroxide reductase, mitochondrial OS=Homo sapiens GN=PRDX3 PE=2 SV=1 - [E9PH29_HUMAN]	5	15.55	3	11	17.23	4	14
P17661	Desmin OS=Homo sapiens GN=DES PE=1 SV=3 - [DESM_HUMAN]	1	4.68	3	14	8.72	4	11
P63092-3	Isoform 3 of Guanine nucleotide-binding protein G(s) subunit alpha isoforms short OS=Homo sapiens GN=GNAS - [GNAS2_HUMAN]	6	23.22	5	9	22.96	5	16
Q9NZL9-4	Isoform 4 of Methionine adenosyltransferase 2 subunit beta OS=Homo sapiens GN=MAT2B - [MAT2B_HUMAN]	5	25.49	5	16	22.55	4	9
P54289-4	Isoform 4 of Voltage-dependent calcium channel subunit alpha-2/delta-1 OS=Homo sapiens GN=CACNA2D1 - [CA2D1_HUMAN]	1	5.19	4	7	16.31	13	18
P54289-5	Isoform 5 of Voltage-dependent calcium channel subunit alpha-2/delta-1 OS=Homo sapiens GN=CACNA2D1 - [CA2D1_HUMAN]	1	6.92	5	9	14.67	12	16
Q5R370	Calcyclin binding protein OS=Homo sapiens GN=CACYBP PE=4 SV=1 - [Q5R370_HUMAN]	3	27.03	3	11	27.03	3	14
Q13126-7	Isoform 7 of S-methyl-5'-thioadenosine phosphorylase OS=Homo sapiens GN=MTAP - [MTAP_HUMAN]	5	36.82	5	14	29.71	4	11
O43301	Heat shock 70 kDa protein 12A OS=Homo sapiens GN=HSPA12A PE=1 SV=2 - [HS12A_HUMAN]	10	12.74	6	12	16.59	8	12
Q96CX2	BTB/POZ domain-containing protein KCTD12 OS=Homo sapiens GN=KCTD12 PE=1 SV=1 - [KCD12_HUMAN]	7	18.46	5	12	22.46	6	12
Q02218	2-oxoglutarate dehydrogenase, mitochondrial OS=Homo sapiens GN=OGDH PE=1 SV=3 - [ODO1_HUMAN]	6	6.65	4	9	6.94	4	15
Q02790	Peptidyl-prolyl cis-trans isomerase FKBP4 OS=Homo sapiens GN=FKBP4 PE=1 SV=3 - [FKBP4_HUMAN]	8	25.71	7	13	22.22	6	11
P30153	Serine/threonine-protein phosphatase 2A 65 kDa regulatory subunit A alpha isoform OS=Homo sapiens GN=PPP2R1A PE=1 SV=4 - [2AAA_HUMAN]	9	15.79	6	10	19.19	8	14
Q8NCW5-2	Isoform 2 of NAD(P)H-hydrate epimerase OS=Homo sapiens GN=APOA1BP - [NNRE_HUMAN]	4	26.49	3	12	44.32	4	12
P13804-2	Isoform 2 of Electron transfer flavoprotein subunit alpha, mitochondrial OS=Homo sapiens GN=ETFA - [ETFA_HUMAN]	8	34.15	5	9	42.25	7	15
P13591-4	Isoform 4 of Neural cell adhesion molecule 1 OS=Homo sapiens GN=NCAM1 - [NCAM1_HUMAN]	8	4.82	3	9	14.6	7	15
F5GYN4	Ubiquitin thioesterase OTUB1 OS=Homo sapiens GN=OTUB1 PE=2 SV=1 - [F5GYN4_HUMAN]	6	36.93	6	13	24.48	4	11
Q9Y5Z4	Heme-binding protein 2 OS=Homo sapiens GN=HEBP2 PE=1 SV=1 - [HEBP2_HUMAN]	6	34.63	5	13	23.9	4	11
K7EJ78	40S ribosomal protein S15 (Fragment) OS=Homo sapiens GN=RPS15 PE=3 SV=1 - [K7EJ78_HUMAN]	3	41.09	3	15	41.09	3	9
P25786	Proteasome subunit alpha type-1 OS=Homo sapiens GN=PSMA1 PE=1 SV=1 - [PSA1_HUMAN]	5	30.42	5	15	18.25	4	8
P02671-2	Isoform 2 of Fibrinogen alpha chain OS=Homo sapiens GN=FGA - [FIBA_HUMAN]	3	5.28	3	12	5.28	3	11
Q14141-2	Isoform I of Septin-6 OS=Homo sapiens GN=SEPT6 - [SEPT6_HUMAN]	2	18.74	5	12	21.31	7	11
P08572	Collagen alpha-2(IV) chain OS=Homo sapiens GN=COL4A2 PE=1 SV=4 - [CO4A2_HUMAN]	5	2.34	3	11	5.02	5	12
Q14315-2	Isoform 2 of Filamin-C OS=Homo sapiens GN=FLNC - [FLNC_HUMAN]	3	2.82	6	16	0.71	2	7
Q92599-3	Isoform 3 of Septin-8 OS=Homo sapiens GN=SEPT8 - [SEPT8_HUMAN]	2	15.45	4	10	17.34	5	13
P26641	Elongation factor 1-gamma OS=Homo sapiens GN=EEF1G PE=1 SV=3 - [EF1G_HUMAN]	7	20.59	6	12	18.31	6	11
P19367-4	Isoform 4 of Hexokinase-1 OS=Homo sapiens GN=HK1 - [HXK1_HUMAN]	9	11.49	9	12	11.93	7	11
B4DT77	Annexin OS=Homo sapiens GN=ANXA7 PE=2 SV=1 - [B4DT77_HUMAN]	7	16.67	5	8	15.18	4	15
B7Z7E9	Aspartate aminotransferase OS=Homo sapiens GN=GOT1 PE=2 SV=1 - [B7Z7E9_HUMAN]	9	28.57	7	11	33.93	8	12
B4E2W0	3-ketoacyl-CoA thiolase OS=Homo sapiens GN=HADHB PE=2 SV=1 - [B4E2W0_HUMAN]	10	9.96	4	7	26.11	9	16
J3KNU8	Methylmalonate-semialdehyde dehydrogenase [acylating], mitochondrial OS=Homo sapiens GN=ALDH6A1 PE=3 SV=1 - [J3KNU8_HUMAN]	10	17.82	7	10	25.1	9	13
P05141	ADP/ATP translocase 2 OS=Homo sapiens GN=SLC25A5 PE=1 SV=7 - [ADT2_HUMAN]	6	10.07	3	9	17.11	5	13
P31937	3-hydroxyisobutyrate dehydrogenase, mitochondrial OS=Homo sapiens GN=HIBADH PE=1 SV=2 - [3HIDH_HUMAN]	7	10.71	2	2	35.71	7	20
Q15393	Splicing factor 3B subunit 3 OS=Homo sapiens GN=SF3B3 PE=1 SV=4 - [SF3B3_HUMAN]	9	4.77	5	11	8.22	7	11
Q9H2B4	Sulfate anion transporter 1 OS=Homo sapiens GN=SLC26A1 PE=2 SV=2 - [S26A1_HUMAN]	1	4.14	1	4	4.14	1	18
P01625	Ig kappa chain V-IV region Len OS=Homo sapiens PE=1 SV=2 - [KV402_HUMAN]	3	23.68	2	13	36.84	3	9
P60981	Destrin OS=Homo sapiens GN=DSTN PE=1 SV=3 - [DEST_HUMAN]	5	16.97	2	3	33.94	5	19
H0Y512	Adipocyte plasma membrane-associated protein (Fragment) OS=Homo sapiens GN=APMAP PE=4 SV=1 - [H0Y512_HUMAN]	7	15.65	3	9	26.65	6	13
P01766	Ig heavy chain V-III region BRO OS=Homo sapiens PE=1 SV=1 - [HV305_HUMAN]	2	25	2	8	25	2	14
E7ERW2	Aspartate aminotransferase OS=Homo sapiens GN=GOT2 PE=2 SV=1 - [E7ERW2_HUMAN]	11	28.68	8	11	26.61	8	11
P55001-3	Isoform B of Microfibrillar-associated protein 2 OS=Homo sapiens GN=MFAP2 - [MFAP2_HUMAN]	2	12.42	2	11	6.54	1	11
P05386	60S acidic ribosomal protein P1 OS=Homo sapiens GN=RPLP1 PE=1 SV=1 - [RLA1_HUMAN]	2	19.3	2	12	19.3	2	9
P62280	40S ribosomal protein S11 OS=Homo sapiens GN=RPS11 PE=1 SV=3 - [RS11_HUMAN]	7	32.28	6	11	38.61	6	10
P26038	Moesin OS=Homo sapiens GN=MSN PE=1 SV=3 - [MOES_HUMAN]	4	6.24	3	9	14.56	6	12
P11277-3	Isoform 3 of Spectrin beta chain, erythrocytic OS=Homo sapiens GN=SPTB - [SPTB1_HUMAN]	1	2.14	4	10	2.33	5	11
O95782-2	Isoform B of AP-2 complex subunit alpha-1 OS=Homo sapiens GN=AP2A1 - [AP2A1_HUMAN]	8	12.04	8	11	13.19	8	10
Q16851-2	Isoform 2 of UTP--glucose-1-phosphate uridylyltransferase OS=Homo sapiens GN=UGP2 - [UGPA_HUMAN]	7	20.72	6	11	16.5	5	10
O60888-3	Isoform C of Protein CutA OS=Homo sapiens GN=CUTA - [CUTA_HUMAN]	5	35.26	4	13	45.51	4	8
E9PCY5	DNA topoisomerase 2 (Fragment) OS=Homo sapiens GN=TOP2B PE=2 SV=1 - [E9PCY5_HUMAN]	6	2.78	3	8	6.52	7	13
B4DL14	ATP synthase gamma chain OS=Homo sapiens GN=ATP5C1 PE=2 SV=1 - [B4DL14_HUMAN]	3	26	4	8	21.2	3	13
Q99436	Proteasome subunit beta type-7 OS=Homo sapiens GN=PSMB7 PE=1 SV=1 - [PSB7_HUMAN]	3	11.19	2	15	25.27	3	5
P52907	F-actin-capping protein subunit alpha-1 OS=Homo sapiens GN=CAPZA1 PE=1 SV=3 - [CAZA1_HUMAN]	5	30.07	5	10	20.28	4	10
Q6BCY4	NADH-cytochrome b5 reductase 2 OS=Homo sapiens GN=CYB5R2 PE=1 SV=1 - [NB5R2_HUMAN]	7	31.52	6	12	29.71	5	8
Q10588	ADP-ribosyl cyclase 2 OS=Homo sapiens GN=BST1 PE=1 SV=2 - [BST1_HUMAN]	3	7.55	2	7	13.52	3	13
Q96C23	Aldose 1-epimerase OS=Homo sapiens GN=GALM PE=1 SV=1 - [GALM_HUMAN]	7	21.64	5	13	26.02	5	7
Q71DI3	Histone H3.2 OS=Homo sapiens GN=HIST2H3A PE=1 SV=3 - [H32_HUMAN]	1	33.09	3	5	11.76	2	15
P29966	Myristoylated alanine-rich C-kinase substrate OS=Homo sapiens GN=MARCKS PE=1 SV=4 - [MARCS_HUMAN]	4	20.78	3	10	30.42	4	10
P49773	Histidine triad nucleotide-binding protein 1 OS=Homo sapiens GN=HINT1 PE=1 SV=2 - [HINT1_HUMAN]	4	44.44	4	9	38.89	3	11
Q9UJZ1	Stomatin-like protein 2 OS=Homo sapiens GN=STOML2 PE=1 SV=1 - [STML2_HUMAN]	7	12.08	3	11	28.93	5	9
Q7Z6M1-2	Isoform 2 of Rab9 effector protein with kelch motifs OS=Homo sapiens GN=RABEPK - [RABEK_HUMAN]	1	4.36	1	7	4.36	1	13
P42704	Leucine-rich PPR motif-containing protein, mitochondrial OS=Homo sapiens GN=LRPPRC PE=1 SV=3 - [LPPRC_HUMAN]	13	11.69	11	11	6.81	6	9
Q9Y680-3	Isoform 3 of Peptidyl-prolyl cis-trans isomerase FKBP7 OS=Homo sapiens GN=FKBP7 - [FKBP7_HUMAN]	4	11.76	2	11	21.27	4	9
F8W031	Uncharacterized protein (Fragment) OS=Homo sapiens PE=2 SV=1 - [F8W031_HUMAN]	5	9.51	2	7	25.48	5	13
O75477	Erlin-1 OS=Homo sapiens GN=ERLIN1 PE=1 SV=1 - [ERLN1_HUMAN]	3	12.43	3	7	21.39	5	13
K7EPT2	Ankyrin repeat and FYVE domain-containing protein 1 (Fragment) OS=Homo sapiens GN=ANKFY1 PE=4 SV=1 - [K7EPT2_HUMAN]	2	10	1	16	38.75	2	4
P25398	40S ribosomal protein S12 OS=Homo sapiens GN=RPS12 PE=1 SV=3 - [RS12_HUMAN]	4	25	3	6	31.82	4	13
P30084	Enoyl-CoA hydratase, mitochondrial OS=Homo sapiens GN=ECHS1 PE=1 SV=4 - [ECHM_HUMAN]	8	32.41	5	9	45.52	8	10
Q96NJ6	Zinc finger protein 3 homolog OS=Homo sapiens GN=ZFP3 PE=2 SV=1 - [ZFP3_HUMAN]	1	1.99	1	8	1.99	1	11
Q07065	Cytoskeleton-associated protein 4 OS=Homo sapiens GN=CKAP4 PE=1 SV=2 - [CKAP4_HUMAN]	11	14.78	6	8	21.93	9	11
P25788-2	Isoform 2 of Proteasome subunit alpha type-3 OS=Homo sapiens GN=PSMA3 - [PSA3_HUMAN]	6	18.15	4	10	28.63	6	9
P09601	Heme oxygenase 1 OS=Homo sapiens GN=HMOX1 PE=1 SV=1 - [HMOX1_HUMAN]	9	41.67	9	12	21.88	4	7
P10599	Thioredoxin OS=Homo sapiens GN=TXN PE=1 SV=3 - [THIO_HUMAN]	5	34.29	3	11	55.24	4	8
P13010	X-ray repair cross-complementing protein 5 OS=Homo sapiens GN=XRCC5 PE=1 SV=3 - [XRCC5_HUMAN]	13	5.46	2	2	27.73	12	17
P80723	Brain acid soluble protein 1 OS=Homo sapiens GN=BASP1 PE=1 SV=2 - [BASP1_HUMAN]	3	35.24	3	7	22.91	2	12
P26639	Threonine--tRNA ligase, cytoplasmic OS=Homo sapiens GN=TARS PE=1 SV=3 - [SYTC_HUMAN]	9	8.85	5	7	13.97	7	12
P16435	NADPH--cytochrome P450 reductase OS=Homo sapiens GN=POR PE=1 SV=2 - [NCPR_HUMAN]	8	12.7	5	7	18.02	7	12
Q9BUT1	3-hydroxybutyrate dehydrogenase type 2 OS=Homo sapiens GN=BDH2 PE=1 SV=2 - [BDH2_HUMAN]	3	19.59	3	10	14.69	2	9
Q92688-2	Isoform 2 of Acidic leucine-rich nuclear phosphoprotein 32 family member B OS=Homo sapiens GN=ANP32B - [AN32B_HUMAN]	2	12.31	2	9	20.51	3	10
P07093-2	Isoform 2 of Glia-derived nexin OS=Homo sapiens GN=SERPINE2 - [GDN_HUMAN]	6	14.61	3	8	21.41	5	11
O94973	AP-2 complex subunit alpha-2 OS=Homo sapiens GN=AP2A2 PE=1 SV=2 - [AP2A2_HUMAN]	8	16.72	8	9	17.57	9	10
C9JFR7	Cytochrome c (Fragment) OS=Homo sapiens GN=CYCS PE=2 SV=1 - [C9JFR7_HUMAN]	5	36.63	3	9	49.5	4	10
Q49AN9	SNRPG protein OS=Homo sapiens GN=SNRPG PE=4 SV=1 - [Q49AN9_HUMAN]	1	18.75	1	13	18.75	1	6
E9PNW4	CD59 glycoprotein OS=Homo sapiens GN=CD59 PE=2 SV=1 - [E9PNW4_HUMAN]	3	11.11	1	7	29.63	3	12
H0YKT8	Proteasome subunit beta type (Fragment) OS=Homo sapiens GN=PSMA4 PE=3 SV=1 - [H0YKT8_HUMAN]	2	50	6	10	23.63	3	9
O15144	Actin-related protein 2/3 complex subunit 2 OS=Homo sapiens GN=ARPC2 PE=1 SV=1 - [ARPC2_HUMAN]	8	34	6	10	37.33	6	8
Q99714	3-hydroxyacyl-CoA dehydrogenase type-2 OS=Homo sapiens GN=HSD17B10 PE=1 SV=3 - [HCD2_HUMAN]	6	29.89	4	5	34.1	5	13
O14818	Proteasome subunit alpha type-7 OS=Homo sapiens GN=PSMA7 PE=1 SV=1 - [PSA7_HUMAN]	9	30.65	5	10	33.06	6	8
P49720	Proteasome subunit beta type-3 OS=Homo sapiens GN=PSMB3 PE=1 SV=2 - [PSB3_HUMAN]	5	27.32	4	10	28.78	4	8
P49755	Transmembrane emp24 domain-containing protein 10 OS=Homo sapiens GN=TMED10 PE=1 SV=2 - [TMEDA_HUMAN]	5	17.81	3	6	27.85	5	12
P31942-6	Isoform 6 of Heterogeneous nuclear ribonucleoprotein H3 OS=Homo sapiens GN=HNRNPH3 - [HNRH3_HUMAN]	3	34.53	3	14	27.34	2	4
P05556	Integrin beta-1 OS=Homo sapiens GN=ITGB1 PE=1 SV=2 - [ITB1_HUMAN]	7	5.39	3	6	11.65	7	12
P00492	Hypoxanthine-guanine phosphoribosyltransferase OS=Homo sapiens GN=HPRT1 PE=1 SV=2 - [HPRT_HUMAN]	6	30.73	4	8	42.66	6	10
P51610-2	Isoform 2 of Host cell factor 1 OS=Homo sapiens GN=HCFC1 - [HCFC1_HUMAN]	7	4.83	5	8	3.97	5	10
Q15113	Procollagen C-endopeptidase enhancer 1 OS=Homo sapiens GN=PCOLCE PE=1 SV=2 - [PCOC1_HUMAN]	6	16.26	5	13	12.47	4	5
Q9NRX4	14 kDa phosphohistidine phosphatase OS=Homo sapiens GN=PHPT1 PE=1 SV=1 - [PHP14_HUMAN]	3	37.6	3	13	25.6	2	5
P14543-2	Isoform 2 of Nidogen-1 OS=Homo sapiens GN=NID1 - [NID1_HUMAN]	9	7	5	8	11.58	7	10
F5GZ27	Lon protease homolog OS=Homo sapiens GN=LONP1 PE=2 SV=1 - [F5GZ27_HUMAN]	7	10.88	3	5	14.94	6	13
Q5T013	Putative hydroxypyruvate isomerase OS=Homo sapiens GN=HYI PE=1 SV=2 - [HYI_HUMAN]	6	21.66	5	7	29.24	5	11
C9J0K6	Sorcin OS=Homo sapiens GN=SRI PE=2 SV=1 - [C9J0K6_HUMAN]	5	16.77	3	8	20.65	3	10
D6RDX1	Vesicular integral-membrane protein VIP36 (Fragment) OS=Homo sapiens GN=LMAN2 PE=2 SV=1 - [D6RDX1_HUMAN]	6	23.26	4	8	31.25	5	10
E7ESI6	Thioredoxin reductase 1, cytoplasmic OS=Homo sapiens GN=TXNRD1 PE=2 SV=2 - [E7ESI6_HUMAN]	6	20.83	6	11	16.01	4	7
B1AP13	CD55 molecule, decay accelerating factor for complement (Cromer blood group) OS=Homo sapiens GN=CD55 PE=4 SV=1 - [B1AP13_HUMAN]	5	10.36	3	8	14.86	5	10
H0YJG9	Dehydrogenase/reductase SDR family member 2 (Fragment) OS=Homo sapiens GN=DHRS2 PE=4 SV=1 - [H0YJG9_HUMAN]	3	31.06	2	6	42.24	4	12
H3BP02	Putative sodium-coupled neutral amino acid transporter 8 (Fragment) OS=Homo sapiens GN=SLC38A8 PE=4 SV=1 - [H3BP02_HUMAN]	1	17.39	1	7	17.39	1	11
H3BRG4	Cytochrome b-c1 complex subunit 2, mitochondrial OS=Homo sapiens GN=UQCRC2 PE=3 SV=1 - [H3BRG4_HUMAN]	7	16.75	4	7	29.13	7	11
J3KTA4	Probable ATP-dependent RNA helicase DDX5 OS=Homo sapiens GN=DDX5 PE=3 SV=1 - [J3KTA4_HUMAN]	2	10.91	5	9	7.17	3	9
P61160	Actin-related protein 2 OS=Homo sapiens GN=ACTR2 PE=1 SV=1 - [ARP2_HUMAN]	8	28.93	7	11	14.21	4	6
P00568	Adenylate kinase isoenzyme 1 OS=Homo sapiens GN=AK1 PE=1 SV=3 - [KAD1_HUMAN]	2	7.22	1	9	13.92	2	8
P60903	Protein S100-A10 OS=Homo sapiens GN=S100A10 PE=1 SV=2 - [S10AA_HUMAN]	2	17.53	1	6	44.33	2	11
P01617	Ig kappa chain V-II region TEW OS=Homo sapiens PE=1 SV=1 - [KV204_HUMAN]	1	11.5	1	5	11.5	1	12
E9PHK0	Tetranectin OS=Homo sapiens GN=CLEC3B PE=2 SV=1 - [E9PHK0_HUMAN]	4	23.75	3	8	32.5	4	9
O00410	Importin-5 OS=Homo sapiens GN=IPO5 PE=1 SV=4 - [IPO5_HUMAN]	5	5.01	4	7	9.39	7	10
P49411	Elongation factor Tu, mitochondrial OS=Homo sapiens GN=TUFM PE=1 SV=2 - [EFTU_HUMAN]	7	11.28	3	5	16.15	6	12
F8WJN3	Cleavage and polyadenylation-specificity factor subunit 6 OS=Homo sapiens GN=CPSF6 PE=2 SV=1 - [F8WJN3_HUMAN]	2	8.16	2	11	8.16	2	6
O60716-24	Isoform 3 of Catenin delta-1 OS=Homo sapiens GN=CTNND1 - [CTND1_HUMAN]	6	9.86	5	7	9.74	5	10
P11216	Glycogen phosphorylase, brain form OS=Homo sapiens GN=PYGB PE=1 SV=5 - [PYGB_HUMAN]	8	6.52	3	4	16.96	9	12
P48147	Prolyl endopeptidase OS=Homo sapiens GN=PREP PE=1 SV=2 - [PPCE_HUMAN]	9	18.45	9	10	9.3	4	6
P21397	Amine oxidase [flavin-containing] A OS=Homo sapiens GN=MAOA PE=1 SV=1 - [AOFA_HUMAN]	6	7.59	2	4	21.44	8	12
P00747	Plasminogen OS=Homo sapiens GN=PLG PE=1 SV=2 - [PLMN_HUMAN]	8	9.26	5	7	8.4	5	9
P47755	F-actin-capping protein subunit alpha-2 OS=Homo sapiens GN=CAPZA2 PE=1 SV=3 - [CAZA2_HUMAN]	3	17.48	3	7	27.97	5	9
P39019	40S ribosomal protein S19 OS=Homo sapiens GN=RPS19 PE=1 SV=2 - [RS19_HUMAN]	7	30.34	6	10	24.83	4	6
P61604	10 kDa heat shock protein, mitochondrial OS=Homo sapiens GN=HSPE1 PE=1 SV=2 - [CH10_HUMAN]	3	21.57	2	5	35.29	3	11
P02452	Collagen alpha-1(I) chain OS=Homo sapiens GN=COL1A1 PE=1 SV=5 - [CO1A1_HUMAN]	6	2.25	2	3	7.45	6	13
P62424	60S ribosomal protein L7a OS=Homo sapiens GN=RPL7A PE=1 SV=2 - [RL7A_HUMAN]	4	15.79	3	8	18.05	4	8
P63208	S-phase kinase-associated protein 1 OS=Homo sapiens GN=SKP1 PE=1 SV=2 - [SKP1_HUMAN]	6	26.38	4	6	55.21	5	10
Q7L775	EPM2A-interacting protein 1 OS=Homo sapiens GN=EPM2AIP1 PE=1 SV=1 - [EPMIP_HUMAN]	8	12.19	4	7	16.64	6	9
P04040	Catalase OS=Homo sapiens GN=CAT PE=1 SV=3 - [CATA_HUMAN]	4	8.92	3	7	11.76	4	9
D9YZV3	Tropomyosin 1 (Alpha) isoform 3 OS=Homo sapiens GN=TPM1 PE=3 SV=1 - [D9YZV3_HUMAN]	2	18.66	4	6	16.9	6	10
P07954-2	Isoform Cytoplasmic of Fumarate hydratase, mitochondrial OS=Homo sapiens GN=FH - [FUMH_HUMAN]	8	17.34	4	5	25.05	6	11
H7BY36	RNA-binding protein EWS (Fragment) OS=Homo sapiens GN=EWSR1 PE=4 SV=1 - [H7BY36_HUMAN]	3	11.36	3	10	8.44	2	6
B4DT69	Dihydrolipoyl dehydrogenase OS=Homo sapiens GN=DLD PE=2 SV=1 - [B4DT69_HUMAN]	6	16.7	4	6	20.39	5	10
P06756-3	Isoform 3 of Integrin alpha-V OS=Homo sapiens GN=ITGAV - [ITAV_HUMAN]	9	6.99	4	6	8.28	7	10
P28331	NADH-ubiquinone oxidoreductase 75 kDa subunit, mitochondrial OS=Homo sapiens GN=NDUFS1 PE=1 SV=3 - [NDUS1_HUMAN]	8	14.99	8	10	4.54	2	6
B4DWK0	Selenide, water dikinase 1 OS=Homo sapiens GN=SEPHS1 PE=2 SV=1 - [B4DWK0_HUMAN]	6	32.31	6	9	23.38	4	7
Q8WZ42-3	Isoform 3 of Titin OS=Homo sapiens GN=TTN - [TITIN_HUMAN]	14	0.39	7	8	0.35	8	8
B7Z9L0	T-complex protein 1 subunit delta OS=Homo sapiens GN=CCT4 PE=2 SV=1 - [B7Z9L0_HUMAN]	5	13.04	5	8	14.29	5	8
E7EQR4	Ezrin OS=Homo sapiens GN=EZR PE=2 SV=2 - [E7EQR4_HUMAN]	1	6.5	3	9	6.5	3	7
K7ER15	Haloacid dehalogenase-like hydrolase domain-containing protein 2 (Fragment) OS=Homo sapiens GN=HDHD2 PE=4 SV=1 - [K7ER15_HUMAN]	4	14.22	3	6	29.9	4	10
O43556-3	Isoform 2 of Epsilon-sarcoglycan OS=Homo sapiens GN=SGCE - [SGCE_HUMAN]	3	11.94	2	8	18.03	3	8
P48047	ATP synthase subunit O, mitochondrial OS=Homo sapiens GN=ATP5O PE=1 SV=1 - [ATPO_HUMAN]	7	17.84	3	6	35.68	5	9
O00299	Chloride intracellular channel protein 1 OS=Homo sapiens GN=CLIC1 PE=1 SV=4 - [CLIC1_HUMAN]	6	35.68	5	9	32.78	4	6
Q99584	Protein S100-A13 OS=Homo sapiens GN=S100A13 PE=1 SV=1 - [S10AD_HUMAN]	5	23.47	2	5	46.94	5	10
P51665	26S proteasome non-ATPase regulatory subunit 7 OS=Homo sapiens GN=PSMD7 PE=1 SV=2 - [PSD7_HUMAN]	7	27.78	5	8	24.38	5	7
P49257	Protein ERGIC-53 OS=Homo sapiens GN=LMAN1 PE=1 SV=2 - [LMAN1_HUMAN]	3	11.96	3	6	14.12	4	9
P49327	Fatty acid synthase OS=Homo sapiens GN=FASN PE=1 SV=3 - [FAS_HUMAN]	6	3.46	4	10	4.3	4	5
P08294	Extracellular superoxide dismutase [Cu-Zn] OS=Homo sapiens GN=SOD3 PE=1 SV=2 - [SODE_HUMAN]	5	20	4	7	30.42	5	8
P18428	Lipopolysaccharide-binding protein OS=Homo sapiens GN=LBP PE=1 SV=3 - [LBP_HUMAN]	4	12.27	4	9	9.98	3	6
Q6ZU15	Septin-14 OS=Homo sapiens GN=SEPT14 PE=1 SV=2 - [SEP14_HUMAN]	1	6.71	2	7	6.71	2	8
Q99598	Translin-associated protein X OS=Homo sapiens GN=TSNAX PE=1 SV=1 - [TSNAX_HUMAN]	4	12.41	2	7	25.17	4	8
P01765	Ig heavy chain V-III region TIL OS=Homo sapiens PE=1 SV=1 - [HV304_HUMAN]	1	16.52	1	5	26.09	2	10
Q9NZM1-5	Isoform 5 of Myoferlin OS=Homo sapiens GN=MYOF - [MYOF_HUMAN]	11	1.97	2	2	6.85	9	13
P61601	Neurocalcin-delta OS=Homo sapiens GN=NCALD PE=2 SV=2 - [NCALD_HUMAN]	5	27.46	4	9	22.8	3	6
P28074	Proteasome subunit beta type-5 OS=Homo sapiens GN=PSMB5 PE=1 SV=3 - [PSB5_HUMAN]	6	20.15	5	7	19.39	5	8
Q9NYU2-2	Isoform 2 of UDP-glucose:glycoprotein glucosyltransferase 1 OS=Homo sapiens GN=UGGT1 - [UGGG1_HUMAN]	6	4.05	4	6	6.34	5	9
Q5TEJ7	Replication protein A 32 kDa subunit (Fragment) OS=Homo sapiens GN=RPA2 PE=4 SV=1 - [Q5TEJ7_HUMAN]	4	34.08	3	9	26.82	2	6
Q9BUJ2-4	Isoform 4 of Heterogeneous nuclear ribonucleoprotein U-like protein 1 OS=Homo sapiens GN=HNRNPUL1 - [HNRL1_HUMAN]	7	7.67	4	7	15.21	6	8
O00533	Neural cell adhesion molecule L1-like protein OS=Homo sapiens GN=CHL1 PE=1 SV=4 - [CHL1_HUMAN]	3	2.07	2	7	2.15	2	8
P62847-2	Isoform 2 of 40S ribosomal protein S24 OS=Homo sapiens GN=RPS24 - [RS24_HUMAN]	2	20.77	2	8	20.77	2	7
Q13557-12	Isoform Delta 12 of Calcium/calmodulin-dependent protein kinase type II subunit delta OS=Homo sapiens GN=CAMK2D - [KCC2D_HUMAN]	6	19.25	5	7	16.74	5	8
P08697-2	Isoform 2 of Alpha-2-antiplasmin OS=Homo sapiens GN=SERPINF2 - [A2AP_HUMAN]	4	14.05	3	5	18.5	4	10
B4DW75	EGF-containing fibulin-like extracellular matrix protein 1 OS=Homo sapiens GN=EFEMP1 PE=2 SV=1 - [B4DW75_HUMAN]	5	22.25	5	6	22.25	5	9
B4DP11	Prostaglandin E synthase 3 OS=Homo sapiens GN=PTGES3 PE=2 SV=1 - [B4DP11_HUMAN]	3	20.86	2	6	28.06	3	9
Q8NBS9-2	Isoform 2 of Thioredoxin domain-containing protein 5 OS=Homo sapiens GN=TXNDC5 - [TXND5_HUMAN]	7	19.44	4	6	25	6	9
Q9NVJ2	ADP-ribosylation factor-like protein 8B OS=Homo sapiens GN=ARL8B PE=1 SV=1 - [ARL8B_HUMAN]	4	20.97	3	3	29.03	3	12
Q9BWS9	Chitinase domain-containing protein 1 OS=Homo sapiens GN=CHID1 PE=1 SV=1 - [CHID1_HUMAN]	8	28.24	6	6	25.19	6	9
P06737-2	Isoform 2 of Glycogen phosphorylase, liver form OS=Homo sapiens GN=PYGL - [PYGL_HUMAN]	10	18.82	10	10	10.33	5	5
H3BTV1	CDP-diacylglycerol--inositol 3-phosphatidyltransferase OS=Homo sapiens GN=CDIPT PE=4 SV=1 - [H3BTV1_HUMAN]	3	20.83	3	6	20.83	3	9
K7ELL7	Glucosidase 2 subunit beta OS=Homo sapiens GN=PRKCSH PE=4 SV=1 - [K7ELL7_HUMAN]	7	6.54	3	3	23.93	7	12
Q9UK45	U6 snRNA-associated Sm-like protein LSm7 OS=Homo sapiens GN=LSM7 PE=1 SV=1 - [LSM7_HUMAN]	1	24.27	1	5	24.27	1	9
P56537	Eukaryotic translation initiation factor 6 OS=Homo sapiens GN=EIF6 PE=1 SV=1 - [IF6_HUMAN]	3	31.02	3	9	17.14	2	5
P09619	Platelet-derived growth factor receptor beta OS=Homo sapiens GN=PDGFRB PE=1 SV=1 - [PGFRB_HUMAN]	6	2.26	2	4	8.68	7	10
Q9NUJ1	Mycophenolic acid acyl-glucuronide esterase, mitochondrial OS=Homo sapiens GN=ABHD10 PE=1 SV=1 - [ABHDA_HUMAN]	4	17.32	3	5	14.38	3	9
O75955	Flotillin-1 OS=Homo sapiens GN=FLOT1 PE=1 SV=3 - [FLOT1_HUMAN]	8	19.91	5	5	16.39	5	9
Q14165	Malectin OS=Homo sapiens GN=MLEC PE=1 SV=1 - [MLEC_HUMAN]	7	17.12	4	5	34.59	7	9
Q14258	E3 ubiquitin/ISG15 ligase TRIM25 OS=Homo sapiens GN=TRIM25 PE=1 SV=2 - [TRI25_HUMAN]	4	6.67	3	8	5.56	3	6
P50502	Hsc70-interacting protein OS=Homo sapiens GN=ST13 PE=1 SV=2 - [F10A1_HUMAN]	6	13.82	4	6	17.62	5	8
Q7L2H7	Eukaryotic translation initiation factor 3 subunit M OS=Homo sapiens GN=EIF3M PE=1 SV=1 - [EIF3M_HUMAN]	6	19.52	5	10	10.7	3	4
P11488	Guanine nucleotide-binding protein G(t) subunit alpha-1 OS=Homo sapiens GN=GNAT1 PE=1 SV=5 - [GNAT1_HUMAN]	1	7.43	2	6	3.14	1	8
Q15274	Nicotinate-nucleotide pyrophosphorylase [carboxylating] OS=Homo sapiens GN=QPRT PE=1 SV=3 - [NADC_HUMAN]	6	27.61	5	9	14.48	4	5
Q9C0D4	Zinc finger protein 518B OS=Homo sapiens GN=ZNF518B PE=2 SV=2 - [Z518B_HUMAN]	1	0.65	1	11	0.65	1	3
Q5JR95	40S ribosomal protein S8 OS=Homo sapiens GN=RPS8 PE=4 SV=1 - [Q5JR95_HUMAN]	5	25	4	7	27.66	4	7
P30711	Glutathione S-transferase theta-1 OS=Homo sapiens GN=GSTT1 PE=1 SV=4 - [GSTT1_HUMAN]	5	34.17	5	10	27.92	4	4
Q6P179-3	Isoform 3 of Endoplasmic reticulum aminopeptidase 2 OS=Homo sapiens GN=ERAP2 - [ERAP2_HUMAN]	9	11.58	8	9	6.23	4	5
Q9GZM7-3	Isoform 3 of Tubulointerstitial nephritis antigen-like OS=Homo sapiens GN=TINAGL1 - [TINAL_HUMAN]	7	14.91	3	5	30.05	7	9
J3QLD9	Flotillin-2 OS=Homo sapiens GN=FLOT2 PE=4 SV=1 - [J3QLD9_HUMAN]	6	16.82	5	7	15.42	5	7
K7EKW4	Isochorismatase domain-containing protein 2, mitochondrial (Fragment) OS=Homo sapiens GN=ISOC2 PE=4 SV=1 - [K7EKW4_HUMAN]	4	54.49	4	7	46.07	3	7
P10909-3	Isoform 3 of Clusterin OS=Homo sapiens GN=CLU - [CLUS_HUMAN]	5	28.83	5	8	18.61	3	6
P13796	Plastin-2 OS=Homo sapiens GN=LCP1 PE=1 SV=6 - [PLSL_HUMAN]	2	7.5	3	7	5.9	3	6
P60866	40S ribosomal protein S20 OS=Homo sapiens GN=RPS20 PE=1 SV=1 - [RS20_HUMAN]	3	19.33	2	7	25.21	3	6
Q15008	26S proteasome non-ATPase regulatory subunit 6 OS=Homo sapiens GN=PSMD6 PE=1 SV=1 - [PSMD6_HUMAN]	6	18.77	5	9	10.03	3	4
Q15181	Inorganic pyrophosphatase OS=Homo sapiens GN=PPA1 PE=1 SV=2 - [IPYR_HUMAN]	3	19.72	3	6	19.72	3	7
Q9UBV8	Peflin OS=Homo sapiens GN=PEF1 PE=1 SV=1 - [PEF1_HUMAN]	3	19.37	3	5	19.37	3	8
Q9Y277	Voltage-dependent anion-selective channel protein 3 OS=Homo sapiens GN=VDAC3 PE=1 SV=1 - [VDAC3_HUMAN]	5	14.13	3	4	22.61	4	9
P61204	ADP-ribosylation factor 3 OS=Homo sapiens GN=ARF3 PE=1 SV=2 - [ARF3_HUMAN]	9	18.78	4	5	39.23	7	8
P20700	Lamin-B1 OS=Homo sapiens GN=LMNB1 PE=1 SV=2 - [LMNB1_HUMAN]	3	6.83	2	8	7	2	5
Q15018	BRISC complex subunit Abro1 OS=Homo sapiens GN=FAM175B PE=1 SV=2 - [F175B_HUMAN]	1	2.41	1	6	2.41	1	7
Q8NBX0	Saccharopine dehydrogenase-like oxidoreductase OS=Homo sapiens GN=SCCPDH PE=1 SV=1 - [SCPDL_HUMAN]	3	15.38	3	7	12.12	2	6
P13798	Acylamino-acid-releasing enzyme OS=Homo sapiens GN=APEH PE=1 SV=4 - [ACPH_HUMAN]	4	3.96	2	7	7.92	3	6
P51531-2	Isoform Short of Probable global transcription activator SNF2L2 OS=Homo sapiens GN=SMARCA2 - [SMCA2_HUMAN]	4	3.05	4	8	3.05	4	5
Q13404	Ubiquitin-conjugating enzyme E2 variant 1 OS=Homo sapiens GN=UBE2V1 PE=1 SV=2 - [UB2V1_HUMAN]	5	30.61	4	6	44.9	5	7
Q06323	Proteasome activator complex subunit 1 OS=Homo sapiens GN=PSME1 PE=1 SV=1 - [PSME1_HUMAN]	4	12.05	3	7	14.46	3	6
F5GXJ9	CD166 antigen OS=Homo sapiens GN=ALCAM PE=2 SV=1 - [F5GXJ9_HUMAN]	6	6.58	3	6	14.1	4	7
Q09028-4	Isoform 4 of Histone-binding protein RBBP4 OS=Homo sapiens GN=RBBP4 - [RBBP4_HUMAN]	3	24.87	5	5	20.77	5	8
Q8IZ83-3	Isoform 3 of Aldehyde dehydrogenase family 16 member A1 OS=Homo sapiens GN=ALDH16A1 - [A16A1_HUMAN]	3	3.33	2	7	7.72	3	6
F5H667	Aspartyl/asparaginyl beta-hydroxylase OS=Homo sapiens GN=ASPH PE=2 SV=1 - [F5H667_HUMAN]	7	10.56	4	6	11.52	4	7
P02765	Alpha-2-HS-glycoprotein OS=Homo sapiens GN=AHSG PE=1 SV=1 - [FETUA_HUMAN]	3	15.26	3	8	15.26	3	5
E7ENF9	Isochorismatase domain-containing protein 1 (Fragment) OS=Homo sapiens GN=ISOC1 PE=2 SV=1 - [E7ENF9_HUMAN]	4	21.76	3	5	19.67	3	8
G3V192	Ferritin OS=Homo sapiens GN=FTH1 PE=2 SV=1 - [G3V192_HUMAN]	4	13.07	2	6	23.53	3	7
F5H7E1	Inter-alpha-trypsin inhibitor heavy chain H1 OS=Homo sapiens GN=ITIH1 PE=4 SV=1 - [F5H7E1_HUMAN]	5	8.84	3	9	13.49	4	4
F5GY80	Complement component C8 beta chain OS=Homo sapiens GN=C8B PE=2 SV=1 - [F5GY80_HUMAN]	8	17.39	5	7	16.45	5	6
F8W7M9	Fibulin-1 OS=Homo sapiens GN=FBLN1 PE=2 SV=1 - [F8W7M9_HUMAN]	2	8.68	4	8	9.39	3	5
G3V4C6	UPF0568 protein C14orf166 OS=Homo sapiens GN=C14orf166 PE=2 SV=1 - [G3V4C6_HUMAN]	3	11.92	2	10	11.4	2	3
H7BYY1	Tropomyosin 1 (Alpha), isoform CRA_m OS=Homo sapiens GN=TPM1 PE=3 SV=1 - [H7BYY1_HUMAN]	1	20.97	4	5	13.71	4	8
I3L2C7	Gem-associated protein 4 OS=Homo sapiens GN=GEMIN4 PE=4 SV=1 - [I3L2C7_HUMAN]	1	1.53	1	3	1.53	1	10
P35611-2	Isoform 2 of Alpha-adducin OS=Homo sapiens GN=ADD1 - [ADDA_HUMAN]	3	8.56	4	8	6.18	3	5
P28482	Mitogen-activated protein kinase 1 OS=Homo sapiens GN=MAPK1 PE=1 SV=3 - [MK01_HUMAN]	4	11.11	4	6	20.56	5	6
O96019	Actin-like protein 6A OS=Homo sapiens GN=ACTL6A PE=1 SV=1 - [ACL6A_HUMAN]	6	12.59	3	5	15.85	4	7
P52788	Spermine synthase OS=Homo sapiens GN=SMS PE=1 SV=2 - [SPSY_HUMAN]	6	28.42	6	11	8.2	1	1
Q9UBG0	C-type mannose receptor 2 OS=Homo sapiens GN=MRC2 PE=1 SV=2 - [MRC2_HUMAN]	4	0.88	1	5	5.14	4	7
P07108	Acyl-CoA-binding protein OS=Homo sapiens GN=DBI PE=1 SV=2 - [ACBP_HUMAN]	4	50.57	3	8	43.68	3	4
Q13232	Nucleoside diphosphate kinase 3 OS=Homo sapiens GN=NME3 PE=1 SV=2 - [NDK3_HUMAN]	5	36.09	4	7	23.08	3	5
P61026	Ras-related protein Rab-10 OS=Homo sapiens GN=RAB10 PE=1 SV=1 - [RAB10_HUMAN]	4	11	2	5	36	5	7
P62753	40S ribosomal protein S6 OS=Homo sapiens GN=RPS6 PE=1 SV=1 - [RS6_HUMAN]	3	9.24	2	6	10.84	2	6
P22087	rRNA 2'-O-methyltransferase fibrillarin OS=Homo sapiens GN=FBL PE=1 SV=2 - [FBRL_HUMAN]	5	22.12	4	5	28.66	5	7
P55769	NHP2-like protein 1 OS=Homo sapiens GN=NHP2L1 PE=1 SV=3 - [NH2L1_HUMAN]	3	27.34	3	8	17.97	2	4
Q6ZMR3	L-lactate dehydrogenase A-like 6A OS=Homo sapiens GN=LDHAL6A PE=2 SV=1 - [LDH6A_HUMAN]	1	11.45	3	7	3.61	1	5
Q15417	Calponin-3 OS=Homo sapiens GN=CNN3 PE=1 SV=1 - [CNN3_HUMAN]	5	23.71	4	7	20.97	4	5
Q15257-3	Isoform 3 of Serine/threonine-protein phosphatase 2A activator OS=Homo sapiens GN=PPP2R4 - [PTPA_HUMAN]	5	22.11	4	4	25.51	3	8
P62266	40S ribosomal protein S23 OS=Homo sapiens GN=RPS23 PE=1 SV=3 - [RS23_HUMAN]	3	15.38	2	6	16.08	3	6
P05976-2	Isoform MLC3 of Myosin light chain 1/3, skeletal muscle isoform OS=Homo sapiens GN=MYL1 - [MYL1_HUMAN]	1	7.33	1	1	18	3	11
Q96DG6	Carboxymethylenebutenolidase homolog OS=Homo sapiens GN=CMBL PE=1 SV=1 - [CMBL_HUMAN]	3	15.1	3	9	11.84	2	3
P68104	Elongation factor 1-alpha 1 OS=Homo sapiens GN=EEF1A1 PE=1 SV=1 - [EF1A1_HUMAN]	4	6.93	3	5	12.12	4	7
O75436	Vacuolar protein sorting-associated protein 26A OS=Homo sapiens GN=VPS26A PE=1 SV=2 - [VP26A_HUMAN]	7	16.82	4	5	24.16	5	7
P48444	Coatomer subunit delta OS=Homo sapiens GN=ARCN1 PE=1 SV=1 - [COPD_HUMAN]	3	7.05	3	8	2.15	1	4
P11177-2	Isoform 2 of Pyruvate dehydrogenase E1 component subunit beta, mitochondrial OS=Homo sapiens GN=PDHB - [ODPB_HUMAN]	5	9.38	2	5	24.34	5	7
P13693	Translationally-controlled tumor protein OS=Homo sapiens GN=TPT1 PE=1 SV=1 - [TCTP_HUMAN]	4	32.56	4	8	12.21	2	4
P49458	Signal recognition particle 9 kDa protein OS=Homo sapiens GN=SRP9 PE=1 SV=2 - [SRP09_HUMAN]	3	22.09	2	7	30.23	3	5
A6NIW1	CD99 antigen OS=Homo sapiens GN=CD99 PE=4 SV=1 - [A6NIW1_HUMAN]	2	26.63	2	6	26.63	2	6
P30464	HLA class I histocompatibility antigen, B-15 alpha chain OS=Homo sapiens GN=HLA-B PE=1 SV=2 - [1B15_HUMAN]	1	16.02	4	6	17.4	4	6
P62857	40S ribosomal protein S28 OS=Homo sapiens GN=RPS28 PE=1 SV=1 - [RS28_HUMAN]	2	30.43	2	7	30.43	2	5
Q9UHX1-4	Isoform 4 of Poly(U)-binding-splicing factor PUF60 OS=Homo sapiens GN=PUF60 - [PUF60_HUMAN]	7	16.63	6	7	14.23	4	5
Q9GZT8-2	Isoform 2 of NIF3-like protein 1 OS=Homo sapiens GN=NIF3L1 - [NIF3L_HUMAN]	7	16.57	4	8	13.43	4	4
H7C264	Arf-GAP with dual PH domain-containing protein 1 (Fragment) OS=Homo sapiens GN=ADAP1 PE=4 SV=1 - [H7C264_HUMAN]	1	9.18	1	6	9.18	1	6
P68036-2	Isoform 2 of Ubiquitin-conjugating enzyme E2 L3 OS=Homo sapiens GN=UBE2L3 - [UB2L3_HUMAN]	2	30.33	2	7	30.33	2	5
C9JIZ0	LSM8 homolog, U6 small nuclear RNA associated (S. cerevisiae), isoform CRA_a OS=Homo sapiens GN=NAA38 PE=4 SV=1 - [C9JIZ0_HUMAN]	3	53.33	2	6	78.67	3	6
P49419-2	Isoform 2 of Alpha-aminoadipic semialdehyde dehydrogenase OS=Homo sapiens GN=ALDH7A1 - [AL7A1_HUMAN]	7	10.37	4	4	19.57	7	8
B7Z800	Adenosine kinase OS=Homo sapiens GN=ADK PE=2 SV=1 - [B7Z800_HUMAN]	4	26.91	4	9	12.54	2	3
B7Z382	Cytosolic purine 5'-nucleotidase OS=Homo sapiens GN=NT5C2 PE=2 SV=1 - [B7Z382_HUMAN]	4	12.78	4	6	12.78	4	6
F8VTY8	Proliferation-associated protein 2G4 OS=Homo sapiens GN=PA2G4 PE=2 SV=1 - [F8VTY8_HUMAN]	7	14.36	4	5	18.09	5	7
F8VV04	Squamous cell carcinoma antigen recognized by T-cells 3 (Fragment) OS=Homo sapiens GN=SART3 PE=2 SV=1 - [F8VV04_HUMAN]	9	3.63	2	2	12.32	8	10
H3BRM5	Cytochrome c oxidase subunit 5A, mitochondrial OS=Homo sapiens GN=COX5A PE=4 SV=1 - [H3BRM5_HUMAN]	2	10.14	1	5	31.88	3	7
Q9H008	Phospholysine phosphohistidine inorganic pyrophosphate phosphatase OS=Homo sapiens GN=LHPP PE=1 SV=2 - [LHPP_HUMAN]	4	17.41	3	6	22.96	3	5
Q9UL18	Protein argonaute-1 OS=Homo sapiens GN=EIF2C1 PE=1 SV=3 - [AGO1_HUMAN]	3	5.83	4	6	7.93	4	5
P31153	S-adenosylmethionine synthase isoform type-2 OS=Homo sapiens GN=MAT2A PE=1 SV=1 - [METK2_HUMAN]	4	9.87	3	6	10.38	3	5
Q9HAV0	Guanine nucleotide-binding protein subunit beta-4 OS=Homo sapiens GN=GNB4 PE=1 SV=3 - [GBB4_HUMAN]	1	3.24	1	3	5.29	2	8
Q9NX46	Poly(ADP-ribose) glycohydrolase ARH3 OS=Homo sapiens GN=ADPRHL2 PE=1 SV=1 - [ARHL2_HUMAN]	6	25.07	6	11
Q15363	Transmembrane emp24 domain-containing protein 2 OS=Homo sapiens GN=TMED2 PE=1 SV=1 - [TMED2_HUMAN]	5	30.85	5	6	10.45	2	5
P51671	Eotaxin OS=Homo sapiens GN=CCL11 PE=1 SV=1 - [CCL11_HUMAN]	1	10.31	1	6	10.31	1	5
P62993	Growth factor receptor-bound protein 2 OS=Homo sapiens GN=GRB2 PE=1 SV=1 - [GRB2_HUMAN]	3	15.67	3	6	15.67	3	5
Q10589	Bone marrow stromal antigen 2 OS=Homo sapiens GN=BST2 PE=1 SV=1 - [BST2_HUMAN]	1	8.33	1	7	8.33	1	4
Q9Y5B9	FACT complex subunit SPT16 OS=Homo sapiens GN=SUPT16H PE=1 SV=1 - [SP16H_HUMAN]	8	4.01	4	4	8.12	6	7
P49588	Alanine--tRNA ligase, cytoplasmic OS=Homo sapiens GN=AARS PE=1 SV=2 - [SYAC_HUMAN]	7	5.99	3	4	12.09	7	7
O95980	Reversion-inducing cysteine-rich protein with Kazal motifs OS=Homo sapiens GN=RECK PE=1 SV=1 - [RECK_HUMAN]	1	1.24	1	7	1.24	1	4
P30837	Aldehyde dehydrogenase X, mitochondrial OS=Homo sapiens GN=ALDH1B1 PE=1 SV=3 - [AL1B1_HUMAN]	3	4.84	2	3	9.67	4	8
Q9BS40	Latexin OS=Homo sapiens GN=LXN PE=1 SV=2 - [LXN_HUMAN]	3	18.02	3	7	8.11	1	4
P22413	Ectonucleotide pyrophosphatase/phosphodiesterase family member 1 OS=Homo sapiens GN=ENPP1 PE=1 SV=2 - [ENPP1_HUMAN]	5	2.92	2	3	11.24	5	8
P12035	Keratin, type II cytoskeletal 3 OS=Homo sapiens GN=KRT3 PE=1 SV=3 - [K2C3_HUMAN]	2	7.8	3	6	1.91	1	5
Q14914	Prostaglandin reductase 1 OS=Homo sapiens GN=PTGR1 PE=1 SV=2 - [PTGR1_HUMAN]	4	12.77	2	2	20.06	4	9
Q6NVY1-2	Isoform 2 of 3-hydroxyisobutyryl-CoA hydrolase, mitochondrial OS=Homo sapiens GN=HIBCH - [HIBCH_HUMAN]	5	6.51	2	5	14.79	4	6
Q9BS26	Endoplasmic reticulum resident protein 44 OS=Homo sapiens GN=ERP44 PE=1 SV=1 - [ERP44_HUMAN]	6	17.73	4	6	19.21	4	5
Q9C0D6	FH2 domain-containing protein 1 OS=Homo sapiens GN=FHDC1 PE=1 SV=2 - [FHDC1_HUMAN]	1	1.66	1	6	1.66	1	5
Q9NQR4	Omega-amidase NIT2 OS=Homo sapiens GN=NIT2 PE=1 SV=1 - [NIT2_HUMAN]	3	13.77	3	7	9.78	2	4
P59998	Actin-related protein 2/3 complex subunit 4 OS=Homo sapiens GN=ARPC4 PE=1 SV=3 - [ARPC4_HUMAN]	7	22.62	3	5	36.31	4	6
E7EU96	Casein kinase II subunit alpha OS=Homo sapiens GN=CSNK2A1 PE=2 SV=1 - [E7EU96_HUMAN]	6	12.47	3	4	18.7	5	7
P07910-3	Isoform 3 of Heterogeneous nuclear ribonucleoproteins C1/C2 OS=Homo sapiens GN=HNRNPC - [HNRPC_HUMAN]	1	9.73	3	6	15.04	3	5
Q9Y678	Coatomer subunit gamma-1 OS=Homo sapiens GN=COPG1 PE=1 SV=1 - [COPG1_HUMAN]	6	11.56	5	9	3.55	2	2
B4DZI8	Coatomer protein complex, subunit beta 2 (Beta prime), isoform CRA_b OS=Homo sapiens GN=COPB2 PE=2 SV=1 - [B4DZI8_HUMAN]	7	8.1	6	8	4.79	2	3
E9PC52	Histone-binding protein RBBP7 OS=Homo sapiens GN=RBBP7 PE=2 SV=1 - [E9PC52_HUMAN]	3	14.18	4	5	12.26	5	6
Q14CN4-3	Isoform 3 of Keratin, type II cytoskeletal 72 OS=Homo sapiens GN=KRT72 - [K2C72_HUMAN]	1	4.05	2	5	7.04	2	6
G5E9H4	Dynactin 1 (P150, glued homolog, Drosophila), isoform CRA_a OS=Homo sapiens GN=DCTN1 PE=2 SV=1 - [G5E9H4_HUMAN]	6	5.53	4	5	6.06	5	6
E9PCS3	26S proteasome non-ATPase regulatory subunit 2 OS=Homo sapiens GN=PSMD2 PE=2 SV=1 - [E9PCS3_HUMAN]	6	7.08	4	5	11.35	5	6
Q9UKV8-2	Isoform 2 of Protein argonaute-2 OS=Homo sapiens GN=EIF2C2 - [AGO2_HUMAN]	5	6.3	4	5	10.3	6	6
H0Y8Y2	Ankyrin-2 (Fragment) OS=Homo sapiens GN=ANK2 PE=4 SV=1 - [H0Y8Y2_HUMAN]	1	2.63	1	5	2.63	1	6
E9PJF0	Mitogen-activated protein kinase 3 OS=Homo sapiens GN=MAPK3 PE=2 SV=1 - [E9PJF0_HUMAN]	2	20.25	5	7	12.97	3	4
B7Z7Q6	Lysosomal Pro-X carboxypeptidase OS=Homo sapiens GN=PRCP PE=2 SV=1 - [B7Z7Q6_HUMAN]	4	10.23	3	4	10.74	3	7
Q92597-3	Isoform 3 of Protein NDRG1 OS=Homo sapiens GN=NDRG1 - [NDRG1_HUMAN]	4	14.06	2	3	23.64	4	8
F5H7U0	6-phosphogluconate dehydrogenase, decarboxylating OS=Homo sapiens GN=PGD PE=3 SV=1 - [F5H7U0_HUMAN]	3	4.12	2	5	9.11	3	6
P14406	Cytochrome c oxidase subunit 7A2, mitochondrial OS=Homo sapiens GN=COX7A2 PE=1 SV=1 - [CX7A2_HUMAN]	2	27.71	2	4	27.71	2	7
B4DPS5	3'(2'),5'-bisphosphate nucleotidase 1 OS=Homo sapiens GN=BPNT1 PE=2 SV=1 - [B4DPS5_HUMAN]	3	16.21	3	7	11.07	2	4
E7EUY0	DNA-dependent protein kinase catalytic subunit OS=Homo sapiens GN=PRKDC PE=2 SV=1 - [E7EUY0_HUMAN]	6	1.39	3	4	3.03	6	7
G3V5V7	Heterogeneous nuclear ribonucleoproteins C1/C2 (Fragment) OS=Homo sapiens GN=HNRNPC PE=2 SV=1 - [G3V5V7_HUMAN]	1	16.67	4	7	12.22	2	4
H0YJC0	26S protease regulatory subunit 10B (Fragment) OS=Homo sapiens GN=PSMC6 PE=4 SV=1 - [H0YJC0_HUMAN]	3	9.92	2	5	16.03	2	6
J3QRN6	Unconventional myosin-Id OS=Homo sapiens GN=MYO1D PE=4 SV=1 - [J3QRN6_HUMAN]	9	4.89	3	3	9.78	7	8
K7EQ02	DAZ-associated protein 1 (Fragment) OS=Homo sapiens GN=DAZAP1 PE=4 SV=1 - [K7EQ02_HUMAN]	3	6.67	1	4	25.78	3	7
P11182	Lipoamide acyltransferase component of branched-chain alpha-keto acid dehydrogenase complex, mitochondrial OS=Homo sapiens GN=DBT PE=1 SV=3 - [ODB2_HUMAN]	2	6.43	2	5	2.9	1	5
O00629	Importin subunit alpha-4 OS=Homo sapiens GN=KPNA4 PE=1 SV=1 - [IMA4_HUMAN]	4	7.29	2	5	11.52	3	5
P62851	40S ribosomal protein S25 OS=Homo sapiens GN=RPS25 PE=1 SV=1 - [RS25_HUMAN]	4	24	4	6	16.8	3	4
P60953	Cell division control protein 42 homolog OS=Homo sapiens GN=CDC42 PE=1 SV=2 - [CDC42_HUMAN]	2	15.71	2	4	15.71	2	6
Q15691	Microtubule-associated protein RP/EB family member 1 OS=Homo sapiens GN=MAPRE1 PE=1 SV=3 - [MARE1_HUMAN]	3	20.15	3	9	6.34	1	1
P35858	Insulin-like growth factor-binding protein complex acid labile subunit OS=Homo sapiens GN=IGFALS PE=1 SV=1 - [ALS_HUMAN]	4	7.77	3	7	6.45	3	3
O75131	Copine-3 OS=Homo sapiens GN=CPNE3 PE=1 SV=1 - [CPNE3_HUMAN]	5	7.08	4	6	9.68	4	4
P62263	40S ribosomal protein S14 OS=Homo sapiens GN=RPS14 PE=1 SV=3 - [RS14_HUMAN]	3	22.52	2	4	29.14	3	6
Q9C005	Protein dpy-30 homolog OS=Homo sapiens GN=DPY30 PE=1 SV=1 - [DPY30_HUMAN]	2	20.2	1	3	36.36	2	7
Q9C0B1	Alpha-ketoglutarate-dependent dioxygenase FTO OS=Homo sapiens GN=FTO PE=1 SV=3 - [FTO_HUMAN]	5	12.48	4	6	13.47	4	4
Q14117	Dihydropyrimidinase OS=Homo sapiens GN=DPYS PE=1 SV=1 - [DPYS_HUMAN]	1	1.35	1	5	2.7	2	5
Q9UHY7	Enolase-phosphatase E1 OS=Homo sapiens GN=ENOPH1 PE=1 SV=1 - [ENOPH_HUMAN]	4	23.75	3	7	16.09	2	3
Q7KZF4	Staphylococcal nuclease domain-containing protein 1 OS=Homo sapiens GN=SND1 PE=1 SV=1 - [SND1_HUMAN]	5	5.38	3	5	8.46	5	5
Q8N1G4	Leucine-rich repeat-containing protein 47 OS=Homo sapiens GN=LRRC47 PE=1 SV=1 - [LRC47_HUMAN]	5	6.17	2	2	15.09	5	8
Q9Y5S9-2	Isoform 2 of RNA-binding protein 8A OS=Homo sapiens GN=RBM8A - [RBM8A_HUMAN]	3	17.34	2	5	15.61	2	5
Q14108	Lysosome membrane protein 2 OS=Homo sapiens GN=SCARB2 PE=1 SV=2 - [SCRB2_HUMAN]	6	17.57	5	6	12.34	3	4
P05198	Eukaryotic translation initiation factor 2 subunit 1 OS=Homo sapiens GN=EIF2S1 PE=1 SV=3 - [IF2A_HUMAN]	7	17.14	4	5	22.54	4	5
P42330	Aldo-keto reductase family 1 member C3 OS=Homo sapiens GN=AKR1C3 PE=1 SV=4 - [AK1C3_HUMAN]	3	14.55	3	7	8.36	2	3
P21912	Succinate dehydrogenase [ubiquinone] iron-sulfur subunit, mitochondrial OS=Homo sapiens GN=SDHB PE=1 SV=3 - [DHSB_HUMAN]	3	10	2	4	13.21	3	6
P53621	Coatomer subunit alpha OS=Homo sapiens GN=COPA PE=1 SV=2 - [COPA_HUMAN]	4	3.59	3	7	4.74	3	3
P08123	Collagen alpha-2(I) chain OS=Homo sapiens GN=COL1A2 PE=1 SV=7 - [CO1A2_HUMAN]	2	1.32	1	4	1.61	2	6
P34949-2	Isoform 2 of Mannose-6-phosphate isomerase OS=Homo sapiens GN=MPI - [MPI_HUMAN]	5	22.1	4	6	21.55	4	4
P19338	Nucleolin OS=Homo sapiens GN=NCL PE=1 SV=3 - [NUCL_HUMAN]	7	10	5	5	7.75	4	5
P62854	40S ribosomal protein S26 OS=Homo sapiens GN=RPS26 PE=1 SV=3 - [RS26_HUMAN]	2	20.87	2	7	20.87	2	3
P28838-2	Isoform 2 of Cytosol aminopeptidase OS=Homo sapiens GN=LAP3 - [AMPL_HUMAN]	7	17.21	6	7	8.61	3	3
O15031	Plexin-B2 OS=Homo sapiens GN=PLXNB2 PE=1 SV=3 - [PLXB2_HUMAN]	8	3.7	4	4	3.37	5	6
Q9P0V9-3	Isoform 3 of Septin-10 OS=Homo sapiens GN=SEPT10 - [SEP10_HUMAN]	4	6.73	2	4	7.19	3	6
F5H6D0	Mannosyl-oligosaccharide glucosidase OS=Homo sapiens GN=MOGS PE=2 SV=1 - [F5H6D0_HUMAN]	5	6.57	3	3	8.62	3	7
Q8WVC2	40S ribosomal protein S21 OS=Homo sapiens GN=RPS21 PE=3 SV=1 - [Q8WVC2_HUMAN]	2	29.63	2	4	29.63	2	6
E5RIP7	Inositol monophosphatase 1 (Fragment) OS=Homo sapiens GN=IMPA1 PE=2 SV=1 - [E5RIP7_HUMAN]	5	42.54	5	8	10.5	1	2
E9PM69	26S protease regulatory subunit 6A OS=Homo sapiens GN=PSMC3 PE=2 SV=1 - [E9PM69_HUMAN]	6	13.6	4	5	15.37	4	5
E9PN91	Elongation factor 1-delta OS=Homo sapiens GN=EEF1D PE=2 SV=1 - [E9PN91_HUMAN]	3	35.85	3	6	22.64	2	4
F5H8E5	Ubiquitin carboxyl-terminal hydrolase OS=Homo sapiens GN=USP7 PE=2 SV=1 - [F5H8E5_HUMAN]	7	10.07	6	7	2.79	2	3
Q9UL46	Proteasome activator complex subunit 2 OS=Homo sapiens GN=PSME2 PE=1 SV=4 - [PSME2_HUMAN]	5	17.15	3	3	26.36	4	7
B7Z7G2	NADPH:adrenodoxin oxidoreductase, mitochondrial OS=Homo sapiens GN=FDXR PE=2 SV=1 - [B7Z7G2_HUMAN]	5	11.85	3	3	14.58	4	7
E7EVH9	Pseudouridine-5'-monophosphatase (Fragment) OS=Homo sapiens GN=HDHD1 PE=2 SV=1 - [E7EVH9_HUMAN]	3	15.71	2	6	15.71	2	4
H0Y4R1	Inosine-5'-monophosphate dehydrogenase 2 (Fragment) OS=Homo sapiens GN=IMPDH2 PE=3 SV=1 - [H0Y4R1_HUMAN]	2	6.6	2	7	4.26	1	3
H0YKS0	Proteasome subunit alpha type-4 (Fragment) OS=Homo sapiens GN=PSMA4 PE=4 SV=1 - [H0YKS0_HUMAN]	1	71.31	5	8	27.05	2	2
H0YL11	Isocitrate dehydrogenase [NADP], mitochondrial OS=Homo sapiens GN=IDH2 PE=3 SV=1 - [H0YL11_HUMAN]	3	3.53	1	3	11.22	3	7
J3KRZ4	L-xylulose reductase (Fragment) OS=Homo sapiens GN=DCXR PE=3 SV=1 - [J3KRZ4_HUMAN]	2	19.86	1	6	31.21	2	4
O60832-2	Isoform 3 of H/ACA ribonucleoprotein complex subunit 4 OS=Homo sapiens GN=DKC1 - [DKC1_HUMAN]	5	5.71	2	3	15.71	4	7
Q9BYH1-2	Isoform 1 of Seizure 6-like protein OS=Homo sapiens GN=SEZ6L - [SE6L1_HUMAN]	1				4.33	1	10
O15067	Phosphoribosylformylglycinamidine synthase OS=Homo sapiens GN=PFAS PE=1 SV=4 - [PUR4_HUMAN]	7	6.95	7	9
O95810	Serum deprivation-response protein OS=Homo sapiens GN=SDPR PE=1 SV=3 - [SDPR_HUMAN]	4	7.29	2	2	10.35	3	7
P48163	NADP-dependent malic enzyme OS=Homo sapiens GN=ME1 PE=1 SV=1 - [MAOX_HUMAN]	6	22.2	6	7	6.82	2	2
P51148	Ras-related protein Rab-5C OS=Homo sapiens GN=RAB5C PE=1 SV=2 - [RAB5C_HUMAN]	5	15.28	3	3	22.22	4	6
Q15493	Regucalcin OS=Homo sapiens GN=RGN PE=1 SV=1 - [RGN_HUMAN]	5	19.73	4	6	14.38	3	3
Q96QK1	Vacuolar protein sorting-associated protein 35 OS=Homo sapiens GN=VPS35 PE=1 SV=2 - [VPS35_HUMAN]	7	9.8	6	6	6.53	3	3
P51571	Translocon-associated protein subunit delta OS=Homo sapiens GN=SSR4 PE=1 SV=1 - [SSRD_HUMAN]	3	13.87	2	2	24.86	3	7
P51888	Prolargin OS=Homo sapiens GN=PRELP PE=1 SV=1 - [PRELP_HUMAN]	3	6.54	2	3	9.95	3	6
Q9P2B2	Prostaglandin F2 receptor negative regulator OS=Homo sapiens GN=PTGFRN PE=1 SV=2 - [FPRP_HUMAN]	5	3.41	2	2	8.42	5	7
O75489	NADH dehydrogenase [ubiquinone] iron-sulfur protein 3, mitochondrial OS=Homo sapiens GN=NDUFS3 PE=1 SV=1 - [NDUS3_HUMAN]	4	25.76	4	4	20.45	3	5
P14866	Heterogeneous nuclear ribonucleoprotein L OS=Homo sapiens GN=HNRNPL PE=1 SV=2 - [HNRPL_HUMAN]	6	15.79	5	7	9.17	2	2
Q9Y333	U6 snRNA-associated Sm-like protein LSm2 OS=Homo sapiens GN=LSM2 PE=1 SV=1 - [LSM2_HUMAN]	4	58.95	4	6	40	2	3
Q6UXN9	WD repeat-containing protein 82 OS=Homo sapiens GN=WDR82 PE=1 SV=1 - [WDR82_HUMAN]	6	23.32	5	5	12.78	3	4
Q9UBQ0	Vacuolar protein sorting-associated protein 29 OS=Homo sapiens GN=VPS29 PE=1 SV=1 - [VPS29_HUMAN]	5	37.91	5	6	18.13	2	3
P23634-5	Isoform ZK of Plasma membrane calcium-transporting ATPase 4 OS=Homo sapiens GN=ATP2B4 - [AT2B4_HUMAN]	3	2.76	2	3	7.49	5	6
P62306	Small nuclear ribonucleoprotein F OS=Homo sapiens GN=SNRPF PE=1 SV=1 - [RUXF_HUMAN]	2	15.12	1	4	31.4	2	5
P53007	Tricarboxylate transport protein, mitochondrial OS=Homo sapiens GN=SLC25A1 PE=1 SV=2 - [TXTP_HUMAN]	4	11.25	1	2	21.86	4	7
P23142-4	Isoform C of Fibulin-1 OS=Homo sapiens GN=FBLN1 - [FBLN1_HUMAN]	1	3.95	2	3	9.22	3	6
P08729	Keratin, type II cytoskeletal 7 OS=Homo sapiens GN=KRT7 PE=1 SV=5 - [K2C7_HUMAN]	1	3.84	2	5	7.04	3	4
Q96AC1-2	Isoform 2 of Fermitin family homolog 2 OS=Homo sapiens GN=FERMT2 - [FERM2_HUMAN]	5	7.11	3	4	7.9	3	5
P61586	Transforming protein RhoA OS=Homo sapiens GN=RHOA PE=1 SV=1 - [RHOA_HUMAN]	4	25.91	3	4	38.86	5	5
P05787	Keratin, type II cytoskeletal 8 OS=Homo sapiens GN=KRT8 PE=1 SV=7 - [K2C8_HUMAN]	1	6.21	3	6	4.14	2	3
P61956-2	Isoform 2 of Small ubiquitin-related modifier 2 OS=Homo sapiens GN=SUMO2 - [SUMO2_HUMAN]	2	16.9	1	7	30.99	2	2
F5H796	Diablo homolog, mitochondrial (Fragment) OS=Homo sapiens GN=DIABLO PE=2 SV=1 - [F5H796_HUMAN]	4	13.38	2	3	30.57	4	6
B4DJP7	Small nuclear ribonucleoprotein Sm D3 OS=Homo sapiens GN=SNRPD3 PE=2 SV=1 - [B4DJP7_HUMAN]	2	17.5	1	3	25.83	2	6
F8W0J0	Spliceosome RNA helicase DDX39B OS=Homo sapiens GN=DDX39B PE=2 SV=1 - [F8W0J0_HUMAN]	5	19.67	3	5	26.78	4	4
Q9ULC4-2	Isoform 2 of Malignant T-cell-amplified sequence 1 OS=Homo sapiens GN=MCTS1 - [MCTS1_HUMAN]	1	10.06	1	4	10.06	1	5
E9PDQ8	Succinyl-CoA ligase [GDP-forming] subunit beta, mitochondrial OS=Homo sapiens GN=SUCLG2 PE=2 SV=1 - [E9PDQ8_HUMAN]	6	17.94	5	5	12.66	4	4
O75340-2	Isoform 2 of Programmed cell death protein 6 OS=Homo sapiens GN=PDCD6 - [PDCD6_HUMAN]	4	24.87	3	4	17.46	3	5
D6RBJ9	Deoxycytidylate deaminase (Fragment) OS=Homo sapiens GN=DCTD PE=2 SV=1 - [D6RBJ9_HUMAN]	1	6.51	1	6	6.51	1	3
J3KMX5	40S ribosomal protein S13 OS=Homo sapiens GN=RPS13 PE=4 SV=1 - [J3KMX5_HUMAN]	2	10.14	1	5	18.92	2	4
E5RK64	Vesicle-associated membrane protein-associated protein B/C OS=Homo sapiens GN=VAPB PE=2 SV=1 - [E5RK64_HUMAN]	2	36.62	2	3	39.44	3	6
E5RI99	60S ribosomal protein L30 (Fragment) OS=Homo sapiens GN=RPL30 PE=2 SV=1 - [E5RI99_HUMAN]	4	27.19	2	3	42.98	4	6
B7Z1I0	Integrin-linked protein kinase OS=Homo sapiens GN=ILK PE=2 SV=1 - [B7Z1I0_HUMAN]	5	4.4	1	1	20.75	5	8
E7ETC2	Serine/threonine-protein phosphatase OS=Homo sapiens GN=PPP3CA PE=2 SV=1 - [E7ETC2_HUMAN]	7	22.46	5	6	11.35	3	3
F5H628	Periostin OS=Homo sapiens GN=POSTN PE=2 SV=1 - [F5H628_HUMAN]	6	4.81	2	3	10.15	5	6
H0Y765	Histone-lysine N-methyltransferase MLL3 (Fragment) OS=Homo sapiens GN=MLL3 PE=4 SV=1 - [H0Y765_HUMAN]	1	0.92	1	5	0.92	1	4
H7BXI1	Extended synaptotagmin-2 (Fragment) OS=Homo sapiens GN=ESYT2 PE=4 SV=1 - [H7BXI1_HUMAN]	4	3.17	2	5	4.41	3	4
K7EJT5	60S ribosomal protein L22 (Fragment) OS=Homo sapiens GN=RPL22 PE=4 SV=1 - [K7EJT5_HUMAN]	2	51.06	2	5	51.06	2	4
P28072	Proteasome subunit beta type-6 OS=Homo sapiens GN=PSMB6 PE=1 SV=4 - [PSB6_HUMAN]	2	20.92	2	3	20.92	2	5
Q16401	26S proteasome non-ATPase regulatory subunit 5 OS=Homo sapiens GN=PSMD5 PE=1 SV=3 - [PSMD5_HUMAN]	6	9.72	3	3	13.49	4	5
Q9H6R3	Acyl-CoA synthetase short-chain family member 3, mitochondrial OS=Homo sapiens GN=ACSS3 PE=1 SV=1 - [ACSS3_HUMAN]	5	2.19	1	1	9.62	4	7
P09012	U1 small nuclear ribonucleoprotein A OS=Homo sapiens GN=SNRPA PE=1 SV=3 - [SNRPA_HUMAN]	2	13.83	3	6	4.61	1	2
P27694	Replication protein A 70 kDa DNA-binding subunit OS=Homo sapiens GN=RPA1 PE=1 SV=2 - [RFA1_HUMAN]	5	6.33	3	5	7.63	3	3
Q15907	Ras-related protein Rab-11B OS=Homo sapiens GN=RAB11B PE=1 SV=4 - [RB11B_HUMAN]	2	15.6	2	4	5.96	1	4
P02652	Apolipoprotein A-II OS=Homo sapiens GN=APOA2 PE=1 SV=1 - [APOA2_HUMAN]	2	20	1	2	30	2	6
P02786	Transferrin receptor protein 1 OS=Homo sapiens GN=TFRC PE=1 SV=2 - [TFR1_HUMAN]	4	5	3	5	3.55	2	3
P04275	von Willebrand factor OS=Homo sapiens GN=VWF PE=1 SV=4 - [VWF_HUMAN]	4	1.1	2	2	1.71	3	6
P30047	GTP cyclohydrolase 1 feedback regulatory protein OS=Homo sapiens GN=GCHFR PE=1 SV=3 - [GFRP_HUMAN]	2	48.81	2	4	29.76	1	4
P06753-3	Isoform 3 of Tropomyosin alpha-3 chain OS=Homo sapiens GN=TPM3 - [TPM3_HUMAN]	2	9.72	2	2	13.36	3	6
P61457	Pterin-4-alpha-carbinolamine dehydratase OS=Homo sapiens GN=PCBD1 PE=1 SV=2 - [PHS_HUMAN]	2	22.12	2	4	22.12	2	4
P30419-2	Isoform Short of Glycylpeptide N-tetradecanoyltransferase 1 OS=Homo sapiens GN=NMT1 - [NMT1_HUMAN]	4	9.62	2	3	18.03	4	5
P07996	Thrombospondin-1 OS=Homo sapiens GN=THBS1 PE=1 SV=2 - [TSP1_HUMAN]	5	2.82	2	4	5.73	4	4
Q92629-3	Isoform 3 of Delta-sarcoglycan OS=Homo sapiens GN=SGCD - [SGCD_HUMAN]	5	19.53	3	5	12.5	3	3
P80748	Ig lambda chain V-III region LOI OS=Homo sapiens PE=1 SV=1 - [LV302_HUMAN]	1	14.41	1	4	14.41	1	4
P55884	Eukaryotic translation initiation factor 3 subunit B OS=Homo sapiens GN=EIF3B PE=1 SV=3 - [EIF3B_HUMAN]	5	11.55	5	6	4.67	2	2
Q92900-2	Isoform 2 of Regulator of nonsense transcripts 1 OS=Homo sapiens GN=UPF1 - [RENT1_HUMAN]	5	4.47	3	3	5.99	4	5
Q9BRF8-2	Isoform 2 of Calcineurin-like phosphoesterase domain-containing protein 1 OS=Homo sapiens GN=CPPED1 - [CPPED_HUMAN]	3	9.88	1	4	29.65	3	4
Q96TA1-2	Isoform 2 of Niban-like protein 1 OS=Homo sapiens GN=FAM129B - [NIBL1_HUMAN]	4	7.37	4	6	4.5	2	2
P18465	HLA class I histocompatibility antigen, B-57 alpha chain OS=Homo sapiens GN=HLA-B PE=1 SV=1 - [1B57_HUMAN]	0	8.29	2	2	18.23	4	6
Q5VY30	Plasma retinol-binding protein(1-182) OS=Homo sapiens GN=RBP4 PE=4 SV=1 - [Q5VY30_HUMAN]	3	10.55	2	5	14.07	2	3
Q5TDC2	Mitochondrial carrier homolog 1 OS=Homo sapiens GN=MTCH1 PE=3 SV=1 - [Q5TDC2_HUMAN]	3	14.01	2	2	14.29	2	6
Q5T0Q6	Dihydropyrimidinase-related protein 4 OS=Homo sapiens GN=DPYSL4 PE=4 SV=1 - [Q5T0Q6_HUMAN]	2	8.01	2	5	3.88	1	3
Q16891-2	Isoform 2 of Mitochondrial inner membrane protein OS=Homo sapiens GN=IMMT - [IMMT_HUMAN]	5	4.55	2	3	12.72	5	5
E9PAU8	Liver carboxylesterase 1 OS=Homo sapiens GN=CES1 PE=2 SV=1 - [E9PAU8_HUMAN]	3	7.77	3	4	5.65	2	4
J3QSX4	Mitotic checkpoint protein BUB3 OS=Homo sapiens GN=BUB3 PE=4 SV=1 - [J3QSX4_HUMAN]	3	31.72	3	6	22.76	2	2
A6NKB8	Aminopeptidase B OS=Homo sapiens GN=RNPEP PE=2 SV=1 - [A6NKB8_HUMAN]	5	11.62	5	6	1.64	1	2
P18464	HLA class I histocompatibility antigen, B-51 alpha chain OS=Homo sapiens GN=HLA-B PE=1 SV=1 - [1B51_HUMAN]	0	7.73	2	2	17.4	4	6
H0Y5W0	E3 ubiquitin-protein ligase HUWE1 (Fragment) OS=Homo sapiens GN=HUWE1 PE=4 SV=1 - [H0Y5W0_HUMAN]	5	1.03	3	3	1.32	3	5
C9JUE0	Protein TFG (Fragment) OS=Homo sapiens GN=TFG PE=2 SV=1 - [C9JUE0_HUMAN]	4	24.84	3	6	28.66	2	2
C9J0J7	Profilin-2 OS=Homo sapiens GN=PFN2 PE=4 SV=1 - [C9J0J7_HUMAN]	3	15.38	1	3	41.76	3	5
Q13409-6	Isoform 2F of Cytoplasmic dynein 1 intermediate chain 2 OS=Homo sapiens GN=DYNC1I2 - [DC1I2_HUMAN]	3	6.71	2	4	10.15	3	4
A6PVH9	Copine I OS=Homo sapiens GN=CPNE1 PE=4 SV=1 - [A6PVH9_HUMAN]	3	6.03	2	3	9.15	3	5
A6NHL2-2	Isoform 2 of Tubulin alpha chain-like 3 OS=Homo sapiens GN=TUBAL3 - [TBAL3_HUMAN]	1	5.91	2	4	5.91	2	4
Q6XQN6-3	Isoform 3 of Nicotinate phosphoribosyltransferase OS=Homo sapiens GN=NAPRT1 - [PNCB_HUMAN]	6	11.24	3	4	12.38	4	4
C9JEV6	N-acetyl-D-glucosamine kinase OS=Homo sapiens GN=NAGK PE=2 SV=3 - [C9JEV6_HUMAN]	5	10.92	2	3	18.43	4	5
D6RFH4	Cytochrome b5 type B OS=Homo sapiens GN=CYB5B PE=2 SV=1 - [D6RFH4_HUMAN]	2	25.95	1	2	32.82	2	6
E9PNR9	Protein arginine N-methyltransferase 1 (Fragment) OS=Homo sapiens GN=PRMT1 PE=4 SV=1 - [E9PNR9_HUMAN]	2	15	2	4	15	2	4
E9PMB9	Malic enzyme (Fragment) OS=Homo sapiens GN=ME3 PE=2 SV=1 - [E9PMB9_HUMAN]	2	6.71	2	4	6.71	2	4
F8W914	Reticulon-4 OS=Homo sapiens GN=RTN4 PE=2 SV=1 - [F8W914_HUMAN]	2	4.06	1	3	8.12	2	5
P01764	Ig heavy chain V-III region VH26 OS=Homo sapiens PE=1 SV=1 - [HV303_HUMAN]	1	9.4	1	5	18.8	2	3
Q9UNM6	26S proteasome non-ATPase regulatory subunit 13 OS=Homo sapiens GN=PSMD13 PE=1 SV=2 - [PSD13_HUMAN]	1	3.19	1	4	3.19	1	4
H3BM42	Golgi apparatus protein 1 OS=Homo sapiens GN=GLG1 PE=4 SV=1 - [H3BM42_HUMAN]	3	3.3	2	3	3.44	2	5
I3L0K7	Heat shock protein 75 kDa, mitochondrial OS=Homo sapiens GN=TRAP1 PE=4 SV=1 - [I3L0K7_HUMAN]	2	5.45	2	3	4.85	2	5
Q1JUQ5	Peptidyl-prolyl cis-trans isomerase OS=Homo sapiens GN=FKBP12-Exip2 PE=4 SV=1 - [Q1JUQ5_HUMAN]	2	50	2	4	50	2	4
Q04771	Activin receptor type-1 OS=Homo sapiens GN=ACVR1 PE=1 SV=1 - [ACVR1_HUMAN]	1				2.95	1	8
Q16647	Prostacyclin synthase OS=Homo sapiens GN=PTGIS PE=1 SV=1 - [PTGIS_HUMAN]	4	3.4	1	1	12.2	4	6
P38117	Electron transfer flavoprotein subunit beta OS=Homo sapiens GN=ETFB PE=1 SV=3 - [ETFB_HUMAN]	2	7.06	2	3	7.06	2	4
P07357	Complement component C8 alpha chain OS=Homo sapiens GN=C8A PE=1 SV=2 - [CO8A_HUMAN]	2	7.88	2	4	7.88	2	3
P07942	Laminin subunit beta-1 OS=Homo sapiens GN=LAMB1 PE=1 SV=2 - [LAMB1_HUMAN]	4	4.87	4	4	2.91	2	3
Q07021	Complement component 1 Q subcomponent-binding protein, mitochondrial OS=Homo sapiens GN=C1QBP PE=1 SV=1 - [C1QBP_HUMAN]	5	16.31	2	2	34.4	4	5
Q15404	Ras suppressor protein 1 OS=Homo sapiens GN=RSU1 PE=1 SV=3 - [RSU1_HUMAN]	4	9.39	1	2	30.32	3	5
P09871	Complement C1s subcomponent OS=Homo sapiens GN=C1S PE=1 SV=1 - [C1S_HUMAN]	5	7.27	3	4	8.87	3	3
P29144	Tripeptidyl-peptidase 2 OS=Homo sapiens GN=TPP2 PE=1 SV=4 - [TPP2_HUMAN]	2	2.24	1	4	3.04	2	3
P29400	Collagen alpha-5(IV) chain OS=Homo sapiens GN=COL4A5 PE=1 SV=2 - [CO4A5_HUMAN]	1	0.83	1	1	3.56	3	6
O14602	Eukaryotic translation initiation factor 1A, Y-chromosomal OS=Homo sapiens GN=EIF1AY PE=1 SV=4 - [IF1AY_HUMAN]	3	17.36	2	5	14.58	2	2
O14498	Immunoglobulin superfamily containing leucine-rich repeat protein OS=Homo sapiens GN=ISLR PE=1 SV=1 - [ISLR_HUMAN]	5	15.42	4	4	9.35	3	3
P16234	Platelet-derived growth factor receptor alpha OS=Homo sapiens GN=PDGFRA PE=1 SV=1 - [PGFRA_HUMAN]	4	6.34	4	4	5.42	3	3
Q04837	Single-stranded DNA-binding protein, mitochondrial OS=Homo sapiens GN=SSBP1 PE=1 SV=1 - [SSBP_HUMAN]	3	22.3	2	2	32.43	3	5
Q12882	Dihydropyrimidine dehydrogenase [NADP(+)] OS=Homo sapiens GN=DPYD PE=1 SV=2 - [DPYD_HUMAN]	6	4.88	2	2	10.63	5	5
O60811	PRAME family member 2 OS=Homo sapiens GN=PRAMEF2 PE=2 SV=2 - [PRAM2_HUMAN]	2	2.53	1	5	7.17	2	2
Q8TEA8	D-tyrosyl-tRNA(Tyr) deacylase 1 OS=Homo sapiens GN=DTD1 PE=1 SV=2 - [DTD1_HUMAN]	2	20.1	2	4	12.92	1	3
P20020-5	Isoform E of Plasma membrane calcium-transporting ATPase 1 OS=Homo sapiens GN=ATP2B1 - [AT2B1_HUMAN]	1	2.65	2	3	4.1	3	4
Q92859-2	Isoform 2 of Neogenin OS=Homo sapiens GN=NEO1 - [NEO1_HUMAN]	3	1.78	2	3	2.63	3	4
P36980-2	Isoform Short of Complement factor H-related protein 2 OS=Homo sapiens GN=CFHR2 - [FHR2_HUMAN]	3	9.88	2	4	15.23	2	3
P08237-2	Isoform 2 of 6-phosphofructokinase, muscle type OS=Homo sapiens GN=PFKM - [K6PF_HUMAN]	2	5.21	3	3	4.01	2	4
P16152	Carbonyl reductase [NADPH] 1 OS=Homo sapiens GN=CBR1 PE=1 SV=3 - [CBR1_HUMAN]	3	10.83	1	1	17.69	3	6
O00186	Syntaxin-binding protein 3 OS=Homo sapiens GN=STXBP3 PE=1 SV=2 - [STXB3_HUMAN]	5	6.42	3	4	9.46	3	3
Q9H9G7	Protein argonaute-3 OS=Homo sapiens GN=EIF2C3 PE=1 SV=2 - [AGO3_HUMAN]	2	2.44	2	3	7.33	4	4
Q8N8S7-2	Isoform 2 of Protein enabled homolog OS=Homo sapiens GN=ENAH - [ENAH_HUMAN]	3	7.19	2	3	9.3	3	4
Q6V0I7-2	Isoform 2 of Protocadherin Fat 4 OS=Homo sapiens GN=FAT4 - [FAT4_HUMAN]	1	0.5	1	1	0.65	2	6
Q99460-2	Isoform 2 of 26S proteasome non-ATPase regulatory subunit 1 OS=Homo sapiens GN=PSMD1 - [PSMD1_HUMAN]	5	5.97	3	3	8.46	4	4
P10319	HLA class I histocompatibility antigen, B-58 alpha chain OS=Homo sapiens GN=HLA-B PE=2 SV=1 - [1B58_HUMAN]	0	3.87	1	1	18.23	4	6
B1ARP8	Mago-nashi homolog, proliferation-associated (Drosophila) OS=Homo sapiens GN=MAGOH PE=4 SV=1 - [B1ARP8_HUMAN]	1	19.27	2	4	25.69	2	3
Q6IBS0	Twinfilin-2 OS=Homo sapiens GN=TWF2 PE=1 SV=2 - [TWF2_HUMAN]	4	13.75	3	4	17.77	3	3
Q86WK7	Amphoterin-induced protein 3 OS=Homo sapiens GN=AMIGO3 PE=2 SV=1 - [AMGO3_HUMAN]	2	8.53	2	3	5.56	1	4
Q92466-3	Isoform D2 of DNA damage-binding protein 2 OS=Homo sapiens GN=DDB2 - [DDB2_HUMAN]	2	3.21	1	4	33.97	3	3
Q9Y2S2-2	Isoform 2 of Lambda-crystallin homolog OS=Homo sapiens GN=CRYL1 - [CRYL1_HUMAN]	4	19.53	4	4	11.11	2	3
P43304-2	Isoform 2 of Glycerol-3-phosphate dehydrogenase, mitochondrial OS=Homo sapiens GN=GPD2 - [GPDM_HUMAN]	6	8.15	3	3	10.65	4	4
Q16787-3	Isoform 3 of Laminin subunit alpha-3 OS=Homo sapiens GN=LAMA3 - [LAMA3_HUMAN]	6	1.34	2	2	2.69	4	5
P30044-2	Isoform Cytoplasmic+peroxisomal of Peroxiredoxin-5, mitochondrial OS=Homo sapiens GN=PRDX5 - [PRDX5_HUMAN]	3	4.94	1	3	17.28	2	4
F5H6P7	Protein mago nashi homolog 2 OS=Homo sapiens GN=MAGOHB PE=2 SV=1 - [F5H6P7_HUMAN]	1	28.43	3	5	9.8	1	2
B4E241	Serine/arginine-rich-splicing factor 3 OS=Homo sapiens GN=SRSF3 PE=2 SV=1 - [B4E241_HUMAN]	1	7.26	1	1	18.55	2	6
Q08211	ATP-dependent RNA helicase A OS=Homo sapiens GN=DHX9 PE=1 SV=4 - [DHX9_HUMAN]	4	3.23	3	5	1.89	2	2
B1AQT2	Ankyrin-3 OS=Homo sapiens GN=ANK3 PE=4 SV=1 - [B1AQT2_HUMAN]	4	4.9	2	2	10.09	5	5
B0UZC1	Proteasome subunit beta type-8 OS=Homo sapiens GN=PSMB8 PE=4 SV=1 - [B0UZC1_HUMAN]	4	30.56	4	5	10.32	2	2
B5MC59	Replication protein A 14 kDa subunit OS=Homo sapiens GN=RPA3 PE=4 SV=1 - [B5MC59_HUMAN]	2	48.78	2	3	48.78	2	4
Q15717	ELAV-like protein 1 OS=Homo sapiens GN=ELAVL1 PE=1 SV=2 - [ELAV1_HUMAN]	4	18.4	3	3	12.88	3	4
E9PGB1	C-terminal-binding protein 1 (Fragment) OS=Homo sapiens GN=CTBP1 PE=2 SV=1 - [E9PGB1_HUMAN]	2	12.41	1	3	20	2	4
E9PM31	CD81 antigen (Fragment) OS=Homo sapiens GN=CD81 PE=2 SV=1 - [E9PM31_HUMAN]	1	21.51	1	2	21.51	1	5
H0YE29	Rho GTPase-activating protein 1 (Fragment) OS=Homo sapiens GN=ARHGAP1 PE=4 SV=1 - [H0YE29_HUMAN]	5	19.16	3	4	14.67	3	3
Q13492-4	Isoform 4 of Phosphatidylinositol-binding clathrin assembly protein OS=Homo sapiens GN=PICALM - [PICAL_HUMAN]	3	9.07	3	3	4.9	1	4
E9PLB2	Importin-7 (Fragment) OS=Homo sapiens GN=IPO7 PE=2 SV=1 - [E9PLB2_HUMAN]	1	11.45	1	5	11.45	1	2
A8MXH2	Nucleosome assembly protein 1-like 4 (Fragment) OS=Homo sapiens GN=NAP1L4 PE=2 SV=2 - [A8MXH2_HUMAN]	2	25	3	4	17.95	2	3
B4DJ93	Phosphoribosylformylglycinamidine cyclo-ligase OS=Homo sapiens GN=GART PE=2 SV=1 - [B4DJ93_HUMAN]	4	6.94	3	4	7.83	3	3
B0QY90	Eukaryotic translation initiation factor 3 subunit L OS=Homo sapiens GN=EIF3EIP PE=2 SV=1 - [B0QY90_HUMAN]	3	6.44	2	3	8.58	3	4
F8W050	Nck-associated protein 1-like OS=Homo sapiens GN=NCKAP1L PE=2 SV=1 - [F8W050_HUMAN]	1	3.12	1	7
P27658	Collagen alpha-1(VIII) chain OS=Homo sapiens GN=COL8A1 PE=1 SV=2 - [CO8A1_HUMAN]	3	6.18	2	4	3.36	2	3
P01871	Ig mu chain C region OS=Homo sapiens GN=IGHM PE=1 SV=3 - [IGHM_HUMAN]	4	10.4	3	5	5.97	2	2
P22234	Multifunctional protein ADE2 OS=Homo sapiens GN=PAICS PE=1 SV=3 - [PUR6_HUMAN]	6	6.35	2	2	19.53	5	5
B7Z9S8	Sodium/potassium-transporting ATPase subunit beta-1 OS=Homo sapiens GN=ATP1B1 PE=2 SV=1 - [B7Z9S8_HUMAN]	3	14.57	3	3	8.91	2	4
E9PEP6	Neuropilin-1 OS=Homo sapiens GN=NRP1 PE=2 SV=2 - [E9PEP6_HUMAN]	5	3.42	2	2	8.61	4	5
E9PL22	Hypoxia up-regulated protein 1 OS=Homo sapiens GN=HYOU1 PE=3 SV=1 - [E9PL22_HUMAN]	3	7.15	3	4	2.03	1	3
G5E9M7	Transcription cofactor vestigial-like protein 4 OS=Homo sapiens GN=VGLL4 PE=2 SV=1 - [G5E9M7_HUMAN]	1	5.74	1	3	5.74	1	4
H0YMF9	WD repeat-containing protein 61 OS=Homo sapiens GN=WDR61 PE=4 SV=1 - [H0YMF9_HUMAN]	3	19.05	2	4	25.93	2	3
O75521-2	Isoform 2 of Enoyl-CoA delta isomerase 2, mitochondrial OS=Homo sapiens GN=ECI2 - [ECI2_HUMAN]	4	5.85	2	3	18.38	4	4
Q9BZK7	F-box-like/WD repeat-containing protein TBL1XR1 OS=Homo sapiens GN=TBL1XR1 PE=1 SV=1 - [TBL1R_HUMAN]	3	4.67	2	3	5.45	2	3
P34932	Heat shock 70 kDa protein 4 OS=Homo sapiens GN=HSPA4 PE=1 SV=4 - [HSP74_HUMAN]	4	3.33	2	2	6.79	4	4
P01611	Ig kappa chain V-I region Wes OS=Homo sapiens PE=1 SV=1 - [KV119_HUMAN]	1	16.67	1	3	16.67	1	3
P54920	Alpha-soluble NSF attachment protein OS=Homo sapiens GN=NAPA PE=1 SV=3 - [SNAA_HUMAN]	3	3.73	1	2	15.93	3	4
Q9NQG5	Regulation of nuclear pre-mRNA domain-containing protein 1B OS=Homo sapiens GN=RPRD1B PE=1 SV=1 - [RPR1B_HUMAN]	3	15.03	4	4	7.06	2	2
Q03692	Collagen alpha-1(X) chain OS=Homo sapiens GN=COL10A1 PE=1 SV=2 - [COAA1_HUMAN]	1	1.91	1	3	1.91	1	3
Q03828	Homeobox even-skipped homolog protein 2 OS=Homo sapiens GN=EVX2 PE=2 SV=2 - [EVX2_HUMAN]	1	1.68	1	5	1.68	1	1
Q15046	Lysine--tRNA ligase OS=Homo sapiens GN=KARS PE=1 SV=3 - [SYK_HUMAN]	5	6.37	3	3	6.37	3	3
Q13616	Cullin-1 OS=Homo sapiens GN=CUL1 PE=1 SV=2 - [CUL1_HUMAN]	5	3.35	2	3	7.22	3	3
P51149	Ras-related protein Rab-7a OS=Homo sapiens GN=RAB7A PE=1 SV=1 - [RAB7A_HUMAN]	1	6.28	1	1	18.36	3	5
Q9H4M9	EH domain-containing protein 1 OS=Homo sapiens GN=EHD1 PE=1 SV=2 - [EHD1_HUMAN]	3	1.69	1	2	10.86	4	4
Q08380	Galectin-3-binding protein OS=Homo sapiens GN=LGALS3BP PE=1 SV=1 - [LG3BP_HUMAN]	4	9.06	4	5	2.05	1	1
O00487	26S proteasome non-ATPase regulatory subunit 14 OS=Homo sapiens GN=PSMD14 PE=1 SV=1 - [PSDE_HUMAN]	3	4.19	1	1	10.32	2	5
O75874	Isocitrate dehydrogenase [NADP] cytoplasmic OS=Homo sapiens GN=IDH1 PE=1 SV=2 - [IDHC_HUMAN]	4	6.52	2	2	5.8	2	4
P08571	Monocyte differentiation antigen CD14 OS=Homo sapiens GN=CD14 PE=1 SV=2 - [CD14_HUMAN]	5	13.07	3	3	11.73	3	3
Q6YN16-2	Isoform 2 of Hydroxysteroid dehydrogenase-like protein 2 OS=Homo sapiens GN=HSDL2 - [HSDL2_HUMAN]	2	5.22	1	2	9.57	2	4
Q9BRG1	Vacuolar protein-sorting-associated protein 25 OS=Homo sapiens GN=VPS25 PE=1 SV=1 - [VPS25_HUMAN]	3	7.95	1	1	31.82	3	5
P67809	Nuclease-sensitive element-binding protein 1 OS=Homo sapiens GN=YBX1 PE=1 SV=3 - [YBOX1_HUMAN]	1	5.86	1	2	5.86	1	4
P50453	Serpin B9 OS=Homo sapiens GN=SERPINB9 PE=1 SV=1 - [SPB9_HUMAN]	5	20.74	5	5	2.66	1	1
Q14247-3	Isoform 3 of Src substrate cortactin OS=Homo sapiens GN=CTTN - [SRC8_HUMAN]	1	2.34	1	3	2.34	1	3
Q9H1E5	Thioredoxin-related transmembrane protein 4 OS=Homo sapiens GN=TMX4 PE=1 SV=1 - [TMX4_HUMAN]	3	13.18	2	2	17.48	3	4
Q8TCJ2	Dolichyl-diphosphooligosaccharide--protein glycosyltransferase subunit STT3B OS=Homo sapiens GN=STT3B PE=1 SV=1 - [STT3B_HUMAN]	4	1.33	1	1	4.24	3	5
P46063	ATP-dependent DNA helicase Q1 OS=Homo sapiens GN=RECQL PE=1 SV=3 - [RECQ1_HUMAN]	6	1.85	1	1	13.25	5	5
Q96P70	Importin-9 OS=Homo sapiens GN=IPO9 PE=1 SV=3 - [IPO9_HUMAN]	4	5.67	3	4	4.61	2	2
P08621-3	Isoform 3 of U1 small nuclear ribonucleoprotein 70 kDa OS=Homo sapiens GN=SNRNP70 - [RU17_HUMAN]	2	16.27	2	3	6.63	1	3
Q9H6X2-3	Isoform 3 of Anthrax toxin receptor 1 OS=Homo sapiens GN=ANTXR1 - [ANTR1_HUMAN]	2	7.41	1	1	14.48	2	5
P09543-2	Isoform CNPI of 2',3'-cyclic-nucleotide 3'-phosphodiesterase OS=Homo sapiens GN=CNP - [CN37_HUMAN]	3	6.73	2	4	7.73	2	2
P08708	40S ribosomal protein S17 OS=Homo sapiens GN=RPS17 PE=1 SV=2 - [RS17_HUMAN]	2	23.7	2	5	7.41	1	1
Q9UBI6	Guanine nucleotide-binding protein G(I)/G(S)/G(O) subunit gamma-12 OS=Homo sapiens GN=GNG12 PE=1 SV=3 - [GBG12_HUMAN]	2	41.67	2	2	41.67	2	4
Q9ULZ3-3	Isoform 3 of Apoptosis-associated speck-like protein containing a CARD OS=Homo sapiens GN=PYCARD - [ASC_HUMAN]	3	30.37	3	5	10.37	1	1
B4DXX5	Protein sel-1 homolog 2 OS=Homo sapiens GN=SEL1L2 PE=2 SV=1 - [B4DXX5_HUMAN]	1	2.09	1	4	2.09	1	2
O95967	EGF-containing fibulin-like extracellular matrix protein 2 OS=Homo sapiens GN=EFEMP2 PE=1 SV=3 - [FBLN4_HUMAN]	4	10.38	3	3	6.77	2	3
Q8NEY4-2	Isoform 2 of V-type proton ATPase subunit C 2 OS=Homo sapiens GN=ATP6V1C2 - [VATC2_HUMAN]	1	2.62	1	3	2.62	1	3
P29622	Kallistatin OS=Homo sapiens GN=SERPINA4 PE=1 SV=3 - [KAIN_HUMAN]	5	8.2	3	4	5.62	2	2
Q96GK7	Fumarylacetoacetate hydrolase domain-containing protein 2A OS=Homo sapiens GN=FAHD2A PE=1 SV=1 - [FAH2A_HUMAN]	2	9.87	2	2	26.11	4	4
Q8TBC4-2	Isoform 2 of NEDD8-activating enzyme E1 catalytic subunit OS=Homo sapiens GN=UBA3 - [UBA3_HUMAN]	5	18.04	4	4	5.79	2	2
Q9P016	Thymocyte nuclear protein 1 OS=Homo sapiens GN=THYN1 PE=1 SV=1 - [THYN1_HUMAN]	1	4.44	1	3	4.44	1	3
O14579-2	Isoform 2 of Coatomer subunit epsilon OS=Homo sapiens GN=COPE - [COPE_HUMAN]	3	4.28	1	1	15.56	2	5
O14617-4	Isoform 4 of AP-3 complex subunit delta-1 OS=Homo sapiens GN=AP3D1 - [AP3D1_HUMAN]	4	2.15	2	2	4.31	3	4
Q9BZH6	WD repeat-containing protein 11 OS=Homo sapiens GN=WDR11 PE=1 SV=1 - [WDR11_HUMAN]	1	0.98	1	4	0.98	1	2
Q14393-3	Isoform 3 of Growth arrest-specific protein 6 OS=Homo sapiens GN=GAS6 - [GAS6_HUMAN]	2	3.04	1	3	8.17	2	3
O75947-2	Isoform 2 of ATP synthase subunit d, mitochondrial OS=Homo sapiens GN=ATP5H - [ATP5H_HUMAN]	3	27.74	2	3	36.5	3	3
Q9NZ08	Endoplasmic reticulum aminopeptidase 1 OS=Homo sapiens GN=ERAP1 PE=1 SV=3 - [ERAP1_HUMAN]	3	2.76	2	2	4.14	3	4
Q9UIJ7-2	Isoform 2 of GTP:AMP phosphotransferase, mitochondrial OS=Homo sapiens GN=AK3 - [KAD3_HUMAN]	2	9.55	1	1	18.47	2	5
O60518	Ran-binding protein 6 OS=Homo sapiens GN=RANBP6 PE=1 SV=2 - [RNBP6_HUMAN]	1	2.99	2	3	1.18	1	3
Q16718	NADH dehydrogenase [ubiquinone] 1 alpha subcomplex subunit 5 OS=Homo sapiens GN=NDUFA5 PE=1 SV=3 - [NDUA5_HUMAN]	3	31.03	2	3	36.21	2	3
Q13564-2	Isoform 2 of NEDD8-activating enzyme E1 regulatory subunit OS=Homo sapiens GN=NAE1 - [ULA1_HUMAN]	3	9.85	2	3	12.88	3	3
O00267-2	Isoform 2 of Transcription elongation factor SPT5 OS=Homo sapiens GN=SUPT5H - [SPT5H_HUMAN]	1	1.66	1	4	1.66	1	2
Q2YDB7	Peptidyl-prolyl cis-trans isomerase OS=Homo sapiens GN=PPIF PE=2 SV=1 - [Q2YDB7_HUMAN]	1	18.71	1	2	18.71	1	4
P41250	Glycine--tRNA ligase OS=Homo sapiens GN=GARS PE=1 SV=3 - [SYG_HUMAN]	4	7.31	3	4	5.28	2	2
A8MUD9	60S ribosomal protein L7 OS=Homo sapiens GN=RPL7 PE=3 SV=1 - [A8MUD9_HUMAN]	3	20.67	3	4	5.29	1	2
F5H0J3	NADH dehydrogenase [ubiquinone] 1 alpha subcomplex subunit 9, mitochondrial OS=Homo sapiens GN=NDUFA9 PE=2 SV=1 - [F5H0J3_HUMAN]	2	19.85	2	3	9.56	1	3
C9J177	Protein phosphatase 1 regulatory subunit 7 (Fragment) OS=Homo sapiens GN=PPP1R7 PE=2 SV=1 - [C9J177_HUMAN]	4	16.26	4	4	13.15	2	2
B4E132	Uncharacterized protein OS=Homo sapiens GN=DDX3Y PE=2 SV=1 - [B4E132_HUMAN]	1	2.7	1	2	5.65	2	4
P12955-2	Isoform 2 of Xaa-Pro dipeptidase OS=Homo sapiens GN=PEPD - [PEPD_HUMAN]	3	6.19	1	3	15.27	3	3
H7C5L0	Inactive tyrosine-protein kinase 7 (Fragment) OS=Homo sapiens GN=PTK7 PE=4 SV=1 - [H7C5L0_HUMAN]	1	11.52	1	2	28.25	4	4
E9PCB6	Neurolysin, mitochondrial OS=Homo sapiens GN=NLN PE=2 SV=1 - [E9PCB6_HUMAN]	3	6.67	3	3	4	2	3
E9PS42	Cysteine and glycine-rich protein 1 OS=Homo sapiens GN=CSRP1 PE=2 SV=1 - [E9PS42_HUMAN]	3	41.83	4	5	11.11	1	1
B3KR64	Calcium-binding mitochondrial carrier protein Aralar1 OS=Homo sapiens GN=SLC25A12 PE=2 SV=1 - [B3KR64_HUMAN]	3	2.1	1	2	7.18	3	4
F5H2Z2	Alpha-2-macroglobulin-like protein 1 OS=Homo sapiens GN=A2ML1 PE=2 SV=1 - [F5H2Z2_HUMAN]	1	0.52	1	2	0.52	1	4
F5H4C2	Ran-binding protein 3 OS=Homo sapiens GN=RANBP3 PE=2 SV=1 - [F5H4C2_HUMAN]	1	3.42	1	3	10.71	2	3
F5H564	Eukaryotic translation initiation factor 4 gamma 3 OS=Homo sapiens GN=EIF4G3 PE=2 SV=1 - [F5H564_HUMAN]	3	2.19	2	3	3.28	3	3
B4DJE7	Medium-chain-specific acyl-CoA dehydrogenase, mitochondrial OS=Homo sapiens GN=ACADM PE=2 SV=1 - [B4DJE7_HUMAN]	4	12.93	2	3	13.79	3	3
Q9BWD1	Acetyl-CoA acetyltransferase, cytosolic OS=Homo sapiens GN=ACAT2 PE=1 SV=2 - [THIC_HUMAN]	2	9.57	2	4	2.77	1	2
E1P5S2	RNA-binding protein 39 OS=Homo sapiens GN=RBM39 PE=4 SV=1 - [E1P5S2_HUMAN]	3	11.53	3	5	4.29	1	1
H0YHL7	Coronin-1C (Fragment) OS=Homo sapiens GN=CORO1C PE=4 SV=1 - [H0YHL7_HUMAN]	1	17.58	1	3	21.21	2	3
P24043	Laminin subunit alpha-2 OS=Homo sapiens GN=LAMA2 PE=1 SV=4 - [LAMA2_HUMAN]	5	0.48	1	1	2.05	4	5
H0YKK0	Small nuclear ribonucleoprotein polypeptide A', isoform CRA_a OS=Homo sapiens GN=SNRPA1 PE=4 SV=1 - [H0YKK0_HUMAN]	5	20.78	3	3	22.08	2	3
E9PPU0	Epiplakin OS=Homo sapiens GN=EPPK1 PE=4 SV=1 - [E9PPU0_HUMAN]	2	0.74	1	1	3.43	3	5
F6SBX2	Isoleucine--tRNA ligase, mitochondrial OS=Homo sapiens GN=IARS2 PE=2 SV=1 - [F6SBX2_HUMAN]	6	2.77	2	2	7.13	4	4
H0YCY6	FAD-AMP lyase (cyclizing) (Fragment) OS=Homo sapiens GN=DAK PE=4 SV=1 - [H0YCY6_HUMAN]	4	3.94	1	1	11.82	3	5
H0YFH3	Complement C1r subcomponent OS=Homo sapiens GN=C1R PE=3 SV=1 - [H0YFH3_HUMAN]	5	6.28	3	4	3.83	2	2
H0YNE9	Ras-related protein Rab-8B (Fragment) OS=Homo sapiens GN=RAB8B PE=3 SV=1 - [H0YNE9_HUMAN]	3	5.85	1	1	23.94	4	5
H3BSI0	Protein LOC728047 (Fragment) OS=Homo sapiens GN=LOC728047 PE=4 SV=1 - [H3BSI0_HUMAN]	1	12.12	1	4	12.12	1	2
K7ES09	NACHT, LRR and PYD domains-containing protein 4 (Fragment) OS=Homo sapiens GN=NLRP4 PE=4 SV=1 - [K7ES09_HUMAN]	1	5.77	1	3	5.77	1	3
P34913-3	Isoform 3 of Bifunctional epoxide hydrolase 2 OS=Homo sapiens GN=EPHX2 - [HYES_HUMAN]	3	9.59	3	5	1.43	1	1
Q5W0S5	UV excision repair protein RAD23 homolog B (Fragment) OS=Homo sapiens GN=RAD23B PE=4 SV=1 - [Q5W0S5_HUMAN]	2	13.01	2	4	6.16	1	2
C9J8S3	Ras-related protein Rab-7a OS=Homo sapiens GN=RAB7A PE=2 SV=1 - [C9J8S3_HUMAN]	1				30.63	4	6
P80404	4-aminobutyrate aminotransferase, mitochondrial OS=Homo sapiens GN=ABAT PE=1 SV=3 - [GABT_HUMAN]	4				17	4	6
Q08945	FACT complex subunit SSRP1 OS=Homo sapiens GN=SSRP1 PE=1 SV=1 - [SSRP1_HUMAN]	4	3.67	2	2	3.39	2	3
Q9Y3D6	Mitochondrial fission 1 protein OS=Homo sapiens GN=FIS1 PE=1 SV=2 - [FIS1_HUMAN]	2	16.45	2	2	16.45	2	3
O95989	Diphosphoinositol polyphosphate phosphohydrolase 1 OS=Homo sapiens GN=NUDT3 PE=1 SV=1 - [NUDT3_HUMAN]	3	27.33	3	4	9.88	1	1
Q9P0S9	Transmembrane protein 14C OS=Homo sapiens GN=TMEM14C PE=1 SV=1 - [TM14C_HUMAN]	1	25.89	1	2	25.89	1	3
P13647	Keratin, type II cytoskeletal 5 OS=Homo sapiens GN=KRT5 PE=1 SV=3 - [K2C5_HUMAN]	1	4.92	3	3	2.03	1	2
Q6P1N9	Putative deoxyribonuclease TATDN1 OS=Homo sapiens GN=TATDN1 PE=1 SV=2 - [TATD1_HUMAN]	2	9.43	2	3	3.7	1	2
P60228	Eukaryotic translation initiation factor 3 subunit E OS=Homo sapiens GN=EIF3E PE=1 SV=1 - [EIF3E_HUMAN]	4	8.09	2	2	8.31	2	3
Q9UKG1	DCC-interacting protein 13-alpha OS=Homo sapiens GN=APPL1 PE=1 SV=1 - [DP13A_HUMAN]	3	0.85	1	2	11	3	3
Q15293	Reticulocalbin-1 OS=Homo sapiens GN=RCN1 PE=1 SV=1 - [RCN1_HUMAN]	3	12.69	3	3	4.83	1	2
Q5TB30-2	Isoform 2 of DEP domain-containing protein 1A OS=Homo sapiens GN=DEPDC1 - [DEP1A_HUMAN]	1	3.23	1	3	3.23	1	2
Q14674-2	Isoform 2 of Separin OS=Homo sapiens GN=ESPL1 - [ESPL1_HUMAN]	1	0.95	1	2	0.95	1	3
Q5T4F7	Secreted frizzled-related protein 5 OS=Homo sapiens GN=SFRP5 PE=2 SV=3 - [SFRP5_HUMAN]	1	4.42	1	3	4.42	1	2
Q5VTL8	Pre-mRNA-splicing factor 38B OS=Homo sapiens GN=PRPF38B PE=1 SV=1 - [PR38B_HUMAN]	1	1.83	1	2	1.83	1	3
P19387	DNA-directed RNA polymerase II subunit RPB3 OS=Homo sapiens GN=POLR2C PE=1 SV=2 - [RPB3_HUMAN]	2	5.09	1	1	10.55	2	4
Q9BY32	Inosine triphosphate pyrophosphatase OS=Homo sapiens GN=ITPA PE=1 SV=2 - [ITPA_HUMAN]	4	19.59	3	4	8.25	1	1
P12004	Proliferating cell nuclear antigen OS=Homo sapiens GN=PCNA PE=1 SV=1 - [PCNA_HUMAN]	3	13.79	2	2	12.26	2	3
O75964	ATP synthase subunit g, mitochondrial OS=Homo sapiens GN=ATP5L PE=1 SV=3 - [ATP5L_HUMAN]	3	12.62	1	1	44.66	3	4
P08579	U2 small nuclear ribonucleoprotein B'' OS=Homo sapiens GN=SNRPB2 PE=1 SV=1 - [RU2B_HUMAN]	1	12	2	2	8.44	1	3
O60701	UDP-glucose 6-dehydrogenase OS=Homo sapiens GN=UGDH PE=1 SV=1 - [UGDH_HUMAN]	5	15.38	4	4	2.63	1	1
Q96A00	Protein phosphatase 1 regulatory subunit 14A OS=Homo sapiens GN=PPP1R14A PE=1 SV=1 - [PP14A_HUMAN]	3	27.21	3	4	4.08	1	1
Q8TAQ2-2	Isoform 2 of SWI/SNF complex subunit SMARCC2 OS=Homo sapiens GN=SMARCC2 - [SMRC2_HUMAN]	4	5.13	3	3	3.81	2	2
Q5T6V5	UPF0553 protein C9orf64 OS=Homo sapiens GN=C9orf64 PE=1 SV=1 - [CI064_HUMAN]	3	2.35	1	2	7.33	2	3
Q9NRP0	Oligosaccharyltransferase complex subunit OSTC OS=Homo sapiens GN=OSTC PE=1 SV=1 - [OSTC_HUMAN]	1	8.05	1	2	8.05	1	3
Q16666-3	Isoform 3 of Gamma-interferon-inducible protein 16 OS=Homo sapiens GN=IFI16 - [IF16_HUMAN]	3	5.79	3	3	1.78	1	2
P61353	60S ribosomal protein L27 OS=Homo sapiens GN=RPL27 PE=1 SV=2 - [RL27_HUMAN]	2	23.53	2	3	15.44	1	2
O43464-2	Isoform 2 of Serine protease HTRA2, mitochondrial OS=Homo sapiens GN=HTRA2 - [HTRA2_HUMAN]	3	3.6	1	1	18.01	3	4
P53999	Activated RNA polymerase II transcriptional coactivator p15 OS=Homo sapiens GN=SUB1 PE=1 SV=3 - [TCP4_HUMAN]	4	8.66	1	1	37.01	4	4
Q53EL6-2	Isoform 2 of Programmed cell death protein 4 OS=Homo sapiens GN=PDCD4 - [PDCD4_HUMAN]	4	10.92	2	2	10.04	3	3
Q5VST9	Obscurin OS=Homo sapiens GN=OBSCN PE=1 SV=3 - [OBSCN_HUMAN]	5	0.89	3	3	0.63	2	2
O14980	Exportin-1 OS=Homo sapiens GN=XPO1 PE=1 SV=1 - [XPO1_HUMAN]	4	2.24	2	2	4.11	3	3
P06132	Uroporphyrinogen decarboxylase OS=Homo sapiens GN=UROD PE=1 SV=2 - [DCUP_HUMAN]	3	9.81	2	3	13.35	2	2
Q6P2I3	Fumarylacetoacetate hydrolase domain-containing protein 2B OS=Homo sapiens GN=FAHD2B PE=2 SV=1 - [FAH2B_HUMAN]	1	6.37	1	1	29.62	4	4
Q9C0C2	182 kDa tankyrase-1-binding protein OS=Homo sapiens GN=TNKS1BP1 PE=1 SV=4 - [TB182_HUMAN]	2	1.62	1	1	2.6	2	4
P11532-4	Isoform 3 of Dystrophin OS=Homo sapiens GN=DMD - [DMD_HUMAN]	3	0.54	2	2	0.68	2	3
P36959	GMP reductase 1 OS=Homo sapiens GN=GMPR PE=1 SV=1 - [GMPR1_HUMAN]	4	16.81	4	4	8.99	1	1
P48739	Phosphatidylinositol transfer protein beta isoform OS=Homo sapiens GN=PITPNB PE=1 SV=2 - [PIPNB_HUMAN]	4	12.92	3	3	13.65	2	2
Q9Y394-2	Isoform 2 of Dehydrogenase/reductase SDR family member 7 OS=Homo sapiens GN=DHRS7 - [DHRS7_HUMAN]	3	3.81	1	1	16.26	3	4
P36269-2	Isoform 2 of Gamma-glutamyltransferase 5 OS=Homo sapiens GN=GGT5 - [GGT5_HUMAN]	3	6.14	2	2	6.68	2	3
B7Z5W8	Dihydrolipoyllysine-residue succinyltransferase component of 2-oxoglutarate dehydrogenase complex, mitochondrial OS=Homo sapiens GN=DLST PE=2 SV=1 - [B7Z5W8_HUMAN]	3	6.27	2	2	8.99	2	3
P01621	Ig kappa chain V-III region NG9 (Fragment) OS=Homo sapiens PE=1 SV=1 - [KV303_HUMAN]	1	9	1	3	25	2	2
Q63HR2-5	Isoform 5 of Tensin-like C1 domain-containing phosphatase OS=Homo sapiens GN=TENC1 - [TENC1_HUMAN]	1	1.01	1	2	1.95	2	3
P17050	Alpha-N-acetylgalactosaminidase OS=Homo sapiens GN=NAGA PE=1 SV=2 - [NAGAB_HUMAN]	2	12.41	2	4	2.68	1	1
Q8N6Y2-2	Isoform 2 of Leucine-rich repeat-containing protein 17 OS=Homo sapiens GN=LRRC17 - [LRC17_HUMAN]	4	7.03	2	3	6.07	2	2
Q75N90	Fibrillin-3 OS=Homo sapiens GN=FBN3 PE=2 SV=3 - [FBN3_HUMAN]	2	0.32	1	4	1.07	1	1
Q5T987	Inter-alpha-trypsin inhibitor heavy chain H2 (Fragment) OS=Homo sapiens GN=ITIH2 PE=4 SV=1 - [Q5T987_HUMAN]	3	16.46	2	3	13.92	2	2
Q5T123	SH3 domain-binding glutamic acid-rich-like protein 3 OS=Homo sapiens GN=SH3BGRL3 PE=4 SV=1 - [Q5T123_HUMAN]	2	17.05	1	2	21.59	2	3
B1ALA9	Phosphoribosyl pyrophosphate synthetase 1 OS=Homo sapiens GN=PRPS1 PE=3 SV=1 - [B1ALA9_HUMAN]	4	19.27	4	4	4.59	1	1
J3QRZ5	Ubiquitin carboxyl-terminal hydrolase OS=Homo sapiens GN=USP14 PE=3 SV=1 - [J3QRZ5_HUMAN]	3	5.23	2	4	2.83	1	1
Q5JXB9	Procollagen-lysine,2-oxoglutarate 5-dioxygenase 1 OS=Homo sapiens GN=PLOD1 PE=4 SV=1 - [Q5JXB9_HUMAN]	1	4.52	1	5
H0Y4R4	Torsin-1A-interacting protein 1 (Fragment) OS=Homo sapiens GN=TOR1AIP1 PE=4 SV=1 - [H0Y4R4_HUMAN]	2	4.73	1	2	8.78	2	3
Q5T6H7	Xaa-Pro aminopeptidase 1 OS=Homo sapiens GN=XPNPEP1 PE=4 SV=1 - [Q5T6H7_HUMAN]	3	9.24	4	4	2.54	1	1
P56199	Integrin alpha-1 OS=Homo sapiens GN=ITGA1 PE=1 SV=2 - [ITA1_HUMAN]	1	0.42	1	4	1.1	1	1
P30508	HLA class I histocompatibility antigen, Cw-12 alpha chain OS=Homo sapiens GN=HLA-C PE=2 SV=2 - [1C12_HUMAN]	1	14.21	2	2	7.92	2	3
P30043	Flavin reductase (NADPH) OS=Homo sapiens GN=BLVRB PE=1 SV=3 - [BLVRB_HUMAN]	3	11.65	1	1	23.79	3	4
Q14BN4-5	Isoform 5 of Sarcolemmal membrane-associated protein OS=Homo sapiens GN=SLMAP - [SLMAP_HUMAN]	2	6.41	2	5
A2VEC9	SCO-spondin OS=Homo sapiens GN=SSPO PE=2 SV=1 - [SSPO_HUMAN]	4	0.7	2	2	0.91	2	3
O95319-5	Isoform 5 of CUGBP Elav-like family member 2 OS=Homo sapiens GN=CELF2 - [CELF2_HUMAN]	4	12.3	3	4	2.87	1	1
F8VPD4	CAD protein OS=Homo sapiens GN=CAD PE=2 SV=1 - [F8VPD4_HUMAN]	3	0.42	1	1	2.17	3	4
A4FU49	SH3 domain-containing protein 21 OS=Homo sapiens GN=SH3D21 PE=2 SV=2 - [SH321_HUMAN]	2	1.88	1	3	5.31	2	2
B4E363	Phenylalanine--tRNA ligase alpha subunit OS=Homo sapiens GN=FARSA PE=2 SV=1 - [B4E363_HUMAN]	1	1.05	1	4	1.05	1	1
E9PB30	Anoctamin OS=Homo sapiens GN=ANO6 PE=2 SV=1 - [E9PB30_HUMAN]	3	1.01	1	1	5.49	2	4
Q8NI22-2	Isoform 2 of Multiple coagulation factor deficiency protein 2 OS=Homo sapiens GN=MCFD2 - [MCFD2_HUMAN]	2	43.62	2	3	18.09	1	2
E7EX05	Importin-5 (Fragment) OS=Homo sapiens GN=IPO5 PE=2 SV=1 - [E7EX05_HUMAN]	1	16.81	2	3	26.05	2	2
E9PF10	Nuclear pore complex protein Nup155 OS=Homo sapiens GN=NUP155 PE=2 SV=1 - [E9PF10_HUMAN]	2	0.75	1	2	2.41	2	3
D6RFM0	Ubiquitin-conjugating enzyme E2 D2 (Fragment) OS=Homo sapiens GN=UBE2D2 PE=2 SV=1 - [D6RFM0_HUMAN]	2	35.71	2	5
F5H018	GTP-binding nuclear protein Ran (Fragment) OS=Homo sapiens GN=RAN PE=2 SV=1 - [F5H018_HUMAN]	4	11.06	2	2	14.57	2	3
B4E329	Phosphoribosyl pyrophosphate synthase-associated protein 2 OS=Homo sapiens GN=PRPSAP2 PE=2 SV=1 - [B4E329_HUMAN]	4	12.72	2	2	12.72	2	3
B7ZAM9	Eukaryotic translation initiation factor 3 subunit K OS=Homo sapiens GN=EIF3K PE=2 SV=1 - [B7ZAM9_HUMAN]	2	14.22	2	3	7.58	1	2
B3KQ59	RuvB-like 2 OS=Homo sapiens GN=RUVBL2 PE=2 SV=1 - [B3KQ59_HUMAN]	3	5.98	2	3	6.7	2	2
H0YI09	Methyltransferase-like protein 7A (Fragment) OS=Homo sapiens GN=METTL7A PE=4 SV=1 - [H0YI09_HUMAN]	1	6.15	1	1	11.89	2	4
F8VRJ2	Nucleosome assembly protein 1-like 1 (Fragment) OS=Homo sapiens GN=NAP1L1 PE=2 SV=1 - [F8VRJ2_HUMAN]	1	18.42	2	3	18.42	2	2
Q9Y646	Carboxypeptidase Q OS=Homo sapiens GN=CPQ PE=1 SV=1 - [CBPQ_HUMAN]	3	6.57	3	4	2.33	1	1
Q96KR1	Zinc finger RNA-binding protein OS=Homo sapiens GN=ZFR PE=1 SV=2 - [ZFR_HUMAN]	3	2.79	2	2	3.17	2	3
B4DUE3	Myosin light chain kinase, smooth muscle OS=Homo sapiens GN=MYLK PE=2 SV=1 - [B4DUE3_HUMAN]	3	5.6	3	3	2.24	1	2
E9PG32	Dynein heavy chain 12, axonemal (Fragment) OS=Homo sapiens GN=DNAH12 PE=2 SV=1 - [E9PG32_HUMAN]	1	0.65	1	2	0.65	1	3
E9PL57	Protein NEDD8-MDP1 (Fragment) OS=Homo sapiens GN=NEDD8-MDP1 PE=2 SV=1 - [E9PL57_HUMAN]	2	8.24	1	2	18.82	2	3
G3V451	Epimerase family protein SDR39U1 (Fragment) OS=Homo sapiens GN=SDR39U1 PE=2 SV=1 - [G3V451_HUMAN]	1	16.84	1	2	16.84	1	3
H0YB09	UPF0317 protein C14orf159, mitochondrial (Fragment) OS=Homo sapiens GN=C14orf159 PE=4 SV=1 - [H0YB09_HUMAN]	3	6.74	2	2	7.27	2	3
H0YJX6	Protein arginine N-methyltransferase 5 (Fragment) OS=Homo sapiens GN=PRMT5 PE=4 SV=1 - [H0YJX6_HUMAN]	5	7.89	2	2	21.86	3	3
H3BPC4	SUMO-conjugating enzyme UBC9 (Fragment) OS=Homo sapiens GN=UBE2I PE=4 SV=2 - [H3BPC4_HUMAN]	2	35.71	2	3	18.57	1	2
H3BQY8	Alpha-mannosidase 2C1 OS=Homo sapiens GN=MAN2C1 PE=4 SV=1 - [H3BQY8_HUMAN]	4	4.42	3	3	1.97	2	2
J3KQE0	SUN domain-containing protein 2 OS=Homo sapiens GN=SUN2 PE=4 SV=1 - [J3KQE0_HUMAN]	4	8.64	4	4	2.69	1	1
O43852-9	Isoform 9 of Calumenin OS=Homo sapiens GN=CALU - [CALU_HUMAN]	4	22.73	2	2	31.82	3	3
Q16853	Membrane primary amine oxidase OS=Homo sapiens GN=AOC3 PE=1 SV=3 - [AOC3_HUMAN]	2				2.75	2	5
P61964	WD repeat-containing protein 5 OS=Homo sapiens GN=WDR5 PE=1 SV=1 - [WDR5_HUMAN]	5				25.75	5	5
B1AJV7	Metalloproteinase inhibitor 3 OS=Homo sapiens GN=TIMP3 PE=4 SV=1 - [B1AJV7_HUMAN]	3				14.22	3	5
P54819-6	Isoform 6 of Adenylate kinase 2, mitochondrial OS=Homo sapiens GN=AK2 - [KAD2_HUMAN]	3				28.13	3	5
P62745	Rho-related GTP-binding protein RhoB OS=Homo sapiens GN=RHOB PE=1 SV=1 - [RHOB_HUMAN]	1	12.24	1	2	20.92	2	2
O60477	Deleted in bladder cancer protein 1 OS=Homo sapiens GN=DBC1 PE=1 SV=2 - [DBC1_HUMAN]	2	1.45	1	1	3.81	1	3
O00534	von Willebrand factor A domain-containing protein 5A OS=Homo sapiens GN=VWA5A PE=2 SV=2 - [VMA5A_HUMAN]	4	5.85	2	2	3.44	2	2
Q9BR76	Coronin-1B OS=Homo sapiens GN=CORO1B PE=1 SV=1 - [COR1B_HUMAN]	3	9	2	2	7.98	2	2
Q9UKU9	Angiopoietin-related protein 2 OS=Homo sapiens GN=ANGPTL2 PE=2 SV=1 - [ANGL2_HUMAN]	4	6.9	2	2	5.07	2	2
O76024	Wolframin OS=Homo sapiens GN=WFS1 PE=1 SV=2 - [WFS1_HUMAN]	3	1.46	1	1	5.17	3	3
Q9BSH5	Haloacid dehalogenase-like hydrolase domain-containing protein 3 OS=Homo sapiens GN=HDHD3 PE=1 SV=1 - [HDHD3_HUMAN]	1	1.99	1	1	4.38	1	3
P67870	Casein kinase II subunit beta OS=Homo sapiens GN=CSNK2B PE=1 SV=1 - [CSK2B_HUMAN]	3	6.51	1	1	21.4	3	3
P07360	Complement component C8 gamma chain OS=Homo sapiens GN=C8G PE=1 SV=3 - [CO8G_HUMAN]	2	15.35	2	3	7.43	1	1
Q9NWV4	UPF0587 protein C1orf123 OS=Homo sapiens GN=C1orf123 PE=1 SV=1 - [CA123_HUMAN]	2	24.38	2	4
P43243	Matrin-3 OS=Homo sapiens GN=MATR3 PE=1 SV=2 - [MATR3_HUMAN]	2	2.13	1	2	3.66	2	2
P43686	26S protease regulatory subunit 6B OS=Homo sapiens GN=PSMC4 PE=1 SV=2 - [PRS6B_HUMAN]	3	10.53	2	3	4.31	1	1
Q9NZ45	CDGSH iron-sulfur domain-containing protein 1 OS=Homo sapiens GN=CISD1 PE=1 SV=1 - [CISD1_HUMAN]	1	13.89	1	2	13.89	1	2
O76076	WNT1-inducible-signaling pathway protein 2 OS=Homo sapiens GN=WISP2 PE=1 SV=1 - [WISP2_HUMAN]	2	4	1	2	15.2	2	2
P02750	Leucine-rich alpha-2-glycoprotein OS=Homo sapiens GN=LRG1 PE=1 SV=2 - [A2GL_HUMAN]	3	14.12	2	3	5.19	1	1
P22033	Methylmalonyl-CoA mutase, mitochondrial OS=Homo sapiens GN=MUT PE=1 SV=4 - [MUTA_HUMAN]	4	1.47	1	1	4.13	3	3
O95881	Thioredoxin domain-containing protein 12 OS=Homo sapiens GN=TXNDC12 PE=1 SV=1 - [TXD12_HUMAN]	2	16.86	2	2	8.72	1	2
Q9Y2A7	Nck-associated protein 1 OS=Homo sapiens GN=NCKAP1 PE=1 SV=1 - [NCKP1_HUMAN]	3	1.42	1	1	3.55	3	3
Q9UMX0-2	Isoform 2 of Ubiquilin-1 OS=Homo sapiens GN=UBQLN1 - [UBQL1_HUMAN]	1	5.35	2	3	2.32	1	1
P36551	Coproporphyrinogen-III oxidase, mitochondrial OS=Homo sapiens GN=CPOX PE=1 SV=3 - [HEM6_HUMAN]	2	5.29	2	2	2.86	1	2
Q9H7C9	Mth938 domain-containing protein OS=Homo sapiens GN=AAMDC PE=1 SV=1 - [AAMDC_HUMAN]	3	8.2	1	1	30.33	3	3
Q8TC94	Actin-like protein 9 OS=Homo sapiens GN=ACTL9 PE=2 SV=3 - [ACTL9_HUMAN]	1	6.73	1	2	6.73	1	2
Q5T4S7-5	Isoform 5 of E3 ubiquitin-protein ligase UBR4 OS=Homo sapiens GN=UBR4 - [UBR4_HUMAN]	3	0.94	2	2	2.65	2	2
Q9Y2J2-2	Isoform B of Band 4.1-like protein 3 OS=Homo sapiens GN=EPB41L3 - [E41L3_HUMAN]	1	2.2	2	2	2.89	2	2
P41208	Centrin-2 OS=Homo sapiens GN=CETN2 PE=1 SV=1 - [CETN2_HUMAN]	1	19.19	1	1	19.19	1	3
Q16762	Thiosulfate sulfurtransferase OS=Homo sapiens GN=TST PE=1 SV=4 - [THTR_HUMAN]	4	10.77	2	2	10.1	2	2
P62310	U6 snRNA-associated Sm-like protein LSm3 OS=Homo sapiens GN=LSM3 PE=1 SV=2 - [LSM3_HUMAN]	2	45.1	2	2	33.33	1	2
Q9UQE7	Structural maintenance of chromosomes protein 3 OS=Homo sapiens GN=SMC3 PE=1 SV=2 - [SMC3_HUMAN]	3	1.97	2	2	2.05	2	2
P17813-2	Isoform Short of Endoglin OS=Homo sapiens GN=ENG - [EGLN_HUMAN]	3	1.6	1	1	4.8	2	3
P21817-2	Isoform 2 of Ryanodine receptor 1 OS=Homo sapiens GN=RYR1 - [RYR1_HUMAN]	1	0.14	1	1	0.14	1	3
P49753	Acyl-coenzyme A thioesterase 2, mitochondrial OS=Homo sapiens GN=ACOT2 PE=1 SV=6 - [ACOT2_HUMAN]	2	4.97	1	1	10.77	2	3
Q9UIQ6-3	Isoform 3 of Leucyl-cystinyl aminopeptidase OS=Homo sapiens GN=LNPEP - [LCAP_HUMAN]	3	2.78	2	2	2.78	2	2
P49792	E3 SUMO-protein ligase RanBP2 OS=Homo sapiens GN=RANBP2 PE=1 SV=2 - [RBP2_HUMAN]	3	1.21	2	2	0.9	2	2
Q8WUM4	Programmed cell death 6-interacting protein OS=Homo sapiens GN=PDCD6IP PE=1 SV=1 - [PDC6I_HUMAN]	2	3.23	2	2	3.23	2	2
Q14677	Clathrin interactor 1 OS=Homo sapiens GN=CLINT1 PE=1 SV=1 - [EPN4_HUMAN]	2	6.08	2	3	3.2	1	1
Q99541	Perilipin-2 OS=Homo sapiens GN=PLIN2 PE=1 SV=2 - [PLIN2_HUMAN]	2	2.29	2	3	2.06	1	1
P39059	Collagen alpha-1(XV) chain OS=Homo sapiens GN=COL15A1 PE=1 SV=2 - [COFA1_HUMAN]	3	3.46	2	2	2.31	2	2
P07858	Cathepsin B OS=Homo sapiens GN=CTSB PE=1 SV=3 - [CATB_HUMAN]	3	14.45	3	3	5.31	1	1
P07919	Cytochrome b-c1 complex subunit 6, mitochondrial OS=Homo sapiens GN=UQCRH PE=1 SV=2 - [QCR6_HUMAN]	1	19.78	1	1	19.78	1	3
P46977	Dolichyl-diphosphooligosaccharide--protein glycosyltransferase subunit STT3A OS=Homo sapiens GN=STT3A PE=1 SV=2 - [STT3A_HUMAN]	3	4.4	2	2	3.97	2	2
P17858	6-phosphofructokinase, liver type OS=Homo sapiens GN=PFKL PE=1 SV=6 - [K6PL_HUMAN]	3	1.15	1	1	5.9	3	3
Q16563-2	Isoform 2 of Synaptophysin-like protein 1 OS=Homo sapiens GN=SYPL1 - [SYPL1_HUMAN]	2	14.94	2	2	4.56	1	2
Q6ZT12	E3 ubiquitin-protein ligase UBR3 OS=Homo sapiens GN=UBR3 PE=2 SV=2 - [UBR3_HUMAN]	2	1.38	1	1	1.17	1	3
Q5T7P2	Late cornified envelope protein 1A OS=Homo sapiens GN=LCE1A PE=2 SV=1 - [LCE1A_HUMAN]	1	33.64	1	2	33.64	1	2
O43660-2	Isoform 2 of Pleiotropic regulator 1 OS=Homo sapiens GN=PLRG1 - [PLRG1_HUMAN]	2	1.98	1	1	4.36	2	3
P52272-2	Isoform 2 of Heterogeneous nuclear ribonucleoprotein M OS=Homo sapiens GN=HNRNPM - [HNRPM_HUMAN]	3	7.09	2	3	4.34	1	1
P01605	Ig kappa chain V-I region Lay OS=Homo sapiens PE=1 SV=1 - [KV113_HUMAN]	1	8.33	1	2	25	2	2
P01612	Ig kappa chain V-I region Mev OS=Homo sapiens PE=1 SV=1 - [KV120_HUMAN]	1	16.51	1	2	16.51	1	2
Q4G0A6	Protein FAM188B OS=Homo sapiens GN=FAM188B PE=2 SV=2 - [F188B_HUMAN]	2	1.32	1	3	2.91	1	1
P24666-3	Isoform 3 of Low molecular weight phosphotyrosine protein phosphatase OS=Homo sapiens GN=ACP1 - [PPAC_HUMAN]	1	8.87	1	3	8.87	1	1
O94911	ATP-binding cassette sub-family A member 8 OS=Homo sapiens GN=ABCA8 PE=1 SV=3 - [ABCA8_HUMAN]	1	0.95	1	3	0.95	1	1
P52888	Thimet oligopeptidase OS=Homo sapiens GN=THOP1 PE=1 SV=2 - [THOP1_HUMAN]	3	2.18	1	1	6.1	2	3
P05165-3	Isoform 3 of Propionyl-CoA carboxylase alpha chain, mitochondrial OS=Homo sapiens GN=PCCA - [PCCA_HUMAN]	3	6.46	3	4
P14923	Junction plakoglobin OS=Homo sapiens GN=JUP PE=1 SV=3 - [PLAK_HUMAN]	2	2.28	1	2	3.76	2	2
P61619-3	Isoform 3 of Protein transport protein Sec61 subunit alpha isoform 1 OS=Homo sapiens GN=SEC61A1 - [S61A1_HUMAN]	2	6.46	1	1	11.52	2	3
Q9UNW1-3	Isoform 3 of Multiple inositol polyphosphate phosphatase 1 OS=Homo sapiens GN=MINPP1 - [MINP1_HUMAN]	1	12.68	1	1	1.76	1	3
Q96CW1-2	Isoform 2 of AP-2 complex subunit mu OS=Homo sapiens GN=AP2M1 - [AP2M1_HUMAN]	3	4.39	2	2	4.62	2	2
Q96Q15-2	Isoform 2 of Serine/threonine-protein kinase SMG1 OS=Homo sapiens GN=SMG1 - [SMG1_HUMAN]	3	0.17	1	1	1.51	3	3
E9PD92	Glucose-6-phosphate 1-dehydrogenase (Fragment) OS=Homo sapiens GN=G6PD PE=2 SV=1 - [E9PD92_HUMAN]	2	6.25	1	2	10.16	2	2
Q9GZP4-2	Isoform 2 of PITH domain-containing protein 1 OS=Homo sapiens GN=PITHD1 - [PITH1_HUMAN]	3	20	3	3	4.29	1	1
P04433	Ig kappa chain V-III region VG (Fragment) OS=Homo sapiens PE=1 SV=1 - [KV309_HUMAN]	1	7.83	1	3	7.83	1	1
Q9HCC0-2	Isoform 2 of Methylcrotonoyl-CoA carboxylase beta chain, mitochondrial OS=Homo sapiens GN=MCCC2 - [MCCB_HUMAN]	3	8.38	3	3	3.24	1	1
G5E9W8	Glycogenin 1, isoform CRA_e OS=Homo sapiens GN=GYG1 PE=2 SV=1 - [G5E9W8_HUMAN]	2	7.25	1	1	12.44	2	3
F5GY65	Mitochondrial 2-oxoglutarate/malate carrier protein OS=Homo sapiens GN=SLC25A11 PE=2 SV=1 - [F5GY65_HUMAN]	2	3.42	1	2	5.32	1	2
P20908	Collagen alpha-1(V) chain OS=Homo sapiens GN=COL5A1 PE=1 SV=3 - [CO5A1_HUMAN]	2	1.09	1	1	2.29	2	3
A2RRP1-2	Isoform 2 of Neuroblastoma-amplified sequence OS=Homo sapiens GN=NBAS - [NBAS_HUMAN]	3	2.35	2	2	0.76	1	2
O94979-6	Isoform 6 of Protein transport protein Sec31A OS=Homo sapiens GN=SEC31A - [SC31A_HUMAN]	4	4.59	2	2	3.56	2	2
A9R9N8	HLA class I histocompatibility antigen, A-68 alpha chain OS=Homo sapiens GN=HLA-A PE=4 SV=1 - [A9R9N8_HUMAN]	1	4.68	1	1	11.04	2	3
O94760-2	Isoform 2 of N(G),N(G)-dimethylarginine dimethylaminohydrolase 1 OS=Homo sapiens GN=DDAH1 - [DDAH1_HUMAN]	1	9.89	2	2	4.4	1	2
P14324	Farnesyl pyrophosphate synthase OS=Homo sapiens GN=FDPS PE=1 SV=4 - [FPPS_HUMAN]	2	6.68	2	3	5.49	1	1
E9PB90	Hexokinase-2 OS=Homo sapiens GN=HK2 PE=2 SV=1 - [E9PB90_HUMAN]	1	2.81	2	3	1.35	1	1
Q15029-2	Isoform 2 of 116 kDa U5 small nuclear ribonucleoprotein component OS=Homo sapiens GN=EFTUD2 - [U5S1_HUMAN]	4	1.28	1	1	5.55	3	3
F6U1T9	Calcineurin subunit B type 1 OS=Homo sapiens GN=PPP3R1 PE=2 SV=1 - [F6U1T9_HUMAN]	3	41.88	3	3	6.25	1	1
B7Z5N5	Mothers against decapentaplegic homolog 2 OS=Homo sapiens GN=SMAD2 PE=2 SV=1 - [B7Z5N5_HUMAN]	1	5.8	1	2	5.8	1	2
Q9H8V3-2	Isoform 2 of Protein ECT2 OS=Homo sapiens GN=ECT2 - [ECT2_HUMAN]	1	3.4	1	3	3.4	1	1
H7BZJ8	Zinc-alpha-2-glycoprotein (Fragment) OS=Homo sapiens GN=AZGP1 PE=4 SV=1 - [H7BZJ8_HUMAN]	1	24.71	1	2	24.71	1	2
E9PBE8	Calcium/calmodulin-dependent protein kinase type II subunit beta (Fragment) OS=Homo sapiens GN=CAMK2B PE=2 SV=1 - [E9PBE8_HUMAN]	1	25.6	2	4
E7ERH3	Tensin-3 OS=Homo sapiens GN=TNS3 PE=2 SV=1 - [E7ERH3_HUMAN]	1	1.08	1	2	3.24	2	2
H7C0H2	RNA-binding protein 33 (Fragment) OS=Homo sapiens GN=RBM33 PE=4 SV=1 - [H7C0H2_HUMAN]	2	10.53	2	3	4.09	1	1
E9PF58	Actin-related protein 2/3 complex subunit 1A OS=Homo sapiens GN=ARPC1A PE=2 SV=1 - [E9PF58_HUMAN]	1	10.75	1	1	10.75	1	3
C9JA97	Integrin beta OS=Homo sapiens GN=ITGB6 PE=2 SV=1 - [C9JA97_HUMAN]	1	1.32	1	1	2.2	2	3
O75506	Heat shock factor-binding protein 1 OS=Homo sapiens GN=HSBP1 PE=1 SV=1 - [HSBP1_HUMAN]	1	25	1	2	25	1	2
E7ETK2	Ras-related protein Rab-1A OS=Homo sapiens GN=RAB1A PE=2 SV=2 - [E7ETK2_HUMAN]	1	8.53	1	1	21.71	2	3
Q96DI7	U5 small nuclear ribonucleoprotein 40 kDa protein OS=Homo sapiens GN=SNRNP40 PE=1 SV=1 - [SNR40_HUMAN]	4	17.37	2	2	6.16	2	2
C9J7L8	Acyl-coenzyme A thioesterase 9, mitochondrial OS=Homo sapiens GN=ACOT9 PE=2 SV=1 - [C9J7L8_HUMAN]	1	9.56	1	2	9.56	1	2
D6RA82	Annexin OS=Homo sapiens GN=ANXA3 PE=3 SV=1 - [D6RA82_HUMAN]	1	3.17	1	2	3.17	1	2
D6RIS9	Selenoprotein P (Fragment) OS=Homo sapiens GN=SEPP1 PE=2 SV=1 - [D6RIS9_HUMAN]	1	10.53	1	2	10.53	1	2
H0Y9L4	Histone-lysine N-methyltransferase NSD2 (Fragment) OS=Homo sapiens GN=WHSC1 PE=4 SV=1 - [H0Y9L4_HUMAN]	1	9.82	1	2	9.82	1	2
O94769-2	Isoform 2 of Extracellular matrix protein 2 OS=Homo sapiens GN=ECM2 - [ECM2_HUMAN]	2	7.31	2	2	2.18	1	2
B3KRS5	Histone deacetylase OS=Homo sapiens GN=HDAC2 PE=2 SV=1 - [B3KRS5_HUMAN]	3	6.11	2	2	7.86	2	2
H0YCE8	RNA polymerase-associated protein CTR9 homolog (Fragment) OS=Homo sapiens GN=CTR9 PE=4 SV=1 - [H0YCE8_HUMAN]	1	5	1	2	5	1	2
P49821-2	Isoform 2 of NADH dehydrogenase [ubiquinone] flavoprotein 1, mitochondrial OS=Homo sapiens GN=NDUFV1 - [NDUV1_HUMAN]	2	2.2	1	1	4.84	2	3
E7ETR0	RuvB-like 1 OS=Homo sapiens GN=RUVBL1 PE=2 SV=1 - [E7ETR0_HUMAN]	3	9.84	2	3	3.49	1	1
Q8N3C0-4	Isoform 3 of Activating signal cointegrator 1 complex subunit 3 OS=Homo sapiens GN=ASCC3 - [ASCC3_HUMAN]	1	2.46	2	3	0.68	1	1
B7Z6B8	2,4-dienoyl-CoA reductase, mitochondrial OS=Homo sapiens GN=DECR1 PE=2 SV=1 - [B7Z6B8_HUMAN]	2	10.74	2	3	3.07	1	1
E5RGN3	Copper transport protein ATOX1 OS=Homo sapiens GN=ATOX1 PE=4 SV=1 - [E5RGN3_HUMAN]	2	44.07	2	3	15.25	1	1
E5RJ68	AP-3 complex subunit beta-1 OS=Homo sapiens GN=AP3B1 PE=2 SV=1 - [E5RJ68_HUMAN]	3	1.15	1	1	2.78	2	3
E9PR22	Kallikrein-12 OS=Homo sapiens GN=KLK12 PE=2 SV=1 - [E9PR22_HUMAN]	1	9.04	1	3	9.04	1	1
P08253-2	Isoform 2 of 72 kDa type IV collagenase OS=Homo sapiens GN=MMP2 - [MMP2_HUMAN]	2	3.42	2	3	1.37	1	1
F5H260	N-acetylglucosamine-6-sulfatase (Fragment) OS=Homo sapiens GN=GNS PE=2 SV=1 - [F5H260_HUMAN]	3	3.78	1	1	11.05	3	3
F5H7E2	Superkiller viralicidic activity 2-like 2 OS=Homo sapiens GN=SKIV2L2 PE=2 SV=1 - [F5H7E2_HUMAN]	3	2.34	1	2	2.44	2	2
F5GWE5	Phosphatidylinositol transfer protein alpha isoform OS=Homo sapiens GN=PITPNA PE=2 SV=1 - [F5GWE5_HUMAN]	3	10.74	2	2	8.52	2	2
G8JLH9	Signal transducer and activator of transcription 3 OS=Homo sapiens GN=STAT3 PE=4 SV=1 - [G8JLH9_HUMAN]	3	6.7	2	2	4.32	2	2
Q9UL01	Dermatan-sulfate epimerase OS=Homo sapiens GN=DSE PE=1 SV=1 - [DSE_HUMAN]	1	1.77	1	3	1.77	1	1
E7ER27	(3R)-hydroxyacyl-CoA dehydrogenase OS=Homo sapiens GN=HSD17B4 PE=2 SV=3 - [E7ER27_HUMAN]	2	6.4	2	2	3	1	2
B4DEJ6	FAS-associated factor 1 OS=Homo sapiens GN=FAF1 PE=2 SV=1 - [B4DEJ6_HUMAN]	1	3.19	1	2	3.19	1	2
B3KNZ8	Arf-GAP with GTPase, ANK repeat and PH domain-containing protein 3 OS=Homo sapiens GN=AGAP3 PE=2 SV=1 - [B3KNZ8_HUMAN]	1	6.72	2	2	1.03	1	2
F5H223	Dynactin subunit 2 OS=Homo sapiens GN=DCTN2 PE=2 SV=1 - [F5H223_HUMAN]	3	3.97	1	1	10.32	3	3
F8VQQ3	UPF0160 protein MYG1, mitochondrial OS=Homo sapiens GN=C12orf10 PE=2 SV=1 - [F8VQQ3_HUMAN]	2	3.99	1	1	13.62	3	3
F8W1N5	Nascent polypeptide-associated complex subunit alpha (Fragment) OS=Homo sapiens GN=NACA PE=2 SV=1 - [F8W1N5_HUMAN]	3	39.44	2	2	38.03	2	2
F8VWH2	Tetraspanin-8 OS=Homo sapiens GN=TSPAN8 PE=2 SV=1 - [F8VWH2_HUMAN]	1	9.09	1	2	9.09	1	2
Q07912	Activated CDC42 kinase 1 OS=Homo sapiens GN=TNK2 PE=1 SV=3 - [ACK1_HUMAN]	1	0.48	1	1	3.47	3	3
Q93034	Cullin-5 OS=Homo sapiens GN=CUL5 PE=1 SV=4 - [CUL5_HUMAN]	4	10	4	4
Q15428	Splicing factor 3A subunit 2 OS=Homo sapiens GN=SF3A2 PE=1 SV=2 - [SF3A2_HUMAN]	1	3.66	1	2	3.66	1	2
B0QY02	Target of Myb protein 1 (Fragment) OS=Homo sapiens GN=TOM1 PE=4 SV=1 - [B0QY02_HUMAN]	1	8.61	1	2	8.61	1	2
C9JA36	Sodium/potassium-transporting ATPase subunit beta-3 (Fragment) OS=Homo sapiens GN=ATP1B3 PE=2 SV=1 - [C9JA36_HUMAN]	2	8.27	1	1	36.09	2	3
E7ERV9	Acid ceramidase OS=Homo sapiens GN=ASAH1 PE=2 SV=1 - [E7ERV9_HUMAN]	1	5.57	1	1	5.57	1	3
G3V5X4	Nesprin-2 OS=Homo sapiens GN=SYNE2 PE=2 SV=1 - [G3V5X4_HUMAN]	3	0.5	2	2	0.51	2	2
H0YN26	Acidic leucine-rich nuclear phosphoprotein 32 family member A OS=Homo sapiens GN=ANP32A PE=4 SV=1 - [H0YN26_HUMAN]	2	25.42	2	2	9.04	1	2
H3BS10	Beta-hexosaminidase subunit alpha OS=Homo sapiens GN=HEXA PE=4 SV=1 - [H3BS10_HUMAN]	3	7.47	2	2	5.89	2	2
J3KQB0	THUMP domain-containing protein 1 OS=Homo sapiens GN=THUMPD1 PE=4 SV=1 - [J3KQB0_HUMAN]	3	7.97	2	3	3.42	1	1
J3KSK7	Myosin phosphatase Rho-interacting protein (Fragment) OS=Homo sapiens GN=MPRIP PE=4 SV=1 - [J3KSK7_HUMAN]	2	15.71	1	3	7.86	1	1
J3QL71	Secernin-2 OS=Homo sapiens GN=SCRN2 PE=4 SV=1 - [J3QL71_HUMAN]	3	6.24	2	2	12.93	2	2
K7ER96	Thioredoxin-like protein 1 (Fragment) OS=Homo sapiens GN=TXNL1 PE=4 SV=1 - [K7ER96_HUMAN]	2	8.54	2	4
O14773-2	Isoform 2 of Tripeptidyl-peptidase 1 OS=Homo sapiens GN=TPP1 - [TPP1_HUMAN]	1	8.44	1	3	8.44	1	1
P26440-2	Isoform 2 of Isovaleryl-CoA dehydrogenase, mitochondrial OS=Homo sapiens GN=IVD - [IVD_HUMAN]	4	8.91	1	1	12.72	3	3
Q02078-7	Isoform 7 of Myocyte-specific enhancer factor 2A OS=Homo sapiens GN=MEF2A - [MEF2A_HUMAN]	1	4.12	1	4
Q08431-2	Isoform 2 of Lactadherin OS=Homo sapiens GN=MFGE8 - [MFGM_HUMAN]	3	3.21	1	1	8.97	2	3
Q59G71	Tensin variant (Fragment) OS=Homo sapiens GN=TNS1 PE=2 SV=1 - [Q59G71_HUMAN]	1	1.49	1	2	3.32	2	2
Q5JRQ0	Sorting nexin 14 (Fragment) OS=Homo sapiens GN=SNX14 PE=4 SV=1 - [Q5JRQ0_HUMAN]	1	13.68	1	2	13.68	1	2
Q9H9B4	Sideroflexin-1 OS=Homo sapiens GN=SFXN1 PE=1 SV=4 - [SFXN1_HUMAN]	3				20.81	3	4
P00403	Cytochrome c oxidase subunit 2 OS=Homo sapiens GN=MT-CO2 PE=1 SV=1 - [COX2_HUMAN]	3				25.99	3	4
P02649	Apolipoprotein E OS=Homo sapiens GN=APOE PE=1 SV=1 - [APOE_HUMAN]	2				10.73	2	4
Q96KG7	Multiple epidermal growth factor-like domains protein 10 OS=Homo sapiens GN=MEGF10 PE=1 SV=1 - [MEG10_HUMAN]	1				0.79	1	4
Q7Z4H8	KDEL motif-containing protein 2 OS=Homo sapiens GN=KDELC2 PE=1 SV=2 - [KDEL2_HUMAN]	4				11.83	4	4
Q07955-3	Isoform ASF-3 of Serine/arginine-rich splicing factor 1 OS=Homo sapiens GN=SRSF1 - [SRSF1_HUMAN]	3				14.93	3	4
P08648	Integrin alpha-5 OS=Homo sapiens GN=ITGA5 PE=1 SV=2 - [ITA5_HUMAN]	3				6.1	3	4
O95153-3	Isoform 3 of Peripheral-type benzodiazepine receptor-associated protein 1 OS=Homo sapiens GN=BZRAP1 - [RIMB1_HUMAN]	2				3.83	3	4
Q9HC78-2	Isoform 2 of Zinc finger and BTB domain-containing protein 20 OS=Homo sapiens GN=ZBTB20 - [ZBT20_HUMAN]	2				7.93	3	4
F8WEM1	Ras-associating and dilute domain-containing protein OS=Homo sapiens GN=RADIL PE=2 SV=1 - [F8WEM1_HUMAN]	1				4.67	2	4
E9PB94	Rap guanine nucleotide exchange factor 4 OS=Homo sapiens GN=RAPGEF4 PE=2 SV=1 - [E9PB94_HUMAN]	2				4.24	2	4
P04181-2	Isoform 2 of Ornithine aminotransferase, mitochondrial OS=Homo sapiens GN=OAT - [OAT_HUMAN]	3				17.94	3	4
B4DT72	26S proteasome non-ATPase regulatory subunit 3 OS=Homo sapiens GN=PSMD3 PE=2 SV=1 - [B4DT72_HUMAN]	3				11.52	3	4
K7EQ86	KIAA0100, isoform CRA_a OS=Homo sapiens GN=KIAA0100 PE=4 SV=1 - [K7EQ86_HUMAN]	1				0.57	2	4
Q16629-3	Isoform 3 of Serine/arginine-rich splicing factor 7 OS=Homo sapiens GN=SRSF7 - [SRSF7_HUMAN]	1				15.91	2	4
P62312	U6 snRNA-associated Sm-like protein LSm6 OS=Homo sapiens GN=LSM6 PE=1 SV=1 - [LSM6_HUMAN]	1	13.75	1	1	13.75	1	2
P18859	ATP synthase-coupling factor 6, mitochondrial OS=Homo sapiens GN=ATP5J PE=1 SV=1 - [ATP5J_HUMAN]	1	17.59	1	1	17.59	1	2
Q9UDV7	Zinc finger protein 282 OS=Homo sapiens GN=ZNF282 PE=2 SV=3 - [ZN282_HUMAN]	3	10.73	2	2	4.17	1	1
P46109	Crk-like protein OS=Homo sapiens GN=CRKL PE=1 SV=1 - [CRKL_HUMAN]	2	3.63	1	1	7.92	2	2
O95714	E3 ubiquitin-protein ligase HERC2 OS=Homo sapiens GN=HERC2 PE=1 SV=2 - [HERC2_HUMAN]	2	0.6	1	1	0.19	1	2
O15399	Glutamate receptor ionotropic, NMDA 2D OS=Homo sapiens GN=GRIN2D PE=2 SV=2 - [NMDE4_HUMAN]	2	3.52	2	2	1.27	1	1
P46939	Utrophin OS=Homo sapiens GN=UTRN PE=1 SV=2 - [UTRO_HUMAN]	3	0.82	2	2	0.7	1	1
P48681	Nestin OS=Homo sapiens GN=NES PE=1 SV=2 - [NEST_HUMAN]	2	1.79	2	2	0.68	1	1
Q9BXF9	Tektin-3 OS=Homo sapiens GN=TEKT3 PE=1 SV=1 - [TEKT3_HUMAN]	1	3.27	1	2	3.27	1	1
P07686	Beta-hexosaminidase subunit beta OS=Homo sapiens GN=HEXB PE=1 SV=3 - [HEXB_HUMAN]	3	2.16	1	1	5.04	2	2
O14569	Cytochrome b561 domain-containing protein 2 OS=Homo sapiens GN=CYB561D2 PE=1 SV=1 - [C56D2_HUMAN]	1	13.06	1	1	13.06	1	2
P07814	Bifunctional glutamate/proline--tRNA ligase OS=Homo sapiens GN=EPRS PE=1 SV=5 - [SYEP_HUMAN]	3	1.12	1	1	2.65	2	2
P31930	Cytochrome b-c1 complex subunit 1, mitochondrial OS=Homo sapiens GN=UQCRC1 PE=1 SV=3 - [QCR1_HUMAN]	3	1.88	1	1	8.54	2	2
P07947	Tyrosine-protein kinase Yes OS=Homo sapiens GN=YES1 PE=1 SV=3 - [YES_HUMAN]	1	5.16	2	3
O94913	Pre-mRNA cleavage complex 2 protein Pcf11 OS=Homo sapiens GN=PCF11 PE=1 SV=3 - [PCF11_HUMAN]	1	0.71	1	3
P00748	Coagulation factor XII OS=Homo sapiens GN=F12 PE=1 SV=3 - [FA12_HUMAN]	2	5.69	2	2	2.93	1	1
P10301	Ras-related protein R-Ras OS=Homo sapiens GN=RRAS PE=1 SV=1 - [RRAS_HUMAN]	3	7.34	1	1	15.14	2	2
P35968	Vascular endothelial growth factor receptor 2 OS=Homo sapiens GN=KDR PE=1 SV=2 - [VGFR2_HUMAN]	1	0.59	1	1	2.06	2	2
P04003	C4b-binding protein alpha chain OS=Homo sapiens GN=C4BPA PE=1 SV=2 - [C4BPA_HUMAN]	1	3.35	1	2	2.01	1	1
O14561	Acyl carrier protein, mitochondrial OS=Homo sapiens GN=NDUFAB1 PE=1 SV=3 - [ACPM_HUMAN]	3	8.97	1	1	11.54	2	2
Q9BVK6	Transmembrane emp24 domain-containing protein 9 OS=Homo sapiens GN=TMED9 PE=1 SV=2 - [TMED9_HUMAN]	2	4.26	1	1	8.51	2	2
Q9NS69	Mitochondrial import receptor subunit TOM22 homolog OS=Homo sapiens GN=TOMM22 PE=1 SV=3 - [TOM22_HUMAN]	2	25.35	2	3
P57055	Protein ripply3 OS=Homo sapiens GN=DSCR6 PE=2 SV=1 - [DSCR6_HUMAN]	1	5.26	1	1	5.26	1	2
P30520	Adenylosuccinate synthetase isozyme 2 OS=Homo sapiens GN=ADSS PE=1 SV=3 - [PURA2_HUMAN]	2	4.82	2	3
O75844	CAAX prenyl protease 1 homolog OS=Homo sapiens GN=ZMPSTE24 PE=1 SV=2 - [FACE1_HUMAN]	1	3.37	1	1	3.37	1	2
Q9UKF5-2	Isoform Beta of Disintegrin and metalloproteinase domain-containing protein 29 OS=Homo sapiens GN=ADAM29 - [ADA29_HUMAN]	2	2.87	1	1	6.27	2	2
P08574	Cytochrome c1, heme protein, mitochondrial OS=Homo sapiens GN=CYC1 PE=1 SV=3 - [CY1_HUMAN]	2	3.69	1	1	7.69	2	2
P26196	Probable ATP-dependent RNA helicase DDX6 OS=Homo sapiens GN=DDX6 PE=1 SV=2 - [DDX6_HUMAN]	2	1.24	1	1	2.69	2	2
Q9UHA4	Ragulator complex protein LAMTOR3 OS=Homo sapiens GN=LAMTOR3 PE=1 SV=1 - [LTOR3_HUMAN]	1	8.06	1	1	22.58	1	2
Q9BVC6	Transmembrane protein 109 OS=Homo sapiens GN=TMEM109 PE=1 SV=1 - [TM109_HUMAN]	1	4.94	1	1	4.94	1	2
Q9Y3B3	Transmembrane emp24 domain-containing protein 7 OS=Homo sapiens GN=TMED7 PE=1 SV=2 - [TMED7_HUMAN]	3	10.71	1	1	9.82	2	2
Q969H8	UPF0556 protein C19orf10 OS=Homo sapiens GN=C19orf10 PE=1 SV=1 - [CS010_HUMAN]	3	8.67	1	1	15.03	2	2
Q4G0F5	Vacuolar protein sorting-associated protein 26B OS=Homo sapiens GN=VPS26B PE=1 SV=2 - [VP26B_HUMAN]	3	3.87	1	1	8.63	2	2
P60880-2	Isoform 2 of Synaptosomal-associated protein 25 OS=Homo sapiens GN=SNAP25 - [SNP25_HUMAN]	1	6.8	1	2	6.8	1	1
P06241-3	Isoform 3 of Tyrosine-protein kinase Fyn OS=Homo sapiens GN=FYN - [FYN_HUMAN]	1	1.66	1	1	4.15	1	2
Q8NCQ7-2	Isoform 2 of Protein PROCA1 OS=Homo sapiens GN=PROCA1 - [PRCA1_HUMAN]	1	10.42	1	2	10.42	1	1
Q8NFH4	Nucleoporin Nup37 OS=Homo sapiens GN=NUP37 PE=1 SV=1 - [NUP37_HUMAN]	1	4.91	1	1	4.91	1	2
G5E960	1-phosphatidylinositol 4,5-bisphosphate phosphodiesterase beta-3 OS=Homo sapiens GN=PLCB3 PE=2 SV=1 - [G5E960_HUMAN]	2	2.06	2	2	0.86	1	1
P53680-2	Isoform 2 of AP-2 complex subunit sigma OS=Homo sapiens GN=AP2S1 - [AP2S1_HUMAN]	1	14.42	1	2	14.42	1	1
Q9BV20-2	Isoform 2 of Methylthioribose-1-phosphate isomerase OS=Homo sapiens GN=MRI1 - [MTNA_HUMAN]	2	15.84	2	3
P26006	Integrin alpha-3 OS=Homo sapiens GN=ITGA3 PE=1 SV=5 - [ITA3_HUMAN]	3	2.38	1	1	1.81	2	2
O15160-2	Isoform 2 of DNA-directed RNA polymerases I and III subunit RPAC1 OS=Homo sapiens GN=POLR1C - [RPAC1_HUMAN]	1	6.14	1	2	6.14	1	1
P04921-2	Isoform Glycophorin-D of Glycophorin-C OS=Homo sapiens GN=GYPC - [GLPC_HUMAN]	1	24.3	1	2	24.3	1	1
P00918	Carbonic anhydrase 2 OS=Homo sapiens GN=CA2 PE=1 SV=2 - [CAH2_HUMAN]	1	6.92	1	1	13.08	2	2
Q9NRC6	Spectrin beta chain, non-erythrocytic 5 OS=Homo sapiens GN=SPTBN5 PE=1 SV=1 - [SPTN5_HUMAN]	2	0.63	3	3
Q9UEY8-2	Isoform 1 of Gamma-adducin OS=Homo sapiens GN=ADD3 - [ADDG_HUMAN]	2	2.67	1	1	4.3	2	2
P16144-5	Isoform Beta-4E of Integrin beta-4 OS=Homo sapiens GN=ITGB4 - [ITB4_HUMAN]	1	1.14	1	3
Q9Y600-2	Isoform 2 of Cysteine sulfinic acid decarboxylase OS=Homo sapiens GN=CSAD - [CSAD_HUMAN]	2	2.02	1	1	4.62	2	2
Q9Y6R7	IgGFc-binding protein OS=Homo sapiens GN=FCGBP PE=1 SV=3 - [FCGBP_HUMAN]	3	1.15	2	2	0.54	1	1
P78347-2	Isoform 2 of General transcription factor II-I OS=Homo sapiens GN=GTF2I - [GTF2I_HUMAN]	3	1.25	1	1	3.55	2	2
P09668	Pro-cathepsin H OS=Homo sapiens GN=CTSH PE=1 SV=4 - [CATH_HUMAN]	3	10.15	2	2	11.04	1	1
P21860	Receptor tyrosine-protein kinase erbB-3 OS=Homo sapiens GN=ERBB3 PE=1 SV=1 - [ERBB3_HUMAN]	3	3.87	2	2	0.67	1	1
G5E950	Elastin OS=Homo sapiens GN=ELN PE=2 SV=1 - [G5E950_HUMAN]	3	5.75	1	1	7	2	2
Q9NZ32	Actin-related protein 10 OS=Homo sapiens GN=ACTR10 PE=1 SV=1 - [ARP10_HUMAN]	3	7.91	2	2	4.8	1	1
G5E935	3-ketoacyl-CoA thiolase, peroxisomal OS=Homo sapiens GN=ACAA1 PE=2 SV=1 - [G5E935_HUMAN]	2	5.14	1	2	9.67	1	1
O75165	DnaJ homolog subfamily C member 13 OS=Homo sapiens GN=DNAJC13 PE=1 SV=5 - [DJC13_HUMAN]	3	0.36	1	1	1.47	2	2
A6NIR2	Chromosome 1 open reading frame 41, isoform CRA_b OS=Homo sapiens GN=HSPB11 PE=4 SV=1 - [A6NIR2_HUMAN]	1	10.71	1	1	10.71	1	2
P01717	Ig lambda chain V-IV region Hil OS=Homo sapiens PE=1 SV=1 - [LV403_HUMAN]	1	17.76	1	2	17.76	1	1
P01763	Ig heavy chain V-III region WEA OS=Homo sapiens PE=1 SV=1 - [HV302_HUMAN]	1	9.65	1	2	9.65	1	1
P01767	Ig heavy chain V-III region BUT OS=Homo sapiens PE=1 SV=1 - [HV306_HUMAN]	2	9.57	1	1	26.09	2	2
P01781	Ig heavy chain V-III region GAL OS=Homo sapiens PE=1 SV=1 - [HV320_HUMAN]	2	17.24	2	3
Q9NRL2-2	Isoform 2 of Bromodomain adjacent to zinc finger domain protein 1A OS=Homo sapiens GN=BAZ1A - [BAZ1A_HUMAN]	2	0.85	1	1	1.18	2	2
Q9HA72-3	Isoform 3 of Calcium homeostasis modulator protein 2 OS=Homo sapiens GN=CALHM2 - [CAHM2_HUMAN]	1	7.65	1	1	7.65	1	2
Q6EMK4	Vasorin OS=Homo sapiens GN=VASN PE=1 SV=1 - [VASN_HUMAN]	3	4.31	2	2	2.08	1	1
O95104-2	Isoform 2 of Splicing factor, arginine/serine-rich 15 OS=Homo sapiens GN=SCAF4 - [SFR15_HUMAN]	1	1.07	1	2	1.07	1	1
Q9UHD9	Ubiquilin-2 OS=Homo sapiens GN=UBQLN2 PE=1 SV=2 - [UBQL2_HUMAN]	1	4.81	2	3
P11940-2	Isoform 2 of Polyadenylate-binding protein 1 OS=Homo sapiens GN=PABPC1 - [PABP1_HUMAN]	3	7.5	2	2	2.01	1	1
Q4AC94-2	Isoform 2 of C2 domain-containing protein 3 OS=Homo sapiens GN=C2CD3 - [C2CD3_HUMAN]	3	2.7	2	2	1.64	1	1
Q9NX47	E3 ubiquitin-protein ligase MARCH5 OS=Homo sapiens GN=MARCH5 PE=1 SV=1 - [MARH5_HUMAN]	1	4.68	1	1	4.68	1	2
Q7Z7G0	Target of Nesh-SH3 OS=Homo sapiens GN=ABI3BP PE=1 SV=1 - [TARSH_HUMAN]	2	1.02	1	1	2.23	2	2
Q9NT62-2	Isoform 2 of Ubiquitin-like-conjugating enzyme ATG3 OS=Homo sapiens GN=ATG3 - [ATG3_HUMAN]	2	7.4	2	3
O60341	Lysine-specific histone demethylase 1A OS=Homo sapiens GN=KDM1A PE=1 SV=2 - [KDM1A_HUMAN]	3	1.64	1	1	3.29	2	2
Q96A08	Histone H2B type 1-A OS=Homo sapiens GN=HIST1H2BA PE=1 SV=3 - [H2B1A_HUMAN]	1	18.9	2	3
E9PAW1	Splicing factor 3A subunit 1 OS=Homo sapiens GN=SF3A1 PE=2 SV=1 - [E9PAW1_HUMAN]	3	3.02	2	2	2.75	1	1
Q4ZG55	Protein GREB1 OS=Homo sapiens GN=GREB1 PE=2 SV=1 - [GREB1_HUMAN]	2	2.46	2	2	1.08	1	1
P22792	Carboxypeptidase N subunit 2 OS=Homo sapiens GN=CPN2 PE=1 SV=3 - [CPN2_HUMAN]	1	4.95	1	3
Q00839-2	Isoform Short of Heterogeneous nuclear ribonucleoprotein U OS=Homo sapiens GN=HNRNPU - [HNRPU_HUMAN]	2	1.86	1	1	4.59	2	2
A0JNW5	UHRF1-binding protein 1-like OS=Homo sapiens GN=UHRF1BP1L PE=1 SV=2 - [UH1BL_HUMAN]	1	1.64	1	2	1.64	1	1
Q9Y3I0	tRNA-splicing ligase RtcB homolog OS=Homo sapiens GN=C22orf28 PE=1 SV=1 - [RTCB_HUMAN]	2	4.55	2	2	2.38	1	1
Q9HAT1-3	Isoform 3 of Protein ERGIC-53-like OS=Homo sapiens GN=LMAN1L - [LMA1L_HUMAN]	1	4.09	1	2	4.09	1	1
P27635	60S ribosomal protein L10 OS=Homo sapiens GN=RPL10 PE=1 SV=4 - [RL10_HUMAN]	2	8.88	2	2	6.07	1	1
Q96RL7-4	Isoform 4 of Vacuolar protein sorting-associated protein 13A OS=Homo sapiens GN=VPS13A - [VP13A_HUMAN]	2	1.04	2	2	0.26	1	1
P23368-2	Isoform 2 of NAD-dependent malic enzyme, mitochondrial OS=Homo sapiens GN=ME2 - [MAOM_HUMAN]	2	8.35	1	1	3.76	1	2
B1AKC9	Ephrin type-B receptor 2 OS=Homo sapiens GN=EPHB2 PE=4 SV=1 - [B1AKC9_HUMAN]	2	4.97	2	2	2.22	1	1
Q8N440	NEGR1 protein OS=Homo sapiens GN=NEGR1 PE=2 SV=1 - [Q8N440_HUMAN]	2	12.39	2	3
Q15642-5	Isoform 5 of Cdc42-interacting protein 4 OS=Homo sapiens GN=TRIP10 - [CIP4_HUMAN]	2	6.16	1	1	6.16	1	2
Q5T024	Centrosomal protein C10orf90 OS=Homo sapiens GN=C10orf90 PE=4 SV=1 - [Q5T024_HUMAN]	1	3.13	1	2	3.13	1	1
Q5RGS2	Spermatogenesis-associated protein 31A2 OS=Homo sapiens GN=SPATA31A2 PE=3 SV=1 - [S31A2_HUMAN]	2	3.41	2	2	0.67	1	1
Q9Y3I1-3	Isoform 3 of F-box only protein 7 OS=Homo sapiens GN=FBXO7 - [FBX7_HUMAN]	2	7.84	2	2	4.66	1	1
Q92824	Proprotein convertase subtilisin/kexin type 5 OS=Homo sapiens GN=PCSK5 PE=1 SV=4 - [PCSK5_HUMAN]	2	1.02	2	2	1.45	1	1
B1AN15	Dyslexia-associated protein KIAA0319-like protein (Fragment) OS=Homo sapiens GN=KIAA0319L PE=4 SV=1 - [B1AN15_HUMAN]	2	2.19	1	1	4.67	1	2
B4DVY1	Eukaryotic translation initiation factor 3 subunit D OS=Homo sapiens GN=EIF3D PE=2 SV=1 - [B4DVY1_HUMAN]	3	9.02	2	2	2.81	1	1
Q9Y3R5-2	Isoform 2 of Protein dopey-2 OS=Homo sapiens GN=DOPEY2 - [DOP2_HUMAN]	1	1.4	2	2	1.18	1	1
Q05193-3	Isoform 3 of Dynamin-1 OS=Homo sapiens GN=DNM1 - [DYN1_HUMAN]	1	2.12	2	2	0.71	1	1
Q7Z5P9-2	Isoform 2 of Mucin-19 OS=Homo sapiens GN=MUC19 - [MUC19_HUMAN]	2	0.61	1	1	1.26	2	2
A2IDD5-2	Isoform 2 of Coiled-coil domain-containing protein 78 OS=Homo sapiens GN=CCDC78 - [CCD78_HUMAN]	1	19.25	2	2	2.67	1	1
P53597	Succinyl-CoA ligase [ADP/GDP-forming] subunit alpha, mitochondrial OS=Homo sapiens GN=SUCLG1 PE=1 SV=4 - [SUCA_HUMAN]	1	4.34	1	1	4.34	1	2
Q9BX79-3	Isoform 3 of Stimulated by retinoic acid gene 6 protein homolog OS=Homo sapiens GN=STRA6 - [STRA6_HUMAN]	1	0.76	1	1	4.86	2	2
K4DI87	Potassium voltage-gated channel subfamily C member 1 OS=Homo sapiens GN=KCNC1 PE=4 SV=1 - [K4DI87_HUMAN]	1	2.56	1	3
P11279	Lysosome-associated membrane glycoprotein 1 OS=Homo sapiens GN=LAMP1 PE=1 SV=3 - [LAMP1_HUMAN]	3	2.16	1	1	6.47	2	2
A8K010	Putative transcriptional regulator encoded by LINC00473 OS=Homo sapiens GN=LINC00473 PE=5 SV=2 - [CF176_HUMAN]	1	7.53	1	1	7.53	1	2
B4DU58	Macrophage-capping protein OS=Homo sapiens GN=CAPG PE=2 SV=1 - [B4DU58_HUMAN]	2	8.87	2	2	3.98	1	1
B4DMI0	Protein FAM172A OS=Homo sapiens GN=FAM172A PE=2 SV=1 - [B4DMI0_HUMAN]	1	9.67	1	2	9.67	1	1
Q7Z5L7-4	Isoform 4 of Podocan OS=Homo sapiens GN=PODN - [PODN_HUMAN]	2	2.5	1	1	2.31	1	2
Q9Y2Q3-4	Isoform 4 of Glutathione S-transferase kappa 1 OS=Homo sapiens GN=GSTK1 - [GSTK1_HUMAN]	3	14.75	2	2	7.65	1	1
B4DIJ6	Spliceosome RNA helicase DDX39B OS=Homo sapiens GN=DDX39B PE=2 SV=1 - [B4DIJ6_HUMAN]	1	7.41	1	1	7.41	1	2
C9J3G1	N-chimaerin (Fragment) OS=Homo sapiens GN=CHN1 PE=2 SV=1 - [C9J3G1_HUMAN]	1	6.94	1	3
H0Y5B5	Protein polybromo-1 (Fragment) OS=Homo sapiens GN=PBRM1 PE=4 SV=1 - [H0Y5B5_HUMAN]	2	2.67	2	2	1.01	1	1
C9J128	Inositol polyphosphate 1-phosphatase (Fragment) OS=Homo sapiens GN=INPP1 PE=2 SV=1 - [C9J128_HUMAN]	1	17.65	1	1	17.65	1	2
B7Z2R9	Lysosome-associated membrane glycoprotein 2 OS=Homo sapiens GN=LAMP2 PE=2 SV=1 - [B7Z2R9_HUMAN]	1	2.67	1	1	2.67	1	2
E9PDI2	Adenylyl cyclase-associated protein OS=Homo sapiens GN=CAP2 PE=2 SV=1 - [E9PDI2_HUMAN]	2	3.1	1	1	4.21	2	2
F8WF65	Elongation factor 1-beta OS=Homo sapiens GN=EEF1B2 PE=2 SV=1 - [F8WF65_HUMAN]	1	51.72	1	1	51.72	1	2
F8WEX5	Sulfatase-modifying factor 2 OS=Homo sapiens GN=SUMF2 PE=2 SV=1 - [F8WEX5_HUMAN]	1	6.06	1	1	6.06	1	2
B4E3P0	ATP-citrate synthase OS=Homo sapiens GN=ACLY PE=2 SV=1 - [B4E3P0_HUMAN]	3	1.93	1	1	2.41	2	2
O43747	AP-1 complex subunit gamma-1 OS=Homo sapiens GN=AP1G1 PE=1 SV=5 - [AP1G1_HUMAN]	2	5.11	2	3
O60763	General vesicular transport factor p115 OS=Homo sapiens GN=USO1 PE=1 SV=2 - [USO1_HUMAN]	3	1.98	1	1	4.47	2	2
P56556	NADH dehydrogenase [ubiquinone] 1 alpha subcomplex subunit 6 OS=Homo sapiens GN=NDUFA6 PE=1 SV=3 - [NDUA6_HUMAN]	1	7.14	1	1	7.14	1	2
B4DMV3	HCG1685787, isoform CRA_b OS=Homo sapiens GN=IAH1 PE=2 SV=1 - [B4DMV3_HUMAN]	2	11.11	1	1	20	2	2
E9PEC3	Propionyl-CoA carboxylase beta chain, mitochondrial OS=Homo sapiens GN=PCCB PE=2 SV=1 - [E9PEC3_HUMAN]	3	3.31	1	1	6.86	2	2
H7C585	Frataxin, mitochondrial (Fragment) OS=Homo sapiens GN=FXN PE=4 SV=1 - [H7C585_HUMAN]	1	22.22	1	2	22.22	1	1
E9PBY3	N-acetylgalactosaminyltransferase 7 OS=Homo sapiens GN=GALNT7 PE=2 SV=1 - [E9PBY3_HUMAN]	1	3.66	1	1	3.66	1	2
H0YAE9	Uncharacterized protein (Fragment) OS=Homo sapiens PE=3 SV=1 - [H0YAE9_HUMAN]	1	9.19	1	2	9.19	1	1
Q13620-3	Isoform 3 of Cullin-4B OS=Homo sapiens GN=CUL4B - [CUL4B_HUMAN]	3	7.39	3	3
J3KR91	Ras GTPase-activating-like protein IQGAP2 OS=Homo sapiens GN=IQGAP2 PE=4 SV=1 - [J3KR91_HUMAN]	3	3.08	2	2	1.4	1	1
D6RD63	COP9 signalosome complex subunit 4 (Fragment) OS=Homo sapiens GN=COPS4 PE=2 SV=1 - [D6RD63_HUMAN]	2	11.64	2	3
H0YA18	Ufm1-specific protease 2 (Fragment) OS=Homo sapiens GN=UFSP2 PE=4 SV=1 - [H0YA18_HUMAN]	3	9.51	2	2	4.08	1	1
D6R967	Inorganic pyrophosphatase 2, mitochondrial (Fragment) OS=Homo sapiens GN=PPA2 PE=2 SV=1 - [D6R967_HUMAN]	2	7.33	1	1	8.38	1	2
G3V1A1	60S ribosomal protein L8 OS=Homo sapiens GN=RPL8 PE=2 SV=1 - [G3V1A1_HUMAN]	1	9.58	1	1	9.58	1	2
H0YE80	Ankyrin repeat domain-containing protein 42 (Fragment) OS=Homo sapiens GN=ANKRD42 PE=4 SV=1 - [H0YE80_HUMAN]	1	4.23	1	2	4.23	1	1
E9PIN3	Nuclear RNA export factor 1 (Fragment) OS=Homo sapiens GN=NXF1 PE=2 SV=1 - [E9PIN3_HUMAN]	2	1.99	1	1	2.82	2	2
E9PLT0	Cold shock domain-containing protein E1 OS=Homo sapiens GN=CSDE1 PE=2 SV=1 - [E9PLT0_HUMAN]	1	1.35	1	2	1.35	1	1
P60983	Glia maturation factor beta OS=Homo sapiens GN=GMFB PE=1 SV=2 - [GMFB_HUMAN]	2	23.94	2	3
P18621-2	Isoform 2 of 60S ribosomal protein L17 OS=Homo sapiens GN=RPL17 - [RL17_HUMAN]	2	6.85	1	2	9.59	1	1
H0YDT6	Eukaryotic translation initiation factor 3 subunit F (Fragment) OS=Homo sapiens GN=EIF3F PE=4 SV=1 - [H0YDT6_HUMAN]	1	19	1	2	19	1	1
G5EA45	Disheveled-associated activator of morphogenesis 2 OS=Homo sapiens GN=DAAM2 PE=2 SV=1 - [G5EA45_HUMAN]	1	0.66	1	2	0.66	1	1
E5RHG8	Transcription elongation factor B polypeptide 1 (Fragment) OS=Homo sapiens GN=TCEB1 PE=2 SV=1 - [E5RHG8_HUMAN]	2	22.47	1	1	35.96	2	2
H0YB31	GRB2-associated-binding protein 4 (Fragment) OS=Homo sapiens GN=GAB4 PE=4 SV=1 - [H0YB31_HUMAN]	1	8.38	1	3
F5GYP2	Diacylglycerol kinase eta OS=Homo sapiens GN=DGKH PE=2 SV=1 - [F5GYP2_HUMAN]	3	5.33	2	2	1.52	1	1
P35613-3	Isoform 3 of Basigin OS=Homo sapiens GN=BSG - [BASI_HUMAN]	1	10.23	1	1	10.23	1	2
G3V1S6	Polypeptide N-acetylgalactosaminyltransferase 2 soluble form OS=Homo sapiens GN=GALNT2 PE=2 SV=1 - [G3V1S6_HUMAN]	3	2.44	1	1	3.94	2	2
F5GX07	Oligoribonuclease, mitochondrial OS=Homo sapiens GN=REXO2 PE=2 SV=1 - [F5GX07_HUMAN]	2	5.44	1	1	20.41	2	2
F5H826	Nodal modulator 3 OS=Homo sapiens GN=NOMO3 PE=2 SV=1 - [F5H826_HUMAN]	1	2.36	1	1	2.36	1	2
F5GWK5	PCTP-like protein (Fragment) OS=Homo sapiens GN=STARD10 PE=2 SV=1 - [F5GWK5_HUMAN]	2	41.46	2	3
B7U630	PRMT2 alpha variant OS=Homo sapiens GN=PRMT2 PE=2 SV=1 - [B7U630_HUMAN]	1	5.54	1	3
B4E1J0	Pre-B-cell leukemia transcription factor-interacting protein 1 OS=Homo sapiens GN=PBXIP1 PE=2 SV=1 - [B4E1J0_HUMAN]	3	2.51	1	1	4.84	2	2
O15173	Membrane-associated progesterone receptor component 2 OS=Homo sapiens GN=PGRMC2 PE=1 SV=1 - [PGRC2_HUMAN]	2	8.52	1	1	14.8	2	2
F8W0K0	Eukaryotic translation initiation factor 4B (Fragment) OS=Homo sapiens GN=EIF4B PE=2 SV=1 - [F8W0K0_HUMAN]	2	14.71	2	3
F8W1Z8	ADP-ribosylation factor-like protein 1 OS=Homo sapiens GN=ARL1 PE=2 SV=1 - [F8W1Z8_HUMAN]	1	30.77	1	2	30.77	1	1
Q15751	Probable E3 ubiquitin-protein ligase HERC1 OS=Homo sapiens GN=HERC1 PE=1 SV=2 - [HERC1_HUMAN]	2	0.41	2	2	0.19	1	1
O60613	15 kDa selenoprotein OS=Homo sapiens GN=SEP15 PE=1 SV=3 - [SEP15_HUMAN]	2	9.88	1	1	19.75	2	2
Q9Y617	Phosphoserine aminotransferase OS=Homo sapiens GN=PSAT1 PE=1 SV=2 - [SERC_HUMAN]	2	9.73	3	3
Q9BWM7	Sideroflexin-3 OS=Homo sapiens GN=SFXN3 PE=1 SV=2 - [SFXN3_HUMAN]	2	4	1	1	9.23	2	2
A6NKC6	Retinitis pigmentosa 1-like 1 protein OS=Homo sapiens GN=RP1L1 PE=4 SV=2 - [A6NKC6_HUMAN]	1	0.96	1	3
A8MU39	Serine/threonine-protein phosphatase OS=Homo sapiens GN=PPP5C PE=2 SV=1 - [A8MU39_HUMAN]	2	3.5	1	2	7.01	1	1
A8MXL6	Protein SEC13 homolog OS=Homo sapiens GN=SEC13 PE=2 SV=1 - [A8MXL6_HUMAN]	2	8.1	1	2	3.17	1	1
B4DYY3	Bardet-Biedl syndrome 1 protein OS=Homo sapiens GN=BBS1 PE=2 SV=1 - [B4DYY3_HUMAN]	2	9.09	1	1	21.82	2	2
D3DWF9	Exportin 6, isoform CRA_a OS=Homo sapiens GN=XPO6 PE=4 SV=1 - [D3DWF9_HUMAN]	3	3.78	2	2	0.9	1	1
E9PL44	Acetolactate synthase-like protein (Fragment) OS=Homo sapiens GN=ILVBL PE=2 SV=1 - [E9PL44_HUMAN]	2	34.94	2	2	13.86	1	1
F5GXJ6	Serine/threonine-protein phosphatase 2A 55 kDa regulatory subunit B delta isoform OS=Homo sapiens GN=PPP2R2D PE=2 SV=1 - [F5GXJ6_HUMAN]	1	10.37	1	2	10.37	1	1
F5H5A9	Suppressor of G2 allele of SKP1 homolog OS=Homo sapiens GN=SUGT1 PE=2 SV=1 - [F5H5A9_HUMAN]	2	9.03	2	3
F5H786	Epithelial discoidin domain-containing receptor 1 OS=Homo sapiens GN=DDR1 PE=4 SV=1 - [F5H786_HUMAN]	1	17.54	1	2	17.54	1	1
F8W820	Bromodomain-containing protein 8 OS=Homo sapiens GN=BRD8 PE=2 SV=1 - [F8W820_HUMAN]	1	2.39	1	3
F8W904	Exportin-2 OS=Homo sapiens GN=CSE1L PE=2 SV=1 - [F8W904_HUMAN]	3	2.3	1	1	3.72	2	2
H0Y2P2	Peptide-N(4)-(N-acetyl-beta-glucosaminyl)asparagine amidase (Fragment) OS=Homo sapiens GN=NGLY1 PE=4 SV=1 - [H0Y2P2_HUMAN]	1	4.58	1	1	4.58	1	2
H0Y4T6	Peptidyl-prolyl cis-trans isomerase NIMA-interacting 4 (Fragment) OS=Homo sapiens GN=PIN4 PE=4 SV=1 - [H0Y4T6_HUMAN]	1	13.19	1	2	13.19	1	1
H0Y8Z9	Acyl-CoA dehydrogenase family member 9, mitochondrial (Fragment) OS=Homo sapiens GN=ACAD9 PE=4 SV=1 - [H0Y8Z9_HUMAN]	3	13.28	2	2	3.91	1	1
H0YN34	Spatacsin OS=Homo sapiens GN=SPG11 PE=4 SV=1 - [H0YN34_HUMAN]	1	0.64	1	1	0.64	1	2
H7BZT8	WD repeat-containing protein 96 (Fragment) OS=Homo sapiens GN=WDR96 PE=4 SV=1 - [H7BZT8_HUMAN]	1	0.6	1	2	0.6	1	1
J3QL48	Uncharacterized protein (Fragment) OS=Homo sapiens PE=4 SV=1 - [J3QL48_HUMAN]	1	25.97	1	1	25.97	1	2
J3QR09	Ribosomal protein L19 OS=Homo sapiens GN=RPL19 PE=3 SV=1 - [J3QR09_HUMAN]	2	8.81	1	1	12.95	2	2
K7ELY0	WD repeat domain phosphoinositide-interacting protein 1 (Fragment) OS=Homo sapiens GN=WIPI1 PE=4 SV=1 - [K7ELY0_HUMAN]	1	9.27	1	1	9.27	1	2
K7EMM8	Putative oxidoreductase GLYR1 (Fragment) OS=Homo sapiens GN=GLYR1 PE=4 SV=1 - [K7EMM8_HUMAN]	3	7.82	2	2	3.63	1	1
K7EPR7	Ubiquitin-conjugating enzyme E2 G1 (Fragment) OS=Homo sapiens GN=UBE2G1 PE=3 SV=1 - [K7EPR7_HUMAN]	1	15.38	1	2	15.38	1	1
K7ERW5	Small glutamine-rich tetratricopeptide repeat-containing protein alpha (Fragment) OS=Homo sapiens GN=SGTA PE=4 SV=1 - [K7ERW5_HUMAN]	1	20.59	1	2	20.59	1	1
P17948-7	Isoform 7 of Vascular endothelial growth factor receptor 1 OS=Homo sapiens GN=FLT1 - [VGFR1_HUMAN]	1	2.33	1	1	11.95	2	2
P23381-2	Isoform 2 of Tryptophan--tRNA ligase, cytoplasmic OS=Homo sapiens GN=WARS - [SYWC_HUMAN]	3	3.07	1	1	9.43	2	2
Q14980-4	Isoform Numa-s of Nuclear mitotic apparatus protein 1 OS=Homo sapiens GN=NUMA1 - [NUMA1_HUMAN]	2	1.42	1	1	1.19	1	2
Q4VXN0	Band 4.1-like protein 1 (Fragment) OS=Homo sapiens GN=EPB41L1 PE=4 SV=1 - [Q4VXN0_HUMAN]	1	4.67	1	1	11.28	2	2
Q969X5-2	Isoform 2 of Endoplasmic reticulum-Golgi intermediate compartment protein 1 OS=Homo sapiens GN=ERGIC1 - [ERGI1_HUMAN]	3	24.24	2	2	7.07	1	1
Q96RW7-2	Isoform 2 of Hemicentin-1 OS=Homo sapiens GN=HMCN1 - [HMCN1_HUMAN]	3	0.45	1	1	1.03	2	2
Q13425	Beta-2-syntrophin OS=Homo sapiens GN=SNTB2 PE=1 SV=1 - [SNTB2_HUMAN]	3				6.67	3	3
Q13155	Aminoacyl tRNA synthase complex-interacting multifunctional protein 2 OS=Homo sapiens GN=AIMP2 PE=1 SV=2 - [AIMP2_HUMAN]	3				14.37	3	3
O95831-3	Isoform 3 of Apoptosis-inducing factor 1, mitochondrial OS=Homo sapiens GN=AIFM1 - [AIFM1_HUMAN]	2				4.11	2	3
Q8NBJ5	Procollagen galactosyltransferase 1 OS=Homo sapiens GN=GLT25D1 PE=1 SV=1 - [GT251_HUMAN]	2				3.7	2	3
Q8IYS1	Peptidase M20 domain-containing protein 2 OS=Homo sapiens GN=PM20D2 PE=1 SV=2 - [P20D2_HUMAN]	2				7.57	2	3
Q53EV4-2	Isoform 2 of Leucine-rich repeat-containing protein 23 OS=Homo sapiens GN=LRRC23 - [LRC23_HUMAN]	1				5.13	1	3
Q86YH6	Decaprenyl-diphosphate synthase subunit 2 OS=Homo sapiens GN=PDSS2 PE=1 SV=2 - [DLP1_HUMAN]	1				5.76	1	3
P42126-2	Isoform 2 of Enoyl-CoA delta isomerase 1, mitochondrial OS=Homo sapiens GN=ECI1 - [ECI1_HUMAN]	2				9.82	2	3
Q8IYB8	ATP-dependent RNA helicase SUPV3L1, mitochondrial OS=Homo sapiens GN=SUPV3L1 PE=1 SV=1 - [SUV3_HUMAN]	1				1.53	1	3
Q6UW02	Cytochrome P450 20A1 OS=Homo sapiens GN=CYP20A1 PE=2 SV=1 - [CP20A_HUMAN]	3				8.66	3	3
Q6YP21-3	Isoform 3 of Kynurenine--oxoglutarate transaminase 3 OS=Homo sapiens GN=CCBL2 - [KAT3_HUMAN]	3				8.81	3	3
A6NLG9	Biglycan OS=Homo sapiens GN=BGN PE=2 SV=1 - [A6NLG9_HUMAN]	3				14.66	3	3
B1ANE3	5-methyltetrahydrofolate-homocysteine methyltransferase (Fragment) OS=Homo sapiens GN=MTR PE=3 SV=1 - [B1ANE3_HUMAN]	3				5.49	3	3
E7ENN3	Nesprin-1 OS=Homo sapiens GN=SYNE1 PE=2 SV=1 - [E7ENN3_HUMAN]	3				0.38	3	3
Q6ZT07	TBC1 domain family member 9 OS=Homo sapiens GN=TBC1D9 PE=2 SV=2 - [TBCD9_HUMAN]	1				2.53	2	3
C9JXI5	Transmembrane protein 198 (Fragment) OS=Homo sapiens GN=TMEM198 PE=2 SV=1 - [C9JXI5_HUMAN]	1				3.96	1	3
Q8N2F6-4	Isoform 4 of Armadillo repeat-containing protein 10 OS=Homo sapiens GN=ARMC10 - [ARM10_HUMAN]	2				17.27	3	3
Q9H714-4	Isoform 5 of Uncharacterized protein KIAA0226-like OS=Homo sapiens GN=KIAA0226L - [K226L_HUMAN]	2				5.04	2	3
J3KQ34	COP9 signalosome complex subunit 7b OS=Homo sapiens GN=COPS7B PE=4 SV=1 - [J3KQ34_HUMAN]	2				13.48	2	3
O75439	Mitochondrial-processing peptidase subunit beta OS=Homo sapiens GN=PMPCB PE=1 SV=2 - [MPPB_HUMAN]	3				11.45	3	3
Q9UFH2-2	Isoform 2 of Dynein heavy chain 17, axonemal OS=Homo sapiens GN=DNAH17 - [DYH17_HUMAN]	2				1.46	3	3
Q8WYP5	Protein ELYS OS=Homo sapiens GN=AHCTF1 PE=1 SV=3 - [ELYS_HUMAN]	1				1.24	1	3
P04156-2	Isoform 2 of Major prion protein OS=Homo sapiens GN=PRNP - [PRIO_HUMAN]	2				9.76	2	3
D6RIZ4	Major facilitator superfamily domain-containing protein 10 OS=Homo sapiens GN=MFSD10 PE=2 SV=1 - [D6RIZ4_HUMAN]	1				3.65	1	3
Q96CG1	ETF1 protein OS=Homo sapiens GN=ETF1 PE=2 SV=1 - [Q96CG1_HUMAN]	3				13.37	3	3
B7Z2I1	Ras-associating and dilute domain-containing protein OS=Homo sapiens GN=RADIL PE=2 SV=1 - [B7Z2I1_HUMAN]	1				7.75	2	3
F8VR50	Actin-related protein 2/3 complex subunit 3 (Fragment) OS=Homo sapiens GN=ARPC3 PE=2 SV=1 - [F8VR50_HUMAN]	2				32.14	2	3
P02730	Band 3 anion transport protein OS=Homo sapiens GN=SLC4A1 PE=1 SV=3 - [B3AT_HUMAN]	2				3.84	2	3
O14558	Heat shock protein beta-6 OS=Homo sapiens GN=HSPB6 PE=1 SV=2 - [HSPB6_HUMAN]	2				14.37	2	3
H0Y4A6	Valine--tRNA ligase (Fragment) OS=Homo sapiens GN=VARS PE=3 SV=1 - [H0Y4A6_HUMAN]	3				5.66	3	3
H0YLI9	Short stature homeobox protein OS=Homo sapiens GN=SHOX PE=3 SV=1 - [H0YLI9_HUMAN]	1				4.89	1	3
H3BUU9	Cadherin-11 OS=Homo sapiens GN=CDH11 PE=3 SV=1 - [H3BUU9_HUMAN]	2				6.72	2	3
H7C1F9	Ral GTPase-activating protein subunit alpha-2 (Fragment) OS=Homo sapiens GN=RALGAPA2 PE=4 SV=1 - [H7C1F9_HUMAN]	1				1.15	2	3
K7EIU4	KN motif and ankyrin repeat domain-containing protein 2 (Fragment) OS=Homo sapiens GN=KANK2 PE=4 SV=1 - [K7EIU4_HUMAN]	3				17.65	3	3
K7EMA7	60S ribosomal protein L23a OS=Homo sapiens GN=RPL23A PE=3 SV=1 - [K7EMA7_HUMAN]	2				34.29	2	3
K7ERC8	3-ketodihydrosphingosine reductase (Fragment) OS=Homo sapiens GN=KDSR PE=3 SV=1 - [K7ERC8_HUMAN]	2				12.32	2	3
Q9HBM8	1-acyl-sn-glycerol-3-phosphate acyltransferase alpha OS=Homo sapiens GN=AGPAT1 PE=2 SV=1 - [Q9HBM8_HUMAN]	1				12.28	1	3
P01111	GTPase NRas OS=Homo sapiens GN=NRAS PE=1 SV=1 - [RASN_HUMAN]	1	13.23	1	1	10.05	1	1
Q9Y625	Glypican-6 OS=Homo sapiens GN=GPC6 PE=1 SV=1 - [GPC6_HUMAN]	1	3.42	1	1	3.42	1	1
O60245	Protocadherin-7 OS=Homo sapiens GN=PCDH7 PE=1 SV=2 - [PCDH7_HUMAN]	2	4.21	2	2
Q9NYQ6	Cadherin EGF LAG seven-pass G-type receptor 1 OS=Homo sapiens GN=CELSR1 PE=1 SV=1 - [CELR1_HUMAN]	2	0.53	1	1	1.13	1	1
P36578	60S ribosomal protein L4 OS=Homo sapiens GN=RPL4 PE=1 SV=5 - [RL4_HUMAN]	2	6.09	2	2
O15063	Uncharacterized protein KIAA0355 OS=Homo sapiens GN=KIAA0355 PE=1 SV=2 - [K0355_HUMAN]	2	2.62	1	1	1.03	1	1
Q9HB15	Potassium channel subfamily K member 12 OS=Homo sapiens GN=KCNK12 PE=2 SV=1 - [KCNKC_HUMAN]	1	1.86	1	2
O15143	Actin-related protein 2/3 complex subunit 1B OS=Homo sapiens GN=ARPC1B PE=1 SV=3 - [ARC1B_HUMAN]	2	9.41	2	2
P28845	Corticosteroid 11-beta-dehydrogenase isozyme 1 OS=Homo sapiens GN=HSD11B1 PE=1 SV=3 - [DHI1_HUMAN]	1	3.77	1	1	3.77	1	1
Q8N6S4-2	Isoform 2 of Ankyrin repeat domain-containing protein 13C OS=Homo sapiens GN=ANKRD13C - [AN13C_HUMAN]	1	5.93	1	2
O43157-2	Isoform 2 of Plexin-B1 OS=Homo sapiens GN=PLXNB1 - [PLXB1_HUMAN]	2	2.2	2	2
O15514	DNA-directed RNA polymerase II subunit RPB4 OS=Homo sapiens GN=POLR2D PE=1 SV=1 - [RPB4_HUMAN]	2	26.76	2	2
Q53GQ0	Estradiol 17-beta-dehydrogenase 12 OS=Homo sapiens GN=HSD17B12 PE=1 SV=2 - [DHB12_HUMAN]	1	7.37	1	1	4.81	1	1
P21281	V-type proton ATPase subunit B, brain isoform OS=Homo sapiens GN=ATP6V1B2 PE=1 SV=3 - [VATB2_HUMAN]	2	2.35	1	1	2.94	1	1
O43598	2'-deoxynucleoside 5'-phosphate N-hydrolase 1 OS=Homo sapiens GN=DNPH1 PE=1 SV=1 - [DNPH1_HUMAN]	1	9.77	1	1	18.97	1	1
Q9ULM3	YEATS domain-containing protein 2 OS=Homo sapiens GN=YEATS2 PE=1 SV=2 - [YETS2_HUMAN]	1	3.8	2	2
O76003	Glutaredoxin-3 OS=Homo sapiens GN=GLRX3 PE=1 SV=2 - [GLRX3_HUMAN]	1	3.88	1	2
Q6NTF9	Rhomboid domain-containing protein 2 OS=Homo sapiens GN=RHBDD2 PE=2 SV=2 - [RHBD2_HUMAN]	1	3.85	1	1	3.85	1	1
P25098	Beta-adrenergic receptor kinase 1 OS=Homo sapiens GN=ADRBK1 PE=1 SV=2 - [ARBK1_HUMAN]	1	2.32	1	1	2.32	1	1
Q13347	Eukaryotic translation initiation factor 3 subunit I OS=Homo sapiens GN=EIF3I PE=1 SV=1 - [EIF3I_HUMAN]	1	4	1	1	4	1	1
Q13449	Limbic system-associated membrane protein OS=Homo sapiens GN=LSAMP PE=1 SV=2 - [LSAMP_HUMAN]	1	4.73	1	1	4.73	1	1
P31948	Stress-induced-phosphoprotein 1 OS=Homo sapiens GN=STIP1 PE=1 SV=1 - [STIP1_HUMAN]	2	6.63	2	2
P09417	Dihydropteridine reductase OS=Homo sapiens GN=QDPR PE=1 SV=2 - [DHPR_HUMAN]	2	6.97	1	1	7.38	1	1
Q14185	Dedicator of cytokinesis protein 1 OS=Homo sapiens GN=DOCK1 PE=1 SV=2 - [DOCK1_HUMAN]	1	0.8	1	1	0.8	1	1
Q9NYQ7	Cadherin EGF LAG seven-pass G-type receptor 3 OS=Homo sapiens GN=CELSR3 PE=1 SV=2 - [CELR3_HUMAN]	2	0.57	1	1	0.72	1	1
Q93015	N-acetyltransferase 6 OS=Homo sapiens GN=NAT6 PE=2 SV=2 - [NAT6_HUMAN]	1	3.5	1	2
P10109	Adrenodoxin, mitochondrial OS=Homo sapiens GN=FDX1 PE=1 SV=1 - [ADX_HUMAN]	2	11.41	1	1	4.89	1	1
Q09161	Nuclear cap-binding protein subunit 1 OS=Homo sapiens GN=NCBP1 PE=1 SV=1 - [NCBP1_HUMAN]	2	2.53	1	1	1.52	1	1
Q15848	Adiponectin OS=Homo sapiens GN=ADIPOQ PE=1 SV=1 - [ADIPO_HUMAN]	1	6.15	1	2
P02747	Complement C1q subcomponent subunit C OS=Homo sapiens GN=C1QC PE=1 SV=3 - [C1QC_HUMAN]	1	7.35	1	1	7.35	1	1
O14578	Citron Rho-interacting kinase OS=Homo sapiens GN=CIT PE=1 SV=2 - [CTRO_HUMAN]	2	0.59	1	1	0.84	1	1
Q96GD0	Pyridoxal phosphate phosphatase OS=Homo sapiens GN=PDXP PE=1 SV=2 - [PLPP_HUMAN]	2	6.76	1	1	11.15	1	1
P49247	Ribose-5-phosphate isomerase OS=Homo sapiens GN=RPIA PE=1 SV=3 - [RPIA_HUMAN]	2	2.57	1	1	5.47	1	1
P47985	Cytochrome b-c1 complex subunit Rieske, mitochondrial OS=Homo sapiens GN=UQCRFS1 PE=1 SV=2 - [UCRI_HUMAN]	1	7.66	1	2
Q14353	Guanidinoacetate N-methyltransferase OS=Homo sapiens GN=GAMT PE=1 SV=1 - [GAMT_HUMAN]	1	5.93	1	1	5.93	1	1
P08910	Abhydrolase domain-containing protein 2 OS=Homo sapiens GN=ABHD2 PE=2 SV=1 - [ABHD2_HUMAN]	1	5.18	1	2
O60884	DnaJ homolog subfamily A member 2 OS=Homo sapiens GN=DNAJA2 PE=1 SV=1 - [DNJA2_HUMAN]	2	11.41	2	2
Q9Y376	Calcium-binding protein 39 OS=Homo sapiens GN=CAB39 PE=1 SV=1 - [CAB39_HUMAN]	1	2.93	1	1	5.28	1	1
Q16186	Proteasomal ubiquitin receptor ADRM1 OS=Homo sapiens GN=ADRM1 PE=1 SV=2 - [ADRM1_HUMAN]	1	2.21	1	1	2.21	1	1
Q96P67	Probable G-protein coupled receptor 82 OS=Homo sapiens GN=GPR82 PE=2 SV=1 - [GPR82_HUMAN]	1	3.87	1	2
Q96DU9	Polyadenylate-binding protein 5 OS=Homo sapiens GN=PABPC5 PE=2 SV=1 - [PABP5_HUMAN]	2	5.24	1	1	3.4	1	1
Q96FF9	Sororin OS=Homo sapiens GN=CDCA5 PE=1 SV=1 - [CDCA5_HUMAN]	2	2.78	1	1	2.38	1	1
Q96FJ2	Dynein light chain 2, cytoplasmic OS=Homo sapiens GN=DYNLL2 PE=1 SV=1 - [DYL2_HUMAN]	1	7.87	1	1	7.87	1	1
Q96FQ6	Protein S100-A16 OS=Homo sapiens GN=S100A16 PE=1 SV=1 - [S10AG_HUMAN]	1	10.68	1	1	18.45	1	1
Q9UFC0	Leucine-rich repeat and WD repeat-containing protein 1 OS=Homo sapiens GN=LRWD1 PE=1 SV=2 - [LRWD1_HUMAN]	2	3.55	1	1	1.55	1	1
Q96MC2	Coiled-coil domain-containing protein 164 OS=Homo sapiens GN=CCDC164 PE=2 SV=2 - [CC164_HUMAN]	1	1.22	1	1	0.68	1	1
Q9UH92-3	Isoform Beta of Max-like protein X OS=Homo sapiens GN=MLX - [MLX_HUMAN]	2	4.51	1	1	8.2	1	1
Q8WXC6-1	Isoform 2 of Myeloma-overexpressed gene 2 protein OS=Homo sapiens GN=MYEOV2 - [MYOV2_HUMAN]	1	7.94	1	2
Q8N3E9	1-phosphatidylinositol 4,5-bisphosphate phosphodiesterase delta-3 OS=Homo sapiens GN=PLCD3 PE=1 SV=3 - [PLCD3_HUMAN]	2	2.92	1	1	1.9	1	1
Q8NFT6-3	Isoform 3 of Protein DBF4 homolog B OS=Homo sapiens GN=DBF4B - [DBF4B_HUMAN]	1	6.5	1	1	0.98	1	1
Q8WUS8	Short-chain dehydrogenase/reductase family 42E member 1 OS=Homo sapiens GN=SDR42E1 PE=2 SV=2 - [D42E1_HUMAN]	1	1.78	1	1	5.85	1	1
Q18PE1-2	Isoform 2 of Protein Dok-7 OS=Homo sapiens GN=DOK7 - [DOK7_HUMAN]	2	4.92	1	1	6.28	1	1
Q8NDH3-3	Isoform 3 of Probable aminopeptidase NPEPL1 OS=Homo sapiens GN=NPEPL1 - [PEPL1_HUMAN]	2	3.82	1	1	3.05	1	1
Q8NGS5	Olfactory receptor 13C4 OS=Homo sapiens GN=OR13C4 PE=2 SV=1 - [O13C4_HUMAN]	1	10.06	1	2
O95302	Peptidyl-prolyl cis-trans isomerase FKBP9 OS=Homo sapiens GN=FKBP9 PE=1 SV=2 - [FKBP9_HUMAN]	2	5.79	2	2
Q8NEZ5	F-box only protein 22 OS=Homo sapiens GN=FBXO22 PE=1 SV=1 - [FBX22_HUMAN]	2	7.44	2	2
K4DI98	HCG30379, isoform CRA_d OS=Homo sapiens GN=NARF PE=4 SV=1 - [K4DI98_HUMAN]	2	4.79	2	2
Q01433-3	Isoform Ex1A-3 of AMP deaminase 2 OS=Homo sapiens GN=AMPD2 - [AMPD2_HUMAN]	1	1.97	1	1	1.97	1	1
Q00796	Sorbitol dehydrogenase OS=Homo sapiens GN=SORD PE=1 SV=4 - [DHSO_HUMAN]	2	4.48	1	1	4.76	1	1
Q9UJ98-2	Isoform 2 of Cohesin subunit SA-3 OS=Homo sapiens GN=STAG3 - [STAG3_HUMAN]	2	3.15	1	1	1.91	1	1
Q8IYB1	Protein MB21D2 OS=Homo sapiens GN=MB21D2 PE=1 SV=3 - [M21D2_HUMAN]	2	5.3	1	1	2.44	1	1
Q8IYN6	UBA-like domain-containing protein 2 OS=Homo sapiens GN=UBALD2 PE=1 SV=1 - [UBAD2_HUMAN]	1	5.49	1	1	5.49	1	1
P08779	Keratin, type I cytoskeletal 16 OS=Homo sapiens GN=KRT16 PE=1 SV=4 - [K1C16_HUMAN]	1	2.96	1	1	1.9	1	1
Q8IZD9	Dedicator of cytokinesis protein 3 OS=Homo sapiens GN=DOCK3 PE=1 SV=1 - [DOCK3_HUMAN]	2	0.39	1	1	1.63	1	1
P11215	Integrin alpha-M OS=Homo sapiens GN=ITGAM PE=1 SV=2 - [ITAM_HUMAN]	1	1.39	1	2
Q9HBM0-2	Isoform 2 of Vezatin OS=Homo sapiens GN=VEZT - [VEZA_HUMAN]	1	1.41	1	2
P62487	DNA-directed RNA polymerase II subunit RPB7 OS=Homo sapiens GN=POLR2G PE=1 SV=1 - [RPB7_HUMAN]	2	12.21	1	1	9.3	1	1
Q9UGP8	Translocation protein SEC63 homolog OS=Homo sapiens GN=SEC63 PE=1 SV=2 - [SEC63_HUMAN]	2	1.18	1	1	1.97	1	1
P23468-3	Isoform 3 of Receptor-type tyrosine-protein phosphatase delta OS=Homo sapiens GN=PTPRD - [PTPRD_HUMAN]	2	3.76	2	2
O75781-2	Isoform 2 of Paralemmin-1 OS=Homo sapiens GN=PALM - [PALM_HUMAN]	1	5.83	1	1	5.83	1	1
Q9H0X9	Oxysterol-binding protein-related protein 5 OS=Homo sapiens GN=OSBPL5 PE=1 SV=1 - [OSBL5_HUMAN]	1	2.39	1	1	1.37	1	1
Q9Y566-2	Isoform 2 of SH3 and multiple ankyrin repeat domains protein 1 OS=Homo sapiens GN=SHANK1 - [SHAN1_HUMAN]	1	2.45	1	1	2.45	1	1
Q9Y4Y9	U6 snRNA-associated Sm-like protein LSm5 OS=Homo sapiens GN=LSM5 PE=1 SV=3 - [LSM5_HUMAN]	2	6.59	1	1	36.26	1	1
P07311	Acylphosphatase-1 OS=Homo sapiens GN=ACYP1 PE=1 SV=2 - [ACYP1_HUMAN]	2	9.09	1	1	12.12	1	1
[truncated: 1,981 more rows]

## Sheet: patient 3
			FRESH			FROZEN
[truncated: 3,019 more rows]
